# Supplementary material for: Genome‐Wide Association Analyses of HPV16 and HPV18 Seropositivity Identify Susceptibility Loci for Cervical Cancer
Source: J Med Virol. 2025 Jan 31;97(2):e70195. doi: 10.1002/jmv.70195 (PMC11786146; doi:10.1002/jmv.70195)
Supplement: Supplementary file 2 — Supporting information. [file JMV-97-e70195-s010.xlsx]

## Sheet: HPV16 pos vs neg
Supplementary Table 1: Summary Statistics from HPV seropositivity GWASs. SNPs at p < 5x10E-6 are shown after GWAS analysis of a) seropositivity for HPV16 versus no HPV detected, b) seropositivity for HPV18 vs HPV18 negative, c) seropositivity for HPV16 and/ or 18 versus no HPV detected.
CHROM	POS	ID	REF	ALT	A1	A1_CASE_FREQ	A1_CTRL_FREQ	FIRTH	N	OR	LOG(OR)_SE	Z_STAT	P	N_CASE	N_CNTRL	PHEN
15	97562829	rs1828768	T	C	T	0.244731	0.317152	N	7814	0.686049	0.0671627	-5.61035	2.02e-08	674	7140	seroprev.HPV16.L1.E6.E7
15	97562172	rs991757	A	G	A	0.244054	0.316118	N	7814	0.688363	0.0670821	-5.56689	2.59e-08	674	7140	seroprev.HPV16.L1.E6.E7
6	32603742	rs9272293	G	A	A	0.323652	0.399495	N	7814	0.714096	0.0612929	-5.49393	3.93e-08	674	7140	seroprev.HPV16.L1.E6.E7
12	125713890	rs73233323	C	T	C	0.0838279	0.0497899	N	7814	1.78632	0.10717	5.41345	6.18e-08	674	7140	seroprev.HPV16.L1.E6.E7
6	32654181	rs9275178	A	G	A	0.549011	0.475561	N	7814	1.36493	0.0579075	5.37239	7.77e-08	674	7140	seroprev.HPV16.L1.E6.E7
6	32654174	rs9275177	T	C	T	0.549011	0.475563	N	7814	1.36492	0.0579074	5.37226	7.78e-08	674	7140	seroprev.HPV16.L1.E6.E7
6	32587350	rs1281932	A	G	A	0.257208	0.198058	N	7814	1.42855	0.066806	5.33879	9.36e-08	674	7140	seroprev.HPV16.L1.E6.E7
6	32629297	rs9273704	C	T	T	0.307831	0.3791	N	7814	0.717469	0.0624303	-5.31834	1.05e-07	674	7140	seroprev.HPV16.L1.E6.E7
6	32615816	rs17612669	A	G	G	0.298703	0.36965	N	7814	0.715691	0.0630095	-5.30883	1.1e-07	674	7140	seroprev.HPV16.L1.E6.E7
6	32637994	rs9274741	C	T	C	0.551929	0.479807	N	7814	1.35593	0.057714	5.27582	1.32e-07	674	7140	seroprev.HPV16.L1.E6.E7
6	32653726	rs9275170	A	G	A	0.551626	0.479611	N	7814	1.35558	0.0577568	5.2674	1.38e-07	674	7140	seroprev.HPV16.L1.E6.E7
6	32653721	rs9275169	A	T	A	0.552048	0.480035	N	7814	1.35529	0.0577314	5.26608	1.39e-07	674	7140	seroprev.HPV16.L1.E6.E7
6	32640772	rs3134988	A	G	G	0.296783	0.36664	N	7814	0.718055	0.0629614	-5.2605	1.44e-07	674	7140	seroprev.HPV16.L1.E6.E7
6	32636757	rs3134998	C	T	T	0.301553	0.371752	N	7814	0.719398	0.0626091	-5.26027	1.44e-07	674	7140	seroprev.HPV16.L1.E6.E7
6	32653997	rs9275172	G	A	G	0.55194	0.480045	N	7814	1.35444	0.0577154	5.25664	1.47e-07	674	7140	seroprev.HPV16.L1.E6.E7
6	32654037	rs9275173	A	T	A	0.551894	0.480015	N	7814	1.3544	0.0577182	5.25587	1.47e-07	674	7140	seroprev.HPV16.L1.E6.E7
6	32638058	rs9274745	T	C	T	0.553107	0.481747	N	7814	1.3547	0.0579186	5.24152	1.59e-07	674	7140	seroprev.HPV16.L1.E6.E7
6	32636494	rs9274662	C	T	T	0.29657	0.365864	N	7814	0.720068	0.0629254	-5.21904	1.8e-07	674	7140	seroprev.HPV16.L1.E6.E7
6	32636866	rs3134996	T	A	A	0.299703	0.369538	N	7814	0.722088	0.0624552	-5.21347	1.85e-07	674	7140	seroprev.HPV16.L1.E6.E7
6	32653676	rs9275168	C	T	C	0.548668	0.478669	N	7814	1.34569	0.0578051	5.13641	2.8e-07	674	7140	seroprev.HPV16.L1.E6.E7
6	32585163	rs3129759	A	G	G	0.309408	0.376956	N	7814	0.729574	0.0624924	-5.04533	4.53e-07	674	7140	seroprev.HPV16.L1.E6.E7
6	32584625	rs3129758	G	A	A	0.307864	0.375513	N	7814	0.730125	0.0623691	-5.0432	4.58e-07	674	7140	seroprev.HPV16.L1.E6.E7
12	125749652	rs73233327	T	G	T	0.0563798	0.0308123	N	7814	1.88292	0.128137	4.93866	7.87e-07	674	7140	seroprev.HPV16.L1.E6.E7
17	33502878	rs11658042	T	C	T	0.156225	0.111508	N	7814	1.4959	0.0816822	4.93042	8.21e-07	674	7140	seroprev.HPV16.L1.E6.E7
17	33490991	rs8079654	A	G	A	0.149424	0.105898	N	7814	1.49805	0.0827129	4.88632	1.03e-06	674	7140	seroprev.HPV16.L1.E6.E7
6	32573265	rs601148	T	G	T	0.24458	0.190734	N	7814	1.39199	0.0679577	4.86682	1.13e-06	674	7140	seroprev.HPV16.L1.E6.E7
6	32605295	rs1129735	T	C	T	0.41904	0.354564	N	7814	1.32251	0.0579409	4.82445	1.4e-06	674	7140	seroprev.HPV16.L1.E6.E7
13	23993266	rs12867177	A	C	A	0.146319	0.10544	N	7814	1.5129	0.0859421	4.81752	1.45e-06	674	7140	seroprev.HPV16.L1.E6.E7
6	32605027	rs112853082	CACA	C	C	0.354733	0.420422	N	7814	0.747447	0.0604853	-4.8126	1.49e-06	674	7140	seroprev.HPV16.L1.E6.E7
17	33565304	rs12939024	A	G	A	0.15727	0.113375	N	7814	1.47468	0.0808683	4.80336	1.56e-06	674	7140	seroprev.HPV16.L1.E6.E7
6	32626492	rs9273370	A	G	G	0.329711	0.394271	N	7814	0.743235	0.0618203	-4.80009	1.59e-06	674	7140	seroprev.HPV16.L1.E6.E7
6	32604743	rs6938008	C	T	C	0.510205	0.445742	N	7814	1.32159	0.0582815	4.78425	1.72e-06	674	7140	seroprev.HPV16.L1.E6.E7
6	32561465	rs34350244	T	C	T	0.240751	0.188929	N	7814	1.38336	0.0679631	4.77491	1.8e-06	674	7140	seroprev.HPV16.L1.E6.E7
6	32636940	rs9274690	C	A	C	0.5091	0.444958	N	7814	1.31922	0.0581097	4.76756	1.86e-06	674	7140	seroprev.HPV16.L1.E6.E7
20	17863554	rs742625	A	C	A	0.0488305	0.0260737	N	7814	1.94005	0.139058	4.76572	1.88e-06	674	7140	seroprev.HPV16.L1.E6.E7
6	150641725	rs1538484	A	G	A	0.0543373	0.0310544	N	7814	1.88318	0.132871	4.76373	1.9e-06	674	7140	seroprev.HPV16.L1.E6.E7
6	32605257	rs1047989	A	C	C	0.360267	0.426136	N	7814	0.752138	0.0599595	-4.75046	2.03e-06	674	7140	seroprev.HPV16.L1.E6.E7
6	32620283	rs17843604	T	C	C	0.361678	0.427133	N	7814	0.751025	0.0603145	-4.74706	2.06e-06	674	7140	seroprev.HPV16.L1.E6.E7
6	32637287	rs9274710	G	C	G	0.508114	0.444423	N	7814	1.31706	0.0581281	4.7379	2.16e-06	674	7140	seroprev.HPV16.L1.E6.E7
6	32610757	rs8227	G	A	A	0.214066	0.271785	N	7814	0.719908	0.0698102	-4.70751	2.51e-06	674	7140	seroprev.HPV16.L1.E6.E7
6	32560446	rs34924558	T	C	T	0.228122	0.178308	N	7814	1.38929	0.0698845	4.70483	2.54e-06	674	7140	seroprev.HPV16.L1.E6.E7
6	32560455	rs34496598	T	C	T	0.228195	0.178382	N	7814	1.38909	0.0698691	4.70378	2.55e-06	674	7140	seroprev.HPV16.L1.E6.E7
6	32571961	rs17425622	C	T	C	0.236812	0.18581	N	7814	1.37698	0.0680245	4.70259	2.57e-06	674	7140	seroprev.HPV16.L1.E6.E7
6	32637245	rs9274705	A	G	A	0.507119	0.444045	N	7814	1.31465	0.0581873	4.70153	2.58e-06	674	7140	seroprev.HPV16.L1.E6.E7
6	32637266	rs9274707	G	A	G	0.507113	0.444046	N	7814	1.31441	0.0581802	4.69902	2.61e-06	674	7140	seroprev.HPV16.L1.E6.E7
6	32637267	rs9274708	A	G	A	0.507113	0.444046	N	7814	1.31441	0.0581802	4.69902	2.61e-06	674	7140	seroprev.HPV16.L1.E6.E7
6	32427748	rs9268831	T	C	T	0.529674	0.466457	N	7814	1.31146	0.057722	4.69742	2.63e-06	674	7140	seroprev.HPV16.L1.E6.E7
6	32559904	rs35743245	T	C	T	0.234561	0.183783	N	7814	1.37941	0.0685585	4.69166	2.71e-06	674	7140	seroprev.HPV16.L1.E6.E7
6	32560477	rs34415150	G	A	G	0.226767	0.1768	N	7814	1.38431	0.0693152	4.6916	2.71e-06	674	7140	seroprev.HPV16.L1.E6.E7
6	32654278	rs9275180	T	C	T	0.519433	0.455885	N	7814	1.31089	0.057731	4.68908	2.74e-06	674	7140	seroprev.HPV16.L1.E6.E7
1	210020055	rs116254510	T	A	T	0.033473	0.0168421	N	7814	2.22409	0.170493	4.68845	2.75e-06	674	7140	seroprev.HPV16.L1.E6.E7
6	32637184	rs9274702	A	C	A	0.507596	0.444632	N	7814	1.31329	0.05817	4.68514	2.8e-06	674	7140	seroprev.HPV16.L1.E6.E7
6	32560051	rs35380574	T	C	T	0.235	0.184234	N	7814	1.37791	0.0684468	4.68344	2.82e-06	674	7140	seroprev.HPV16.L1.E6.E7
6	32560370	rs35472547	T	G	T	0.235544	0.184633	N	7814	1.37652	0.0682387	4.683	2.83e-06	674	7140	seroprev.HPV16.L1.E6.E7
6	32560026	rs35972518	G	T	G	0.234874	0.184145	N	7814	1.378	0.0684756	4.68241	2.84e-06	674	7140	seroprev.HPV16.L1.E6.E7
6	32560388	rs34939562	A	G	A	0.235596	0.184684	N	7814	1.37636	0.0682246	4.68221	2.84e-06	674	7140	seroprev.HPV16.L1.E6.E7
6	32560028	rs35917796	T	C	T	0.234883	0.184154	N	7814	1.37795	0.0684738	4.68207	2.84e-06	674	7140	seroprev.HPV16.L1.E6.E7
6	32569362	rs2647059	C	G	C	0.229487	0.179713	N	7814	1.3846	0.0695536	4.67856	2.89e-06	674	7140	seroprev.HPV16.L1.E6.E7
6	32652363	rs3021057	T	C	T	0.515011	0.45204	N	7814	1.31146	0.0579869	4.67588	2.93e-06	674	7140	seroprev.HPV16.L1.E6.E7
6	32610769	rs7600	C	A	A	0.214019	0.271271	N	7814	0.72185	0.0697793	-4.67098	3e-06	674	7140	seroprev.HPV16.L1.E6.E7
20	17855224	rs74672829	T	G	T	0.0519288	0.0282913	N	7814	1.87287	0.13435	4.67045	3.01e-06	674	7140	seroprev.HPV16.L1.E6.E7
6	32657817	rs9275210	T	C	T	0.499933	0.436379	N	7814	1.30667	0.0573788	4.6617	3.14e-06	674	7140	seroprev.HPV16.L1.E6.E7
6	32569852	rs622137	A	G	A	0.38684	0.326014	N	7814	1.32145	0.0597958	4.6614	3.14e-06	674	7140	seroprev.HPV16.L1.E6.E7
6	32657722	rs9275208	A	G	A	0.499968	0.436467	N	7814	1.30633	0.0573723	4.65762	3.2e-06	674	7140	seroprev.HPV16.L1.E6.E7
6	32637341	rs9274713	T	C	T	0.514476	0.45184	N	7814	1.31059	0.0580734	4.65745	3.2e-06	674	7140	seroprev.HPV16.L1.E6.E7
6	32612430	rs6926894	C	T	T	0.35905	0.423319	N	7814	0.756162	0.0600233	-4.65652	3.22e-06	674	7140	seroprev.HPV16.L1.E6.E7
20	17867984	rs6080888	A	C	A	0.0473612	0.0254926	N	7814	1.93169	0.141436	4.65507	3.24e-06	674	7140	seroprev.HPV16.L1.E6.E7
6	32591383	rs9271602	G	T	G	0.455353	0.393241	N	7814	1.30748	0.0576668	4.64917	3.33e-06	674	7140	seroprev.HPV16.L1.E6.E7
6	32607370	rs35248896	T	C	T	0.240425	0.190006	N	7814	1.37278	0.068194	4.6461	3.38e-06	674	7140	seroprev.HPV16.L1.E6.E7
6	32633054	rs9274430	G	C	C	0.198179	0.253521	N	7814	0.717962	0.071339	-4.64456	3.41e-06	674	7140	seroprev.HPV16.L1.E6.E7
6	32633041	rs9274428	C	T	T	0.198179	0.253518	N	7814	0.717974	0.0713384	-4.64437	3.41e-06	674	7140	seroprev.HPV16.L1.E6.E7
6	32633023	rs533608307	C	T	T	0.194769	0.249495	N	7814	0.716502	0.0718046	-4.6428	3.44e-06	674	7140	seroprev.HPV16.L1.E6.E7
6	32598854	rs3104381	A	G	A	0.235056	0.184494	N	7814	1.37051	0.0679031	4.64169	3.46e-06	674	7140	seroprev.HPV16.L1.E6.E7
6	32656680	rs9275199	T	C	T	0.51628	0.453626	N	7814	1.30857	0.057947	4.64109	3.47e-06	674	7140	seroprev.HPV16.L1.E6.E7
6	32636653	rs9274679	C	T	C	0.512742	0.449891	N	7814	1.30705	0.0577251	4.63871	3.51e-06	674	7140	seroprev.HPV16.L1.E6.E7
6	32561527	rs34535888	C	T	C	0.234733	0.184143	N	7814	1.37016	0.0679098	4.63744	3.53e-06	674	7140	seroprev.HPV16.L1.E6.E7
6	32632165	rs281874787	G	A	A	0.197149	0.251811	N	7814	0.716303	0.0719709	-4.63593	3.55e-06	674	7140	seroprev.HPV16.L1.E6.E7
6	32561468	6:32561468_TA_T	T	TA	T	0.234989	0.18441	N	7814	1.36969	0.0678619	4.63564	3.56e-06	674	7140	seroprev.HPV16.L1.E6.E7
6	32637007	rs9274696	C	G	C	0.512757	0.449967	N	7814	1.3067	0.057728	4.63384	3.59e-06	674	7140	seroprev.HPV16.L1.E6.E7
6	32606325	rs9272508	A	G	G	0.353026	0.416207	N	7814	0.75449	0.0608111	-4.63259	3.61e-06	674	7140	seroprev.HPV16.L1.E6.E7
6	32636882	rs9274687	T	C	T	0.512987	0.450205	N	7814	1.30647	0.0577155	4.63184	3.62e-06	674	7140	seroprev.HPV16.L1.E6.E7
6	32636785	rs9274684	T	C	T	0.512992	0.450215	N	7814	1.30646	0.0577167	4.63159	3.63e-06	674	7140	seroprev.HPV16.L1.E6.E7
6	6806609	rs2876042	C	T	C	0.402475	0.34061	N	7814	1.31687	0.0594375	4.63111	3.64e-06	674	7140	seroprev.HPV16.L1.E6.E7
6	32560631	rs35118762	T	C	T	0.235611	0.185024	N	7814	1.36878	0.0678018	4.62999	3.66e-06	674	7140	seroprev.HPV16.L1.E6.E7
6	32638042	rs9274743	G	A	G	0.515398	0.452834	N	7814	1.3071	0.0578554	4.62893	3.68e-06	674	7140	seroprev.HPV16.L1.E6.E7
6	32573415	rs601945	G	A	G	0.235236	0.184992	N	7814	1.36969	0.067968	4.62843	3.68e-06	674	7140	seroprev.HPV16.L1.E6.E7
6	32566398	rs2760985	A	G	A	0.235114	0.184657	N	7814	1.36923	0.0679035	4.6279	3.69e-06	674	7140	seroprev.HPV16.L1.E6.E7
4	162901225	rs116557595	A	G	A	0.0365334	0.0178669	N	7814	2.14296	0.164745	4.62647	3.72e-06	674	7140	seroprev.HPV16.L1.E6.E7
6	32637968	rs9274740	T	A	T	0.515398	0.452886	N	7814	1.30682	0.057849	4.62577	3.73e-06	674	7140	seroprev.HPV16.L1.E6.E7
6	32621378	rs17843654	A	T	T	0.361224	0.424543	N	7814	0.755604	0.0605952	-4.62476	3.75e-06	674	7140	seroprev.HPV16.L1.E6.E7
6	32585131	rs9271358	T	A	A	0.202581	0.257965	N	7814	0.720066	0.0710134	-4.62465	3.75e-06	674	7140	seroprev.HPV16.L1.E6.E7
6	32561283	rs35525122	A	C	A	0.234904	0.184429	N	7814	1.36856	0.0678547	4.624	3.76e-06	674	7140	seroprev.HPV16.L1.E6.E7
6	32570311	rs34039593	G	T	G	0.234765	0.184415	N	7814	1.36904	0.0679387	4.62338	3.78e-06	674	7140	seroprev.HPV16.L1.E6.E7
7	90075626	rs17867660	A	G	A	0.498987	0.432916	N	7814	1.30579	0.0577265	4.62195	3.8e-06	674	7140	seroprev.HPV16.L1.E6.E7
6	32561681	rs34647096	A	G	A	0.235401	0.184943	N	7814	1.36814	0.0678175	4.62195	3.8e-06	674	7140	seroprev.HPV16.L1.E6.E7
6	32628736	rs9273532	T	C	C	0.348325	0.410444	N	7814	0.753303	0.0612977	-4.6215	3.81e-06	674	7140	seroprev.HPV16.L1.E6.E7
6	32559825	rs34855541	G	A	G	0.235544	0.185074	N	7814	1.36803	0.0678085	4.62138	3.81e-06	674	7140	seroprev.HPV16.L1.E6.E7
6	32637874	rs9274733	T	C	T	0.519599	0.456963	N	7814	1.3053	0.0576678	4.62007	3.84e-06	674	7140	seroprev.HPV16.L1.E6.E7
6	32561334	rs35265698	G	C	G	0.235416	0.184975	N	7814	1.36806	0.0678398	4.61956	3.85e-06	674	7140	seroprev.HPV16.L1.E6.E7
6	32609253	rs9272702	A	G	G	0.344767	0.407407	N	7814	0.754311	0.0610448	-4.61875	3.86e-06	674	7140	seroprev.HPV16.L1.E6.E7
6	32609254	rs1142331	T	G	G	0.344767	0.407407	N	7814	0.754311	0.0610448	-4.61875	3.86e-06	674	7140	seroprev.HPV16.L1.E6.E7
6	32609255	rs1142332	T	G	G	0.344767	0.407407	N	7814	0.754311	0.0610448	-4.61875	3.86e-06	674	7140	seroprev.HPV16.L1.E6.E7
6	32627773	rs1049213	G	A	A	0.206322	0.261604	N	7814	0.72028	0.0710422	-4.61859	3.86e-06	674	7140	seroprev.HPV16.L1.E6.E7
6	32560695	rs34928543	C	G	C	0.235445	0.185016	N	7814	1.36766	0.0678107	4.61732	3.89e-06	674	7140	seroprev.HPV16.L1.E6.E7
6	32632486	rs9274362	C	T	T	0.340953	0.403185	N	7814	0.753232	0.0613787	-4.61694	3.89e-06	674	7140	seroprev.HPV16.L1.E6.E7
6	32637573	rs9274725	T	C	T	0.509644	0.44688	N	7814	1.30515	0.0577062	4.61508	3.93e-06	674	7140	seroprev.HPV16.L1.E6.E7
6	32650307	rs9275126	T	A	T	0.518441	0.456005	N	7814	1.3053	0.0577483	4.61364	3.96e-06	674	7140	seroprev.HPV16.L1.E6.E7
6	32628045	rs9273472	G	C	C	0.202441	0.257784	N	7814	0.72171	0.0706996	-4.61292	3.97e-06	674	7140	seroprev.HPV16.L1.E6.E7
6	32560182	6:32560182_AGTCACTATT_A	A	AGTCACTATT	A	0.232391	0.182519	N	7814	1.37152	0.0684898	4.61262	3.98e-06	674	7140	seroprev.HPV16.L1.E6.E7
6	32635091	rs4311549	G	T	T	0.190298	0.244212	N	7814	0.716411	0.0723582	-4.60903	4.05e-06	674	7140	seroprev.HPV16.L1.E6.E7
6	32567256	rs687308	T	C	T	0.235111	0.184841	N	7814	1.36723	0.0678822	4.60776	4.07e-06	674	7140	seroprev.HPV16.L1.E6.E7
6	32638060	rs9274746	A	G	A	0.514171	0.452	N	7814	1.30567	0.0579062	4.60601	4.1e-06	674	7140	seroprev.HPV16.L1.E6.E7
6	32638054	rs9274744	A	G	A	0.514171	0.452002	N	7814	1.30566	0.0579059	4.60587	4.11e-06	674	7140	seroprev.HPV16.L1.E6.E7
6	32561638	rs35371668	T	C	T	0.222764	0.174203	N	7814	1.38223	0.0702799	4.60583	4.11e-06	674	7140	seroprev.HPV16.L1.E6.E7
6	32561466	rs35294087	G	A	G	0.235372	0.185079	N	7814	1.36679	0.0678457	4.6055	4.11e-06	674	7140	seroprev.HPV16.L1.E6.E7
6	32615652	rs17843583	C	A	A	0.353805	0.416029	N	7814	0.755273	0.0609731	-4.60329	4.16e-06	674	7140	seroprev.HPV16.L1.E6.E7
6	32637593	rs9274726	G	C	G	0.51262	0.450224	N	7814	1.30427	0.0577193	4.60237	4.18e-06	674	7140	seroprev.HPV16.L1.E6.E7
6	32636844	rs9274685	C	T	C	0.512605	0.450207	N	7814	1.30412	0.0577089	4.60112	4.2e-06	674	7140	seroprev.HPV16.L1.E6.E7
20	3662240	rs78389827	A	G	A	0.128597	0.0908518	N	7814	1.50618	0.0890222	4.60082	4.21e-06	674	7140	seroprev.HPV16.L1.E6.E7
6	32582189	rs3129751	C	A	C	0.234331	0.184259	N	7814	1.36692	0.0679381	4.60065	4.21e-06	674	7140	seroprev.HPV16.L1.E6.E7
6	32566041	rs113134061	TCCTC	T	TCCTC	0.232583	0.18282	N	7814	1.3701	0.0684472	4.60037	4.22e-06	674	7140	seroprev.HPV16.L1.E6.E7
6	32609312	rs1129808	C	A	A	0.342942	0.405239	N	7814	0.755113	0.0610598	-4.60021	4.22e-06	674	7140	seroprev.HPV16.L1.E6.E7
6	32578772	rs504594	A	C	A	0.234352	0.184277	N	7814	1.36685	0.0679393	4.59983	4.23e-06	674	7140	seroprev.HPV16.L1.E6.E7
6	32652581	rs3134975	C	T	T	0.196181	0.250859	N	7814	0.719966	0.0714456	-4.59862	4.25e-06	674	7140	seroprev.HPV16.L1.E6.E7
6	32580617	rs3997872	A	T	A	0.234352	0.184293	N	7814	1.36669	0.0679332	4.59853	4.25e-06	674	7140	seroprev.HPV16.L1.E6.E7
6	32637095	rs9274698	C	A	C	0.512617	0.45026	N	7814	1.30391	0.0577086	4.59836	4.26e-06	674	7140	seroprev.HPV16.L1.E6.E7
6	32609341	rs9272712	T	C	C	0.343012	0.40528	N	7814	0.755164	0.0610699	-4.59835	4.26e-06	674	7140	seroprev.HPV16.L1.E6.E7
6	32626977	rs9273386	C	T	T	0.362381	0.425599	N	7814	0.75841	0.0601591	-4.59666	4.29e-06	674	7140	seroprev.HPV16.L1.E6.E7
6	32581922	rs522308	T	C	T	0.393105	0.332115	N	7814	1.30996	0.0587558	4.5952	4.32e-06	674	7140	seroprev.HPV16.L1.E6.E7
6	32656869	rs9275202	G	A	G	0.519599	0.457299	N	7814	1.30337	0.0576625	4.59493	4.33e-06	674	7140	seroprev.HPV16.L1.E6.E7
6	32656890	rs2647000	C	T	C	0.519628	0.457323	N	7814	1.30335	0.0576588	4.59489	4.33e-06	674	7140	seroprev.HPV16.L1.E6.E7
6	32654869	rs2856686	C	T	C	0.519745	0.45745	N	7814	1.30321	0.0576441	4.59422	4.34e-06	674	7140	seroprev.HPV16.L1.E6.E7
6	32571122	rs2647066	T	C	T	0.234514	0.184469	N	7814	1.36604	0.0679278	4.59184	4.39e-06	674	7140	seroprev.HPV16.L1.E6.E7
6	32603713	rs9272290	C	T	T	0.361349	0.423775	N	7814	0.757423	0.0605126	-4.59133	4.4e-06	674	7140	seroprev.HPV16.L1.E6.E7
6	32575099	rs7761182	T	G	T	0.234459	0.184506	N	7814	1.36574	0.067929	4.58859	4.46e-06	674	7140	seroprev.HPV16.L1.E6.E7
20	3667081	rs6084436	T	C	T	0.0949555	0.0617647	N	7814	1.59256	0.101414	4.58855	4.46e-06	674	7140	seroprev.HPV16.L1.E6.E7
6	32598067	rs2395519	C	A	C	0.235919	0.185905	N	7814	1.36595	0.0679692	4.58807	4.47e-06	674	7140	seroprev.HPV16.L1.E6.E7
6	32591588	rs9271608	G	A	G	0.234104	0.184232	N	7814	1.36617	0.0680223	4.58686	4.5e-06	674	7140	seroprev.HPV16.L1.E6.E7
6	32583357	rs6931277	T	A	T	0.234421	0.184454	N	7814	1.36535	0.0678954	4.58668	4.5e-06	674	7140	seroprev.HPV16.L1.E6.E7
6	32636780	rs9274683	A	G	A	0.511503	0.449436	N	7814	1.30296	0.0577126	4.58539	4.53e-06	674	7140	seroprev.HPV16.L1.E6.E7
6	32615427	rs17843575	T	C	C	0.35645	0.419628	N	7814	0.758751	0.0602119	-4.58516	4.54e-06	674	7140	seroprev.HPV16.L1.E6.E7
6	32577973	rs532965	G	T	G	0.234421	0.184454	N	7814	1.3653	0.0679109	4.585	4.54e-06	674	7140	seroprev.HPV16.L1.E6.E7
6	32626249	rs6928482	C	T	C	0.508902	0.446709	N	7814	1.30313	0.0577631	4.58376	4.57e-06	674	7140	seroprev.HPV16.L1.E6.E7
6	32582650	rs3104413	G	C	G	0.235163	0.185364	N	7814	1.36502	0.0678903	4.58341	4.57e-06	674	7140	seroprev.HPV16.L1.E6.E7
6	32571118	rs28383180	C	A	C	0.397666	0.337275	N	7814	1.31184	0.0592312	4.58262	4.59e-06	674	7140	seroprev.HPV16.L1.E6.E7
6	32574742	rs515185	A	T	A	0.234456	0.184576	N	7814	1.3651	0.0679299	4.5816	4.61e-06	674	7140	seroprev.HPV16.L1.E6.E7
6	32571116	rs28383179	A	T	A	0.39764	0.33727	N	7814	1.31174	0.059231	4.58128	4.62e-06	674	7140	seroprev.HPV16.L1.E6.E7
6	32633489	rs9274464	C	T	T	0.199735	0.254023	N	7814	0.720614	0.0715245	-4.58098	4.63e-06	674	7140	seroprev.HPV16.L1.E6.E7
6	32589368	rs9271504	A	C	A	0.38413	0.324763	N	7814	1.3145	0.0596941	4.58096	4.63e-06	674	7140	seroprev.HPV16.L1.E6.E7
6	32600101	rs3104375	C	G	C	0.234191	0.184366	N	7814	1.36507	0.0679759	4.57819	4.69e-06	674	7140	seroprev.HPV16.L1.E6.E7
6	32568324	rs34117221	G	A	G	0.226714	0.178429	N	7814	1.37852	0.0701201	4.57798	4.69e-06	674	7140	seroprev.HPV16.L1.E6.E7
6	32627956	rs1063347	G	C	C	0.196166	0.250671	N	7814	0.721448	0.0713409	-4.57655	4.73e-06	674	7140	seroprev.HPV16.L1.E6.E7
6	32654536	rs2856690	A	T	A	0.513702	0.452358	N	7814	1.30437	0.058065	4.57621	4.73e-06	674	7140	seroprev.HPV16.L1.E6.E7
6	32627379	rs1130456	C	T	T	0.196398	0.250927	N	7814	0.721736	0.0712817	-4.57475	4.77e-06	674	7140	seroprev.HPV16.L1.E6.E7
6	32634508	rs9274528	T	C	C	0.19049	0.243985	N	7814	0.718432	0.0723004	-4.57375	4.79e-06	674	7140	seroprev.HPV16.L1.E6.E7
6	32607281	rs9272574	A	G	G	0.341319	0.403391	N	7814	0.756726	0.0609526	-4.57329	4.8e-06	674	7140	seroprev.HPV16.L1.E6.E7
6	32591213	rs9271594	G	A	G	0.234145	0.184356	N	7814	1.36443	0.0679471	4.57323	4.8e-06	674	7140	seroprev.HPV16.L1.E6.E7
6	32593627	rs9271732	A	G	G	0.175991	0.229066	N	7814	0.711043	0.0745943	-4.5717	4.84e-06	674	7140	seroprev.HPV16.L1.E6.E7
6	32627456	rs9273429	A	G	G	0.212966	0.268581	N	7814	0.728324	0.069355	-4.57082	4.86e-06	674	7140	seroprev.HPV16.L1.E6.E7
6	32620572	rs17612852	A	G	G	0.205932	0.261343	N	7814	0.725391	0.0702404	-4.57065	4.86e-06	674	7140	seroprev.HPV16.L1.E6.E7
6	32656833	rs2856676	A	G	A	0.519765	0.457796	N	7814	1.30143	0.0576422	4.57065	4.86e-06	674	7140	seroprev.HPV16.L1.E6.E7
6	32609855	rs1048173	C	A	C	0.396451	0.336073	N	7814	1.30681	0.0585629	4.56923	4.9e-06	674	7140	seroprev.HPV16.L1.E6.E7
6	32609222	rs3208105	T	A	A	0.343681	0.405661	N	7814	0.756879	0.0609772	-4.56813	4.92e-06	674	7140	seroprev.HPV16.L1.E6.E7
6	32569691	rs477515	A	G	A	0.393283	0.332593	N	7814	1.30794	0.0587666	4.56812	4.92e-06	674	7140	seroprev.HPV16.L1.E6.E7
6	32634922	rs4403294	G	A	A	0.190592	0.244074	N	7814	0.718907	0.0722457	-4.56807	4.92e-06	674	7140	seroprev.HPV16.L1.E6.E7
9	14761877	rs7874339	C	T	C	0.0226857	0.0094161	N	7814	2.62007	0.210881	4.5675	4.94e-06	674	7140	seroprev.HPV16.L1.E6.E7
6	32650757	rs9275136	T	C	T	0.519113	0.457227	N	7814	1.30155	0.0577026	4.56747	4.94e-06	674	7140	seroprev.HPV16.L1.E6.E7
6	32634620	rs9274535	C	T	T	0.19049	0.243895	N	7814	0.718846	0.0722865	-4.56666	4.96e-06	674	7140	seroprev.HPV16.L1.E6.E7
6	32634152	rs9274507	A	G	G	0.191232	0.244657	N	7814	0.719018	0.0722413	-4.56622	4.97e-06	674	7140	seroprev.HPV16.L1.E6.E7
6	32629320	rs9273713	G	A	A	0.194054	0.247843	N	7814	0.720555	0.0717797	-4.56582	4.98e-06	674	7140	seroprev.HPV16.L1.E6.E7

## Sheet: HPV18 pos vs neg
Supplementary Table 1: Summary Statistics from HPV seropositivity GWASs. SNPs at p < 5x10E-6 are shown after GWAS analysis of a) seropositivity for HPV16 versus no HPV detected, b) seropositivity for HPV18 vs HPV18 negative, c) seropositivity for HPV16 and/ or 18 versus no HPV detected.
CHROM	POS	ID	REF	ALT	A1	A1_CASE_FREQ	A1_CTRL_FREQ	FIRTH	N	OR	LOG(OR)_SE	Z_STAT	P	N_CASE	N_CNTRL	PHEN
14	77060652	rs4243652	A	G	G	0.097259	0.0334546	N	7924	3.14117	0.184772	6.19462	5.84e-10	191	7733	HPV18.seroprev
5	139338366	rs142237244	A	G	A	0.0413815	0.0108458	N	7924	4.95683	0.290096	5.51806	3.43e-08	191	7733	HPV18.seroprev
14	77061197	rs74068149	C	T	C	0.0632891	0.019975	N	7924	3.32719	0.224117	5.36383	8.15e-08	191	7733	HPV18.seroprev
18	52882	18:52882_GAGAA_G	G	GAGAA	G	0.0366387	0.012614	N	7924	6.84619	0.361929	5.31511	1.07e-07	191	7733	HPV18.seroprev
5	1724902	rs115851441	C	G	C	0.102433	0.0430068	N	7924	2.54149	0.178337	5.23027	1.69e-07	191	7733	HPV18.seroprev
9	111852540	9:111852540_CA_C	C	CA	C	0.0497585	0.0142011	N	7924	3.59499	0.246237	5.19638	2.03e-07	191	7733	HPV18.seroprev
14	77123904	rs74071405	C	A	C	0.0595833	0.0186203	N	7924	3.31999	0.231176	5.19068	2.1e-07	191	7733	HPV18.seroprev
14	90900341	rs146307395	G	A	G	0.0461554	0.0142406	N	7924	4.15593	0.274498	5.1896	2.11e-07	191	7733	HPV18.seroprev
5	1721680	rs17533510	A	G	A	0.102299	0.0431861	N	7924	2.52545	0.178516	5.18956	2.11e-07	191	7733	HPV18.seroprev
5	1721367	rs869780	C	T	C	0.10232	0.0432318	N	7924	2.52342	0.178513	5.18516	2.16e-07	191	7733	HPV18.seroprev
11	66988811	rs183777012	G	A	G	0.0339181	0.00942881	N	7924	5.19046	0.323772	5.08636	3.65e-07	191	7733	HPV18.seroprev
9	111825492	rs533114088	T	C	T	0.0434554	0.0119348	N	7924	3.91533	0.268427	5.08481	3.68e-07	191	7733	HPV18.seroprev
6	144594618	rs72997863	C	A	C	0.124545	0.0617592	N	7924	2.37442	0.170162	5.08192	3.74e-07	191	7733	HPV18.seroprev
5	1703704	rs114500420	T	G	T	0.0807308	0.0305266	N	7924	2.75066	0.200344	5.05052	4.41e-07	191	7733	HPV18.seroprev
9	111970586	rs145184359	G	A	G	0.0472641	0.0136909	N	7924	3.61635	0.254591	5.04915	4.44e-07	191	7733	HPV18.seroprev
5	1717551	rs140986303	G	C	G	0.0916436	0.0382574	N	7924	2.56125	0.188119	4.99948	5.75e-07	191	7733	HPV18.seroprev
5	143069698	rs72808738	G	T	G	0.0716144	0.0274739	N	7924	2.93872	0.215692	4.99774	5.8e-07	191	7733	HPV18.seroprev
9	111876317	rs144571190	C	T	C	0.0471204	0.0136636	N	7924	3.50729	0.252415	4.97136	6.65e-07	191	7733	HPV18.seroprev
9	111853148	rs202170378	GA	G	GA	0.0471204	0.0136839	N	7924	3.50567	0.252356	4.97067	6.67e-07	191	7733	HPV18.seroprev
9	111838465	rs148472451	C	T	C	0.0471204	0.0136849	N	7924	3.5056	0.252362	4.9705	6.68e-07	191	7733	HPV18.seroprev
9	111873196	rs140531009	C	A	C	0.0471204	0.013723	N	7924	3.5061	0.252417	4.96997	6.7e-07	191	7733	HPV18.seroprev
9	111854180	rs150910561	C	T	C	0.0471204	0.0137095	N	7924	3.50427	0.252342	4.96938	6.72e-07	191	7733	HPV18.seroprev
9	111868372	rs145259356	C	T	C	0.0471204	0.0137176	N	7924	3.50477	0.25237	4.96938	6.72e-07	191	7733	HPV18.seroprev
9	111833888	rs145132477	C	A	C	0.0471204	0.0136946	N	7924	3.50494	0.252382	4.96935	6.72e-07	191	7733	HPV18.seroprev
9	111878042	rs145828948	C	T	C	0.0471204	0.0137245	N	7924	3.50507	0.252391	4.96931	6.72e-07	191	7733	HPV18.seroprev
9	111860563	rs139002402	C	A	C	0.0471204	0.0137118	N	7924	3.50357	0.252334	4.96874	6.74e-07	191	7733	HPV18.seroprev
9	111840582	9:111840582_TAAAAG_T	T	TAAAAG	T	0.0471204	0.0137118	N	7924	3.5036	0.252336	4.96874	6.74e-07	191	7733	HPV18.seroprev
9	111859845	rs149649586	C	T	C	0.0471204	0.013711	N	7924	3.50345	0.25233	4.96869	6.74e-07	191	7733	HPV18.seroprev
9	111871556	rs116979791	T	C	T	0.0471204	0.0137262	N	7924	3.50411	0.25239	4.96824	6.76e-07	191	7733	HPV18.seroprev
9	111855565	rs143260529	A	C	A	0.0471204	0.0137143	N	7924	3.503	0.252344	4.9679	6.77e-07	191	7733	HPV18.seroprev
9	111857227	rs150677740	A	C	A	0.0471204	0.0137143	N	7924	3.503	0.252344	4.9679	6.77e-07	191	7733	HPV18.seroprev
9	111861197	rs150518198	T	C	T	0.0471204	0.0137179	N	7924	3.50314	0.252355	4.96785	6.77e-07	191	7733	HPV18.seroprev
9	111859298	rs17551561	A	G	A	0.0471204	0.0137146	N	7924	3.50296	0.252345	4.96784	6.77e-07	191	7733	HPV18.seroprev
9	111825485	9:111825485_TGCCTCCCGAGTTCAAGTGATTCTCCTGCCTCA_T	T	TGCCTCCCGAGTTCAAGTGATTCTCCTGCCTCA	T	0.0471204	0.0137186	N	7924	3.50312	0.252358	4.96777	6.77e-07	191	7733	HPV18.seroprev
9	111871178	rs143761395	C	T	C	0.0471204	0.0137267	N	7924	3.50349	0.25238	4.96774	6.77e-07	191	7733	HPV18.seroprev
9	111861377	rs139449730	T	C	T	0.0471204	0.0137191	N	7924	3.50307	0.252357	4.96772	6.77e-07	191	7733	HPV18.seroprev
9	111874576	rs148348270	A	T	A	0.0471204	0.0137255	N	7924	3.50295	0.252351	4.96771	6.77e-07	191	7733	HPV18.seroprev
9	111877021	rs144081617	A	G	A	0.0471204	0.0137338	N	7924	3.50336	0.252395	4.96731	6.79e-07	191	7733	HPV18.seroprev
9	111855085	rs150037973	G	A	G	0.0471204	0.0137229	N	7924	3.50266	0.252358	4.96725	6.79e-07	191	7733	HPV18.seroprev
9	111868298	rs149711830	C	T	C	0.0471102	0.0137237	N	7924	3.50359	0.252414	4.96718	6.79e-07	191	7733	HPV18.seroprev
9	111836133	rs540512521	G	T	G	0.0471204	0.0137298	N	7924	3.50182	0.252481	4.96388	6.91e-07	191	7733	HPV18.seroprev
9	111880222	rs145984667	A	G	A	0.0471204	0.0138038	N	7924	3.49596	0.252434	4.95816	7.12e-07	191	7733	HPV18.seroprev
9	111878882	rs117284675	T	A	T	0.0471204	0.0138378	N	7924	3.49478	0.252391	4.95768	7.13e-07	191	7733	HPV18.seroprev
9	111880174	rs138093270	A	T	A	0.0471102	0.0138401	N	7924	3.49373	0.252411	4.95608	7.19e-07	191	7733	HPV18.seroprev
9	111857350	rs140121940	A	G	A	0.0471306	0.0137868	N	7924	3.48902	0.252282	4.95327	7.3e-07	191	7733	HPV18.seroprev
9	111847696	rs117497981	G	A	G	0.0471613	0.0138458	N	7924	3.48425	0.252374	4.94604	7.57e-07	191	7733	HPV18.seroprev
9	111848707	rs112197251	A	G	A	0.0471613	0.0138464	N	7924	3.4842	0.252375	4.94597	7.58e-07	191	7733	HPV18.seroprev
9	111848400	rs146023653	A	G	A	0.0471613	0.0138466	N	7924	3.4842	0.252376	4.94596	7.58e-07	191	7733	HPV18.seroprev
9	111847520	rs148837844	C	G	C	0.0471511	0.0138436	N	7924	3.48451	0.252411	4.94563	7.59e-07	191	7733	HPV18.seroprev
9	111848000	rs17729644	G	A	G	0.0471511	0.0138436	N	7924	3.48451	0.252411	4.94563	7.59e-07	191	7733	HPV18.seroprev
9	111824733	rs113598570	A	T	A	0.0471204	0.0138196	N	7924	3.48353	0.252399	4.94473	7.62e-07	191	7733	HPV18.seroprev
9	111824627	rs144040927	C	A	C	0.0471204	0.0138206	N	7924	3.48352	0.2524	4.9447	7.63e-07	191	7733	HPV18.seroprev
9	111849172	rs140989216	A	C	A	0.0471204	0.0138206	N	7924	3.48306	0.252393	4.94432	7.64e-07	191	7733	HPV18.seroprev
9	111841594	rs117955511	A	C	A	0.0471204	0.0138208	N	7924	3.4829	0.25239	4.94419	7.65e-07	191	7733	HPV18.seroprev
9	111820689	rs117806271	C	T	C	0.0471204	0.0138213	N	7924	3.48286	0.252389	4.94417	7.65e-07	191	7733	HPV18.seroprev
9	111836671	rs114910480	A	C	A	0.0471204	0.0138213	N	7924	3.48272	0.252388	4.94402	7.65e-07	191	7733	HPV18.seroprev
9	111826539	rs17802364	G	A	G	0.0471204	0.0138226	N	7924	3.483	0.252408	4.94395	7.66e-07	191	7733	HPV18.seroprev
9	111822480	rs117555144	G	T	G	0.0471204	0.0138218	N	7924	3.48259	0.252385	4.94395	7.66e-07	191	7733	HPV18.seroprev
9	111826115	rs117480138	A	C	A	0.0471204	0.0138325	N	7924	3.48304	0.252411	4.94394	7.66e-07	191	7733	HPV18.seroprev
9	111815489	rs151025927	C	T	C	0.0471204	0.0138216	N	7924	3.48255	0.252383	4.94393	7.66e-07	191	7733	HPV18.seroprev
9	111822498	rs140192017	C	A	C	0.0471204	0.0138221	N	7924	3.48256	0.252386	4.94389	7.66e-07	191	7733	HPV18.seroprev
9	111825214	rs142046068	T	C	T	0.0471204	0.0138325	N	7924	3.4829	0.252408	4.94384	7.66e-07	191	7733	HPV18.seroprev
9	111830253	rs116954146	G	A	G	0.0471204	0.013833	N	7924	3.48285	0.25241	4.94376	7.66e-07	191	7733	HPV18.seroprev
9	111820950	rs140224357	C	T	C	0.0471204	0.0138244	N	7924	3.48245	0.252401	4.94346	7.67e-07	191	7733	HPV18.seroprev
9	111826470	rs117836856	T	C	T	0.0471204	0.0138234	N	7924	3.48238	0.252398	4.94344	7.68e-07	191	7733	HPV18.seroprev
9	111851412	rs144916794	A	G	A	0.0471204	0.0138317	N	7924	3.4825	0.25241	4.94335	7.68e-07	191	7733	HPV18.seroprev
9	111826047	rs117010877	A	T	A	0.0471204	0.0138241	N	7924	3.48219	0.252397	4.94325	7.68e-07	191	7733	HPV18.seroprev
9	111837368	rs137988694	C	G	C	0.0471204	0.0138343	N	7924	3.48222	0.2524	4.94323	7.68e-07	191	7733	HPV18.seroprev
9	111827208	rs146378827	T	C	T	0.0471204	0.0138244	N	7924	3.48215	0.252398	4.94319	7.69e-07	191	7733	HPV18.seroprev
9	111828038	rs117529548	T	G	T	0.0471204	0.013834	N	7924	3.48208	0.252397	4.94313	7.69e-07	191	7733	HPV18.seroprev
9	111823054	rs146409298	A	G	A	0.0471102	0.0138251	N	7924	3.48246	0.252429	4.94293	7.7e-07	191	7733	HPV18.seroprev
9	111824829	rs112532066	T	C	T	0.0471102	0.0138223	N	7924	3.4824	0.252435	4.94275	7.7e-07	191	7733	HPV18.seroprev
9	111848649	rs140080425	A	G	A	0.0471204	0.0138418	N	7924	3.48186	0.252421	4.9424	7.72e-07	191	7733	HPV18.seroprev
9	111819974	rs147962533	C	T	C	0.0471102	0.0138246	N	7924	3.48167	0.252426	4.94209	7.73e-07	191	7733	HPV18.seroprev
9	111827578	rs145975735	A	G	A	0.0471102	0.0138343	N	7924	3.4813	0.252422	4.94176	7.74e-07	191	7733	HPV18.seroprev
9	111815480	rs142813284	T	C	T	0.0470998	0.0138213	N	7924	3.48104	0.252431	4.94128	7.76e-07	191	7733	HPV18.seroprev
9	111817002	rs141726629	C	T	C	0.0470485	0.0138054	N	7924	3.48708	0.252797	4.94098	7.77e-07	191	7733	HPV18.seroprev
14	77075839	rs151108452	T	A	T	0.057571	0.0186324	N	7924	3.15445	0.232573	4.93959	7.83e-07	191	7733	HPV18.seroprev
14	77078755	rs74068171	C	T	C	0.0575915	0.0186428	N	7924	3.15229	0.232485	4.9385	7.87e-07	191	7733	HPV18.seroprev
9	111812455	rs17729595	G	A	G	0.0470279	0.0138046	N	7924	3.48526	0.25284	4.93808	7.89e-07	191	7733	HPV18.seroprev
14	77077400	rs57796742	T	C	T	0.0575812	0.0186428	N	7924	3.15126	0.232494	4.9369	7.94e-07	191	7733	HPV18.seroprev
9	111847933	rs118169992	G	A	G	0.0471204	0.0138943	N	7924	3.47637	0.252384	4.93688	7.94e-07	191	7733	HPV18.seroprev
9	111854165	rs143344448	C	T	C	0.0473256	0.0141166	N	7924	3.4657	0.252313	4.92609	8.39e-07	191	7733	HPV18.seroprev
14	77090630	rs77991240	A	G	A	0.0575608	0.0187374	N	7924	3.14564	0.232681	4.92528	8.42e-07	191	7733	HPV18.seroprev
14	77123943	rs74071406	T	A	T	0.0534956	0.0170589	N	7924	3.39166	0.248037	4.92395	8.48e-07	191	7733	HPV18.seroprev
9	111841176	rs117705602	C	T	C	0.0471204	0.0139616	N	7924	3.46438	0.252588	4.91922	8.69e-07	191	7733	HPV18.seroprev
14	77062239	rs74068151	T	A	T	0.0575506	0.0191433	N	7924	3.14268	0.232931	4.91594	8.84e-07	191	7733	HPV18.seroprev
14	77061838	rs1676237	G	T	T	0.0575506	0.0191532	N	7924	3.14103	0.232929	4.91372	8.94e-07	191	7733	HPV18.seroprev
9	111827974	rs117808614	A	G	A	0.047336	0.0140521	N	7924	3.44591	0.251916	4.91112	9.06e-07	191	7733	HPV18.seroprev
5	151272303	rs76087720	A	G	A	0.039267	0.0104746	N	7924	3.79662	0.27173	4.9097	9.12e-07	191	7733	HPV18.seroprev
9	111835895	rs148422237	A	G	A	0.0471204	0.013905	N	7924	3.44914	0.252474	4.90396	9.39e-07	191	7733	HPV18.seroprev
14	77062453	rs147693844	A	G	A	0.0575608	0.0192934	N	7924	3.12009	0.23287	4.88625	1.03e-06	191	7733	HPV18.seroprev
14	77062325	rs4315284	G	A	A	0.0575506	0.0192957	N	7924	3.11946	0.232893	4.8849	1.03e-06	191	7733	HPV18.seroprev
14	77064740	rs2362153	C	A	A	0.0575608	0.0193053	N	7924	3.11398	0.232835	4.87857	1.07e-06	191	7733	HPV18.seroprev
14	77070404	rs74068157	T	C	T	0.0575812	0.0190865	N	7924	3.1039	0.232205	4.87784	1.07e-06	191	7733	HPV18.seroprev
14	77071102	rs74068159	G	A	G	0.0575812	0.019087	N	7924	3.10386	0.232206	4.87777	1.07e-06	191	7733	HPV18.seroprev
14	77062406	rs4589476	T	C	C	0.0575608	0.0193469	N	7924	3.11299	0.232914	4.87554	1.09e-06	191	7733	HPV18.seroprev
9	111946370	9:111946370_GTGAAGTCTTGGGGTACATTC_G	G	GTGAAGTCTTGGGGTACATTC	G	0.0484341	0.0148872	N	7924	3.4022	0.251161	4.87505	1.09e-06	191	7733	HPV18.seroprev
14	77069985	rs78403879	T	G	T	0.0575506	0.0190495	N	7924	3.1045	0.232414	4.87427	1.09e-06	191	7733	HPV18.seroprev
9	111771583	rs553282081	A	C	A	0.0465968	0.0138213	N	7924	3.43987	0.253695	4.86975	1.12e-06	191	7733	HPV18.seroprev
9	111814667	rs146257456	T	C	T	0.0470485	0.0142288	N	7924	3.42344	0.253034	4.86356	1.15e-06	191	7733	HPV18.seroprev
7	133705826	rs76710445	A	G	A	0.0658557	0.0244011	N	7924	2.86881	0.216962	4.85752	1.19e-06	191	7733	HPV18.seroprev
17	28200278	rs184130019	T	C	T	0.0459397	0.0142782	N	7924	3.645	0.2669	4.84585	1.26e-06	191	7733	HPV18.seroprev
14	77067162	rs59622105	A	T	A	0.057571	0.0192911	N	7924	3.07962	0.232338	4.84126	1.29e-06	191	7733	HPV18.seroprev
15	53262392	rs55676187	C	G	G	0.382394	0.505281	N	7924	0.590293	0.10909	-4.8321	1.35e-06	191	7733	HPV18.seroprev
5	122776056	rs756395458	GT	G	GT	0.263535	0.171139	N	7924	1.79174	0.120824	4.82675	1.39e-06	191	7733	HPV18.seroprev
15	53250683	rs4776108	A	T	A	0.1606	0.273033	N	7924	0.504005	0.142026	-4.82426	1.41e-06	191	7733	HPV18.seroprev
2	4937852	rs147559992	CATAT	C	CATAT	0.0701981	0.0268378	N	7924	2.79378	0.213487	4.81244	1.49e-06	191	7733	HPV18.seroprev
15	53255289	rs6493602	C	G	G	0.2969	0.418856	N	7924	0.575598	0.114877	-4.80817	1.52e-06	191	7733	HPV18.seroprev
15	53255132	rs6493601	C	G	G	0.297033	0.418838	N	7924	0.576237	0.114818	-4.80096	1.58e-06	191	7733	HPV18.seroprev
15	53223595	15:53223595_AT_A	A	AT	A	0.483246	0.366982	N	7924	1.66538	0.10655	4.78698	1.69e-06	191	7733	HPV18.seroprev
15	53258824	rs2414220	C	G	G	0.297916	0.419059	N	7924	0.57929	0.114427	-4.77117	1.83e-06	191	7733	HPV18.seroprev
15	53259031	rs7182888	G	A	A	0.297988	0.418908	N	7924	0.579855	0.114431	-4.76251	1.91e-06	191	7733	HPV18.seroprev
9	111983134	rs118155611	T	C	T	0.0394826	0.0120531	N	7924	3.89305	0.285789	4.75593	1.98e-06	191	7733	HPV18.seroprev
14	77063424	rs79278160	T	C	T	0.0564521	0.0193689	N	7924	3.06295	0.235513	4.75294	2e-06	191	7733	HPV18.seroprev
3	115391618	rs13091023	C	T	C	0.033271	0.0111471	N	7924	5.42576	0.355914	4.75159	2.02e-06	191	7733	HPV18.seroprev
9	111774237	rs146475922	A	G	A	0.0443384	0.0130391	N	7924	3.43779	0.259983	4.74966	2.04e-06	191	7733	HPV18.seroprev
17	27997486	rs184773642	G	A	G	0.0485166	0.0155694	N	7924	3.3763	0.256952	4.73544	2.19e-06	191	7733	HPV18.seroprev
5	1267881	rs35812074	G	C	G	0.0493477	0.01776	N	7924	3.39281	0.258866	4.71926	2.37e-06	191	7733	HPV18.seroprev
6	13067462	rs12207703	G	T	G	0.34555	0.236777	N	7924	1.67779	0.109667	4.7186	2.37e-06	191	7733	HPV18.seroprev
7	133734615	rs77183025	A	G	A	0.0628272	0.0233415	N	7924	2.84172	0.221645	4.71208	2.45e-06	191	7733	HPV18.seroprev
2	1210963	2:1210963_CTTCAA_C	C	CTTCAA	C	0.0393798	0.0114295	N	7924	3.86094	0.287383	4.70073	2.59e-06	191	7733	HPV18.seroprev
5	143229285	rs1118404	G	A	G	0.0732984	0.0292254	N	7924	2.63584	0.206227	4.69969	2.61e-06	191	7733	HPV18.seroprev
5	143677348	rs114272671	T	C	T	0.0598702	0.0220921	N	7924	2.93557	0.229215	4.69822	2.62e-06	191	7733	HPV18.seroprev
15	53260405	rs4776110	T	C	C	0.303665	0.423574	N	7924	0.586625	0.113604	-4.695	2.67e-06	191	7733	HPV18.seroprev
2	128872609	rs551344817	A	G	A	0.0352633	0.0117934	N	7924	4.95506	0.340981	4.69354	2.69e-06	191	7733	HPV18.seroprev
18	7434745	rs148045092	G	A	G	0.0353245	0.0108379	N	7924	4.2471	0.308283	4.69125	2.72e-06	191	7733	HPV18.seroprev
2	102193622	rs570049742	TAA	T	TAA	0.220808	0.13812	N	7924	1.83422	0.129368	4.68914	2.74e-06	191	7733	HPV18.seroprev
2	4946434	rs79316639	G	A	G	0.0695822	0.0275211	N	7924	2.73481	0.214712	4.68564	2.79e-06	191	7733	HPV18.seroprev
17	28452626	rs151261827	T	C	T	0.0450775	0.0141935	N	7924	3.538	0.26985	4.68246	2.83e-06	191	7733	HPV18.seroprev
15	53239874	rs59072183	ATAAAAG	A	A	0.188533	0.298441	N	7924	0.535594	0.133449	-4.67877	2.89e-06	191	7733	HPV18.seroprev
15	53258295	rs4774642	A	G	A	0.608952	0.490543	N	7924	1.66172	0.108544	4.67877	2.89e-06	191	7733	HPV18.seroprev
14	77124640	rs56194000	A	G	A	0.0557438	0.0186339	N	7924	3.03009	0.23708	4.67603	2.92e-06	191	7733	HPV18.seroprev
15	53257894	rs7176525	G	A	G	0.609085	0.490854	N	7924	1.66108	0.1086	4.67278	2.97e-06	191	7733	HPV18.seroprev
5	178870838	rs151043538	T	C	T	0.0535365	0.0192841	N	7924	3.10128	0.242273	4.67165	2.99e-06	191	7733	HPV18.seroprev
15	53241227	rs12441966	T	C	C	0.188482	0.298267	N	7924	0.537536	0.133175	-4.66122	3.14e-06	191	7733	HPV18.seroprev
15	92744523	rs117990435	G	A	G	0.0940248	0.0432978	N	7924	2.35606	0.184017	4.65714	3.21e-06	191	7733	HPV18.seroprev
8	79835255	rs80182073	G	A	G	0.0732984	0.0305186	N	7924	2.60991	0.20624	4.65145	3.3e-06	191	7733	HPV18.seroprev
9	111959052	rs149076905	T	A	T	0.0496764	0.0162082	N	7924	3.10049	0.244046	4.63667	3.54e-06	191	7733	HPV18.seroprev
14	90894120	rs142017498	A	G	A	0.0477052	0.0163575	N	7924	3.35348	0.26097	4.63655	3.54e-06	191	7733	HPV18.seroprev
15	53237179	rs12443089	A	G	A	0.494775	0.380064	N	7924	1.62953	0.10536	4.63452	3.58e-06	191	7733	HPV18.seroprev
17	27910095	rs55723507	A	G	A	0.0624267	0.0243924	N	7924	2.84597	0.225687	4.63431	3.58e-06	191	7733	HPV18.seroprev
2	4931705	rs115961626	A	C	A	0.0702596	0.0280108	N	7924	2.6801	0.212748	4.6339	3.59e-06	191	7733	HPV18.seroprev
1	80306894	1:80306894_TGAG_T	T	TGAG	T	0.0323889	0.0100108	N	7924	4.58181	0.32859	4.6322	3.62e-06	191	7733	HPV18.seroprev
11	98832872	rs118187515	T	C	T	0.0272148	0.00705628	N	7924	4.90837	0.343688	4.62903	3.67e-06	191	7733	HPV18.seroprev
9	136294496	rs181843005	T	C	T	0.0402421	0.0122208	N	7924	3.72707	0.284383	4.62624	3.72e-06	191	7733	HPV18.seroprev
15	53246999	rs2414218	C	T	T	0.18882	0.297223	N	7924	0.539526	0.133385	-4.6262	3.72e-06	191	7733	HPV18.seroprev
15	53245436	rs2414217	C	T	T	0.188759	0.297239	N	7924	0.539898	0.133279	-4.6247	3.75e-06	191	7733	HPV18.seroprev
15	53240155	rs11404355	AT	A	AT	0.494816	0.380396	N	7924	1.62784	0.10538	4.62374	3.77e-06	191	7733	HPV18.seroprev
7	143147318	rs10228212	T	C	T	0.368946	0.261376	N	7924	1.65265	0.10872	4.62088	3.82e-06	191	7733	HPV18.seroprev
2	4936541	rs114735609	A	G	A	0.0699311	0.0279193	N	7924	2.67814	0.213216	4.62031	3.83e-06	191	7733	HPV18.seroprev
2	102191882	2:102191882_AAT_A	A	AAT	A	0.22895	0.145601	N	7924	1.79949	0.127196	4.6189	3.86e-06	191	7733	HPV18.seroprev
2	4942473	rs75815530	G	A	G	0.0703007	0.0282012	N	7924	2.67294	0.212896	4.61812	3.87e-06	191	7733	HPV18.seroprev
6	144579329	rs72997859	G	A	G	0.134709	0.0727001	N	7924	2.08803	0.159465	4.61681	3.9e-06	191	7733	HPV18.seroprev
2	4944323	rs60894691	C	T	C	0.0703007	0.0282326	N	7924	2.671	0.212925	4.6141	3.95e-06	191	7733	HPV18.seroprev
15	53243978	rs729409	C	T	C	0.494497	0.380294	N	7924	1.62586	0.105352	4.61343	3.96e-06	191	7733	HPV18.seroprev
15	53247584	rs2414219	G	C	G	0.494251	0.38039	N	7924	1.62685	0.105524	4.6117	3.99e-06	191	7733	HPV18.seroprev
15	53243037	rs11070942	A	C	A	0.494498	0.380296	N	7924	1.62552	0.105354	4.61138	4e-06	191	7733	HPV18.seroprev
5	139378680	rs139046074	T	G	T	0.0524383	0.0192703	N	7924	3.17648	0.250644	4.61122	4e-06	191	7733	HPV18.seroprev
11	98817544	rs117990811	G	A	G	0.0272146	0.00708696	N	7924	4.872	0.343403	4.61122	4e-06	191	7733	HPV18.seroprev
7	150572071	rs78060848	T	C	T	0.0635555	0.025832	N	7924	2.81004	0.224116	4.6101	4.02e-06	191	7733	HPV18.seroprev
9	33394842	rs112809490	T	C	T	0.0744482	0.0328473	N	7924	2.71332	0.216522	4.61004	4.03e-06	191	7733	HPV18.seroprev
15	53225401	rs71397542	T	G	T	0.49036	0.376624	N	7924	1.62643	0.105514	4.60968	4.03e-06	191	7733	HPV18.seroprev
15	53249742	rs8040994	C	A	C	0.494179	0.380474	N	7924	1.62663	0.105596	4.60724	4.08e-06	191	7733	HPV18.seroprev
15	53242868	rs2414216	G	A	G	0.494508	0.380433	N	7924	1.62396	0.105312	4.60413	4.14e-06	191	7733	HPV18.seroprev
15	53218142	rs12594598	T	C	T	0.491007	0.377524	N	7924	1.62619	0.105613	4.60399	4.14e-06	191	7733	HPV18.seroprev
2	4936184	rs115115334	G	A	G	0.0703007	0.0282286	N	7924	2.66218	0.212676	4.60393	4.15e-06	191	7733	HPV18.seroprev
7	143135165	rs62485639	G	A	G	0.427903	0.313764	N	7924	1.62117	0.104943	4.60388	4.15e-06	191	7733	HPV18.seroprev
15	53246095	rs11858824	C	T	C	0.494456	0.38054	N	7924	1.62413	0.105346	4.60363	4.15e-06	191	7733	HPV18.seroprev
2	4936786	rs76172058	T	A	T	0.0703007	0.0282329	N	7924	2.66215	0.212688	4.60361	4.15e-06	191	7733	HPV18.seroprev
6	110727998	rs11755540	G	C	G	0.0379426	0.0111551	N	7924	3.76038	0.287908	4.60051	4.21e-06	191	7733	HPV18.seroprev
2	4941757	rs17020190	G	C	G	0.0703007	0.0283095	N	7924	2.66151	0.212834	4.59932	4.24e-06	191	7733	HPV18.seroprev
15	53261904	rs13313444	G	A	G	0.24676	0.363729	N	7924	0.575322	0.120246	-4.59745	4.28e-06	191	7733	HPV18.seroprev
5	3475071	rs187045738	G	T	G	0.0410946	0.0127058	N	7924	3.54299	0.275236	4.59595	4.31e-06	191	7733	HPV18.seroprev
2	4938557	rs111795869	C	A	C	0.0703007	0.0283181	N	7924	2.65593	0.212725	4.59183	4.39e-06	191	7733	HPV18.seroprev
2	4939251	rs76118837	A	G	A	0.0703007	0.0283257	N	7924	2.65633	0.212764	4.59168	4.4e-06	191	7733	HPV18.seroprev
9	111941051	9:111941051_AAAG_A	A	AAAG	A	0.049584	0.0163292	N	7924	3.06336	0.243834	4.5913	4.41e-06	191	7733	HPV18.seroprev
2	4940841	rs75166973	T	A	T	0.0703007	0.0283392	N	7924	2.65623	0.212788	4.59099	4.41e-06	191	7733	HPV18.seroprev
2	4940411	rs6731936	A	G	A	0.0703007	0.028345	N	7924	2.6554	0.212797	4.58934	4.45e-06	191	7733	HPV18.seroprev
2	4940560	rs115650252	A	C	A	0.0703007	0.0283462	N	7924	2.6555	0.212805	4.58932	4.45e-06	191	7733	HPV18.seroprev
9	32837695	rs71525229	T	C	T	0.0414124	0.0125395	N	7924	3.631	0.28108	4.58768	4.48e-06	191	7733	HPV18.seroprev
9	111940255	9:111940255_GT_G	G	GT	G	0.0496248	0.016334	N	7924	3.05333	0.243391	4.58618	4.51e-06	191	7733	HPV18.seroprev
14	77123797	14:77123797_GCA_G	G	GCA	G	0.0543683	0.0185131	N	7924	3.01469	0.240811	4.58242	4.6e-06	191	7733	HPV18.seroprev
5	122769296	rs13165542	C	T	C	0.264655	0.175071	N	7924	1.73066	0.119704	4.58217	4.6e-06	191	7733	HPV18.seroprev
15	53263094	rs67272494	T	A	T	0.246688	0.363313	N	7924	0.576492	0.120243	-4.58068	4.63e-06	191	7733	HPV18.seroprev
6	110729200	rs80065814	T	C	T	0.0379016	0.0112089	N	7924	3.74373	0.288199	4.58046	4.64e-06	191	7733	HPV18.seroprev
5	143178693	rs72793685	T	C	T	0.0543679	0.0194363	N	7924	3.01598	0.241058	4.5795	4.66e-06	191	7733	HPV18.seroprev
2	4937746	rs77373346	G	A	G	0.0703007	0.0283784	N	7924	2.64847	0.212712	4.57889	4.67e-06	191	7733	HPV18.seroprev
15	53230662	rs12050508	T	C	T	0.490176	0.377362	N	7924	1.62108	0.105525	4.57802	4.69e-06	191	7733	HPV18.seroprev
9	111944437	rs150326921	T	C	T	0.0492968	0.0162058	N	7924	3.05573	0.244096	4.57615	4.74e-06	191	7733	HPV18.seroprev
15	53260984	rs2414221	C	A	C	0.247141	0.363706	N	7924	0.577256	0.120075	-4.57604	4.74e-06	191	7733	HPV18.seroprev
7	133665920	rs78472717	A	C	A	0.0471204	0.0158262	N	7924	3.26384	0.258802	4.5707	4.86e-06	191	7733	HPV18.seroprev
2	4914454	rs201580848	GTA	G	GTA	0.0628272	0.0241326	N	7924	2.77508	0.223365	4.56955	4.89e-06	191	7733	HPV18.seroprev

## Sheet: HPV16 18 pos vs neg
Supplementary Table 1: Summary Statistics from HPV seropositivity GWASs. SNPs at p < 5x10E-6 are shown after GWAS analysis of a) seropositivity for HPV16 versus no HPV detected, b) seropositivity for HPV18 vs HPV18 negative, c) seropositivity for HPV16 and/ or 18 versus no HPV detected.
CHROM	POS	ID	REF	ALT	A1	A1_CASE_FREQ	A1_CTRL_FREQ	FIRTH	N	OR	LOG(OR)_SE	Z_STAT	P	PHEN
6	32603742	rs9272293	G	A	A	0.326631	0.399495	N	7924	0.724075	0.0570152	-5.66271	1.49e-08	seroprev.HPVany
6	32615816	rs17612669	A	G	G	0.301328	0.36965	N	7924	0.726033	0.0585902	-5.4644	4.64e-08	seroprev.HPVany
6	32610757	rs8227	G	A	A	0.209189	0.271785	N	7924	0.699851	0.0655881	-5.44135	5.29e-08	seroprev.HPVany
6	32629297	rs9273704	C	T	T	0.311322	0.3791	N	7924	0.730604	0.0580204	-5.40989	6.31e-08	seroprev.HPVany
6	32610769	rs7600	C	A	A	0.209149	0.271271	N	7924	0.701761	0.0655592	-5.40217	6.58e-08	seroprev.HPVany
6	32585131	rs9271358	T	A	A	0.198054	0.257965	N	7924	0.700989	0.0667098	-5.3255	1.01e-07	seroprev.HPVany
6	32636757	rs3134998	C	T	T	0.305435	0.371752	N	7924	0.734158	0.0581744	-5.31215	1.08e-07	seroprev.HPVany
6	32640772	rs3134988	A	G	G	0.301083	0.36664	N	7924	0.734357	0.0584618	-5.28141	1.28e-07	seroprev.HPVany
6	32620572	rs17612852	A	G	G	0.201291	0.261343	N	7924	0.706111	0.0659784	-5.27418	1.33e-07	seroprev.HPVany
6	32632165	rs281874787	G	A	A	0.19342	0.251811	N	7924	0.700572	0.0675376	-5.26904	1.37e-07	seroprev.HPVany
6	32584625	rs3129758	G	A	A	0.309311	0.375513	N	7924	0.736492	0.0580694	-5.26709	1.39e-07	seroprev.HPVany
6	32585163	rs3129759	A	G	G	0.310892	0.376956	N	7924	0.736061	0.0581825	-5.26691	1.39e-07	seroprev.HPVany
6	32587113	rs9271376	A	G	G	0.204442	0.263482	N	7924	0.706609	0.0662833	-5.2393	1.61e-07	seroprev.HPVany
6	32636494	rs9274662	C	T	T	0.300878	0.365864	N	7924	0.736418	0.0584275	-5.23653	1.64e-07	seroprev.HPVany
6	32628045	rs9273472	G	C	C	0.19897	0.257784	N	7924	0.707387	0.066286	-5.22247	1.77e-07	seroprev.HPVany
6	32627956	rs1063347	G	C	C	0.192289	0.250671	N	7924	0.705271	0.0669599	-5.21467	1.84e-07	seroprev.HPVany
6	32627379	rs1130456	C	T	T	0.192569	0.250927	N	7924	0.705764	0.0669044	-5.20854	1.9e-07	seroprev.HPVany
6	32652581	rs3134975	C	T	T	0.192733	0.250859	N	7924	0.705572	0.0670179	-5.20378	1.95e-07	seroprev.HPVany
6	32633023	rs533608307	C	T	T	0.191929	0.249495	N	7924	0.705127	0.0672653	-5.19401	2.06e-07	seroprev.HPVany
6	32654181	rs9275178	A	G	A	0.541992	0.475561	N	7924	1.32285	0.0538682	5.19398	2.06e-07	seroprev.HPVany
6	32654174	rs9275177	T	C	T	0.541992	0.475563	N	7924	1.32284	0.0538681	5.19385	2.06e-07	seroprev.HPVany
6	32627367	rs1130457	C	T	T	0.192569	0.250712	N	7924	0.706647	0.0668819	-5.1916	2.08e-07	seroprev.HPVany
6	32635091	rs4311549	G	T	T	0.187195	0.244212	N	7924	0.703512	0.0678205	-5.18532	2.16e-07	seroprev.HPVany
6	32633054	rs9274430	G	C	C	0.195493	0.253521	N	7924	0.707293	0.0668089	-5.1836	2.18e-07	seroprev.HPVany
6	32633041	rs9274428	C	T	T	0.195493	0.253518	N	7924	0.707305	0.0668083	-5.1834	2.18e-07	seroprev.HPVany
6	32629320	rs9273713	G	A	A	0.190529	0.247843	N	7924	0.705809	0.0673339	-5.17438	2.29e-07	seroprev.HPVany
6	32652305	rs3134976	C	A	A	0.191104	0.248843	N	7924	0.707308	0.0669811	-5.16995	2.34e-07	seroprev.HPVany
6	32629240	rs281864275	A	G	G	0.192802	0.250404	N	7924	0.707235	0.0670218	-5.16834	2.36e-07	seroprev.HPVany
6	32636866	rs3134996	T	A	A	0.304847	0.369538	N	7924	0.741308	0.0579367	-5.16665	2.38e-07	seroprev.HPVany
6	32629443	rs9273777	C	T	T	0.189693	0.246984	N	7924	0.706457	0.0672588	-5.16651	2.39e-07	seroprev.HPVany
6	32629447	rs9273781	G	A	A	0.189693	0.246984	N	7924	0.706457	0.0672588	-5.16651	2.39e-07	seroprev.HPVany
6	32647098	rs3134980	T	C	C	0.191707	0.249192	N	7924	0.707101	0.0670995	-5.1652	2.4e-07	seroprev.HPVany
6	32627390	rs9273423	C	T	T	0.190106	0.247358	N	7924	0.706535	0.0672804	-5.16321	2.43e-07	seroprev.HPVany
6	32627582	rs9273442	G	T	T	0.189408	0.246646	N	7924	0.706456	0.0673073	-5.1628	2.43e-07	seroprev.HPVany
6	32629409	rs9273754	G	A	A	0.189733	0.246978	N	7924	0.706687	0.0672518	-5.1622	2.44e-07	seroprev.HPVany
6	32630194	rs9274112	C	T	T	0.189481	0.246711	N	7924	0.706709	0.0672664	-5.16062	2.46e-07	seroprev.HPVany
6	32635312	rs9274579	G	A	A	0.189968	0.247271	N	7924	0.707068	0.0671709	-5.1604	2.46e-07	seroprev.HPVany
6	32628301	rs9273498	A	T	T	0.189411	0.246629	N	7924	0.706658	0.0672887	-5.15998	2.47e-07	seroprev.HPVany
6	32633744	rs9274478	T	C	C	0.189603	0.246858	N	7924	0.706911	0.0672243	-5.15959	2.47e-07	seroprev.HPVany
6	32629582	rs9273841	T	C	C	0.189413	0.246639	N	7924	0.706776	0.0672646	-5.15934	2.48e-07	seroprev.HPVany
6	32629847	rs1049133	G	A	A	0.189423	0.246638	N	7924	0.706838	0.067261	-5.15831	2.49e-07	seroprev.HPVany
6	32634387	rs1049055	T	C	C	0.190001	0.247259	N	7924	0.707197	0.0672225	-5.15372	2.55e-07	seroprev.HPVany
6	32646900	rs3134981	G	A	A	0.192415	0.249732	N	7924	0.707598	0.0671139	-5.15361	2.56e-07	seroprev.HPVany
6	32634508	rs9274528	T	C	C	0.187362	0.243985	N	7924	0.705383	0.0677698	-5.14999	2.6e-07	seroprev.HPVany
6	32629529	rs9273817	C	T	T	0.189543	0.246659	N	7924	0.707281	0.0672499	-5.14986	2.61e-07	seroprev.HPVany
6	32637680	rs3134994	C	T	T	0.191222	0.248734	N	7924	0.708439	0.0669343	-5.1497	2.61e-07	seroprev.HPVany
6	32646884	rs3134982	C	T	T	0.19221	0.249378	N	7924	0.707663	0.0671707	-5.14788	2.63e-07	seroprev.HPVany
6	32631430	6:32631430_G_A	A	G	G	0.189796	0.246891	N	7924	0.707338	0.0672671	-5.14733	2.64e-07	seroprev.HPVany
6	32634152	rs9274507	A	G	G	0.18806	0.244657	N	7924	0.705741	0.0677205	-5.14625	2.66e-07	seroprev.HPVany
6	32634922	rs4403294	G	A	A	0.187447	0.244074	N	7924	0.705751	0.0677206	-5.14604	2.66e-07	seroprev.HPVany
6	32630708	rs9274196	A	G	G	0.189558	0.246634	N	7924	0.70742	0.0672765	-5.1449	2.68e-07	seroprev.HPVany
6	32634010	rs3830058	A	G	G	0.189716	0.246777	N	7924	0.707449	0.0672727	-5.14458	2.68e-07	seroprev.HPVany
6	32630205	rs9274115	C	T	T	0.189691	0.246735	N	7924	0.70758	0.0672391	-5.14439	2.68e-07	seroprev.HPVany
6	32635846	rs9274614	G	C	C	0.191181	0.248624	N	7924	0.708672	0.066944	-5.14404	2.69e-07	seroprev.HPVany
6	32628841	rs9273546	G	A	A	0.189686	0.24671	N	7924	0.707522	0.0672663	-5.14355	2.7e-07	seroprev.HPVany
6	32634620	rs9274535	C	T	T	0.18736	0.243895	N	7924	0.705782	0.0677573	-5.14261	2.71e-07	seroprev.HPVany
6	32633131	rs9274436	G	C	C	0.190149	0.247253	N	7924	0.707929	0.0671712	-5.14226	2.71e-07	seroprev.HPVany
6	32627747	rs1049225	G	A	A	0.189986	0.247076	N	7924	0.707664	0.0672591	-5.1411	2.73e-07	seroprev.HPVany
6	32632011	rs281862518	A	G	G	0.190639	0.247647	N	7924	0.707716	0.067264	-5.13963	2.75e-07	seroprev.HPVany
6	32636137	rs9274637	G	A	A	0.191324	0.248704	N	7924	0.708995	0.0669177	-5.13925	2.76e-07	seroprev.HPVany
6	32633334	rs9274450	G	A	A	0.190279	0.247269	N	7924	0.708005	0.0671982	-5.13859	2.77e-07	seroprev.HPVany
6	32634485	rs9274526	C	A	A	0.18736	0.243854	N	7924	0.706064	0.0677495	-5.1373	2.79e-07	seroprev.HPVany
6	32650178	rs3134979	T	A	A	0.190634	0.247776	N	7924	0.708279	0.0671422	-5.13712	2.79e-07	seroprev.HPVany
6	32654202	rs3134970	C	T	T	0.190164	0.24706	N	7924	0.707913	0.0673248	-5.13086	2.88e-07	seroprev.HPVany
6	32631332	rs762069821	G	A	A	0.1932	0.250293	N	7924	0.709465	0.066988	-5.12397	2.99e-07	seroprev.HPVany
6	32633489	rs9274464	C	T	T	0.196986	0.254023	N	7924	0.70948	0.0669929	-5.12328	3e-07	seroprev.HPVany
6	32631039	6:32631039_A_G	G	A	A	0.190354	0.247089	N	7924	0.70851	0.0672752	-5.1221	3.02e-07	seroprev.HPVany
6	32630674	rs1143089	G	C	C	0.190554	0.24722	N	7924	0.708897	0.0672305	-5.11739	3.1e-07	seroprev.HPVany
6	32642050	rs3134987	T	A	A	0.188826	0.245365	N	7924	0.707764	0.067558	-5.11626	3.12e-07	seroprev.HPVany
6	32637994	rs9274741	C	T	C	0.545281	0.479807	N	7924	1.31603	0.0536876	5.11512	3.14e-07	seroprev.HPVany
6	32627773	rs1049213	G	A	A	0.204102	0.261604	N	7924	0.711912	0.0664673	-5.1123	3.18e-07	seroprev.HPVany
6	32643839	rs9275032	C	T	T	0.189659	0.246138	N	7924	0.708288	0.0674849	-5.11083	3.21e-07	seroprev.HPVany
6	32631563	6:32631563_T_G	G	T	T	0.192084	0.248778	N	7924	0.709291	0.0672219	-5.1098	3.23e-07	seroprev.HPVany
6	32635632	rs4516985	G	A	A	0.190224	0.246849	N	7924	0.709432	0.067189	-5.10933	3.23e-07	seroprev.HPVany
6	32631866	rs9274295	G	A	A	0.195111	0.252302	N	7924	0.711037	0.0667616	-5.10819	3.25e-07	seroprev.HPVany
6	32631986	rs9274304	A	G	G	0.1982	0.255265	N	7924	0.710526	0.0669029	-5.10815	3.25e-07	seroprev.HPVany
6	32635491	rs4377824	C	T	T	0.190286	0.24689	N	7924	0.709584	0.0671852	-5.10643	3.28e-07	seroprev.HPVany
6	32653721	rs9275169	A	T	A	0.545378	0.480035	N	7924	1.31532	0.0537026	5.10372	3.33e-07	seroprev.HPVany
6	32653726	rs9275170	A	G	A	0.544911	0.479611	N	7924	1.31527	0.0537253	5.10077	3.38e-07	seroprev.HPVany
6	32627456	rs9273429	A	G	G	0.210529	0.268581	N	7924	0.718245	0.064893	-5.09985	3.4e-07	seroprev.HPVany
6	32638783	rs3134992	C	T	T	0.189461	0.245859	N	7924	0.709243	0.0673966	-5.09753	3.44e-07	seroprev.HPVany
6	32653997	rs9275172	G	A	G	0.545291	0.480045	N	7924	1.31463	0.0536886	5.09515	3.48e-07	seroprev.HPVany
6	32654037	rs9275173	A	T	A	0.545251	0.480015	N	7924	1.31462	0.0536913	5.09478	3.49e-07	seroprev.HPVany
6	32635394	rs4516984	G	A	A	0.188533	0.24446	N	7924	0.708923	0.0676264	-5.08691	3.64e-07	seroprev.HPVany
6	32630868	rs768229919	C	T	T	0.191587	0.247904	N	7924	0.7107	0.0671682	-5.08431	3.69e-07	seroprev.HPVany
6	32663631	rs3129720	C	T	T	0.191987	0.248673	N	7924	0.71204	0.0668415	-5.08099	3.75e-07	seroprev.HPVany
6	32661779	rs3129719	G	T	T	0.191967	0.248629	N	7924	0.712081	0.0668513	-5.07939	3.79e-07	seroprev.HPVany
7	90075626	rs17867660	A	G	A	0.500267	0.432916	N	7924	1.31353	0.0539272	5.05722	4.25e-07	seroprev.HPVany
6	32605027	rs112853082	CACA	C	C	0.356032	0.420422	N	7924	0.752096	0.0563773	-5.05331	4.34e-07	seroprev.HPVany
6	32631113	6:32631113_C_T	T	C	C	0.191704	0.24767	N	7924	0.712797	0.0670901	-5.04632	4.5e-07	seroprev.HPVany
6	32678206	rs3129726	A	G	G	0.19455	0.250757	N	7924	0.713903	0.0668769	-5.03923	4.67e-07	seroprev.HPVany
6	32667119	rs3135006	C	T	T	0.192602	0.248739	N	7924	0.714778	0.0667399	-5.03121	4.87e-07	seroprev.HPVany
6	32630930	6:32630930_G_C	C	G	G	0.192302	0.248082	N	7924	0.713503	0.0671028	-5.03062	4.89e-07	seroprev.HPVany
6	32630967	6:32630967_C_A	A	C	C	0.19218	0.247842	N	7924	0.713786	0.0671118	-5.02403	5.06e-07	seroprev.HPVany
6	32626492	rs9273370	A	G	G	0.331105	0.394271	N	7924	0.748977	0.057558	-5.02183	5.12e-07	seroprev.HPVany
6	32638058	rs9274745	T	C	T	0.545648	0.481747	N	7924	1.31038	0.0538502	5.01979	5.17e-07	seroprev.HPVany
6	32667946	rs3135190	G	T	T	0.191284	0.246964	N	7924	0.714199	0.0670572	-5.0195	5.18e-07	seroprev.HPVany
6	32593627	rs9271732	A	G	G	0.174457	0.229066	N	7924	0.704723	0.0697366	-5.01818	5.22e-07	seroprev.HPVany
6	32668054	rs143613112	TA	T	T	0.19231	0.247807	N	7924	0.714817	0.0670804	-5.00486	5.59e-07	seroprev.HPVany
6	32670136	rs3135001	C	T	T	0.191909	0.247466	N	7924	0.715443	0.066953	-5.00132	5.69e-07	seroprev.HPVany
6	32672089	rs3134995	C	T	T	0.192122	0.247683	N	7924	0.715601	0.0669345	-4.99939	5.75e-07	seroprev.HPVany
6	32653676	rs9275168	C	T	C	0.542444	0.478669	N	7924	1.3083	0.0537777	4.99707	5.82e-07	seroprev.HPVany
15	97562172	rs991757	A	G	A	0.255747	0.316118	N	7924	0.735446	0.061601	-4.9882	6.09e-07	seroprev.HPVany
6	32672039	rs3134997	C	T	T	0.185369	0.238759	N	7924	0.70994	0.0690356	-4.96228	6.97e-07	seroprev.HPVany
15	97562829	rs1828768	T	C	T	0.257488	0.317152	N	7924	0.737478	0.0615952	-4.94388	7.66e-07	seroprev.HPVany
6	32587350	rs1281932	A	G	A	0.249042	0.198058	N	7924	1.36501	0.0629415	4.94371	7.67e-07	seroprev.HPVany
6	32674298	rs3134966	C	T	T	0.184599	0.237548	N	7924	0.710017	0.0693055	-4.94141	7.76e-07	seroprev.HPVany
6	32620283	rs17843604	T	C	C	0.363648	0.427133	N	7924	0.757846	0.0561759	-4.93583	7.98e-07	seroprev.HPVany
6	32621378	rs17843654	A	T	T	0.36165	0.424543	N	7924	0.757404	0.0564803	-4.91956	8.67e-07	seroprev.HPVany
6	32605257	rs1047989	A	C	C	0.362775	0.426136	N	7924	0.760523	0.0558359	-4.90274	9.45e-07	seroprev.HPVany
6	32615652	rs17843583	C	A	A	0.354032	0.416029	N	7924	0.756885	0.0568362	-4.90082	9.54e-07	seroprev.HPVany
6	32606325	rs9272508	A	G	G	0.353989	0.416207	N	7924	0.758269	0.0566747	-4.88254	1.05e-06	seroprev.HPVany
4	94527621	rs17356266	T	G	T	0.0542092	0.0311625	N	7924	1.82519	0.123616	4.86735	1.13e-06	seroprev.HPVany
6	32612430	rs6926894	C	T	T	0.360969	0.423319	N	7924	0.762816	0.0559106	-4.84235	1.28e-06	seroprev.HPVany
6	32609253	rs9272702	A	G	G	0.346054	0.407407	N	7924	0.75972	0.0568678	-4.83236	1.35e-06	seroprev.HPVany
6	32609254	rs1142331	T	G	G	0.346054	0.407407	N	7924	0.75972	0.0568678	-4.83236	1.35e-06	seroprev.HPVany
6	32609255	rs1142332	T	G	G	0.346054	0.407407	N	7924	0.75972	0.0568678	-4.83236	1.35e-06	seroprev.HPVany
7	90086216	rs12704540	A	G	G	0.41967	0.485434	N	7924	0.768863	0.05454	-4.81925	1.44e-06	seroprev.HPVany
7	90087337	rs11771199	T	C	C	0.419665	0.485445	N	7924	0.768942	0.0545458	-4.81687	1.46e-06	seroprev.HPVany
6	32609312	rs1129808	C	A	A	0.344205	0.405239	N	7924	0.760438	0.0568848	-4.81431	1.48e-06	seroprev.HPVany
6	32609341	rs9272712	T	C	C	0.344288	0.40528	N	7924	0.760536	0.0568941	-4.81124	1.5e-06	seroprev.HPVany
7	90092908	rs10953008	A	G	G	0.419668	0.4853	N	7924	0.769285	0.0545384	-4.80933	1.51e-06	seroprev.HPVany
6	32615427	rs17843575	T	C	C	0.357813	0.419628	N	7924	0.763598	0.0560999	-4.80775	1.53e-06	seroprev.HPVany
6	32632486	rs9274362	C	T	T	0.34281	0.403185	N	7924	0.76061	0.0571576	-4.78736	1.69e-06	seroprev.HPVany
6	32607281	rs9272574	A	G	G	0.342629	0.403391	N	7924	0.762191	0.0567837	-4.78232	1.73e-06	seroprev.HPVany
6	32631783	rs9274284	A	G	G	0.199422	0.252155	N	7924	0.727597	0.0666446	-4.7717	1.83e-06	seroprev.HPVany
6	32631652	rs9274273	T	A	A	0.200603	0.253257	N	7924	0.727478	0.0666805	-4.77159	1.83e-06	seroprev.HPVany
6	32631657	rs9274274	C	T	T	0.200645	0.253279	N	7924	0.727583	0.0666795	-4.76949	1.85e-06	seroprev.HPVany
6	32609236	rs4193	A	G	G	0.346791	0.407213	N	7924	0.762414	0.0569056	-4.76695	1.87e-06	seroprev.HPVany
13	23993266	rs12867177	A	C	A	0.143572	0.10544	N	7924	1.46971	0.0808705	4.76149	1.92e-06	seroprev.HPVany
6	32572202	rs9270911	T	C	C	0.366146	0.427093	N	7924	0.766712	0.0558802	-4.75382	2e-06	seroprev.HPVany
6	32609222	rs3208105	T	A	A	0.345343	0.405661	N	7924	0.763433	0.0567972	-4.75253	2.01e-06	seroprev.HPVany
6	32606617	rs9272528	G	C	C	0.34491	0.405209	N	7924	0.763233	0.0568651	-4.75147	2.02e-06	seroprev.HPVany
6	32604980	rs9272411	C	T	T	0.342439	0.402757	N	7924	0.763616	0.056774	-4.75025	2.03e-06	seroprev.HPVany
6	32612899	rs9273143	G	T	T	0.342177	0.402079	N	7924	0.762783	0.0570191	-4.74896	2.04e-06	seroprev.HPVany
6	32632514	rs185812018	T	C	C	0.346267	0.405892	N	7924	0.761653	0.0573434	-4.74797	2.05e-06	seroprev.HPVany
6	32628736	rs9273532	T	C	C	0.350693	0.410444	N	7924	0.762749	0.0570549	-4.74677	2.07e-06	seroprev.HPVany
6	32608303	rs9272642	C	T	T	0.3437	0.404068	N	7924	0.763785	0.0567708	-4.74661	2.07e-06	seroprev.HPVany
6	32608304	rs9272643	A	G	G	0.3437	0.404068	N	7924	0.763785	0.0567708	-4.74661	2.07e-06	seroprev.HPVany
9	132955486	rs13288372	C	G	C	0.309034	0.254565	N	7924	1.32278	0.0589635	4.74419	2.09e-06	seroprev.HPVany
6	32612396	rs9273084	C	T	T	0.343362	0.403431	N	7924	0.763868	0.0567787	-4.74403	2.1e-06	seroprev.HPVany
6	32612868	rs9273140	C	T	T	0.342012	0.401938	N	7924	0.762969	0.05704	-4.74294	2.11e-06	seroprev.HPVany
6	32612860	rs9273139	G	A	A	0.342012	0.401938	N	7924	0.76297	0.0570401	-4.74293	2.11e-06	seroprev.HPVany
6	32612883	rs9273141	G	A	A	0.342009	0.401934	N	7924	0.762974	0.0570404	-4.74279	2.11e-06	seroprev.HPVany
6	32612886	rs9273142	C	T	T	0.342009	0.401934	N	7924	0.762974	0.0570404	-4.74279	2.11e-06	seroprev.HPVany
6	32615510	rs17843577	T	C	C	0.34934	0.409546	N	7924	0.763712	0.0568446	-4.74213	2.11e-06	seroprev.HPVany
6	32609216	rs1142328	T	G	G	0.344888	0.405114	N	7924	0.763984	0.0567701	-4.74208	2.12e-06	seroprev.HPVany
6	32629239	rs559673115	G	A	A	0.341982	0.401955	N	7924	0.76374	0.0568626	-4.73998	2.14e-06	seroprev.HPVany
6	32627523	rs9273438	G	A	A	0.3429	0.403158	N	7924	0.764405	0.0566831	-4.73965	2.14e-06	seroprev.HPVany
6	32627535	rs28724234	T	G	G	0.342872	0.403127	N	7924	0.764415	0.0566819	-4.7395	2.14e-06	seroprev.HPVany
6	32623300	rs9273330	T	C	C	0.345271	0.405347	N	7924	0.763631	0.0569035	-4.73907	2.15e-06	seroprev.HPVany
7	90106202	rs878168	A	G	G	0.420746	0.485542	N	7924	0.772551	0.0544693	-4.73766	2.16e-06	seroprev.HPVany
6	32603487	rs3104367	C	T	T	0.34276	0.402978	N	7924	0.764517	0.0567132	-4.73455	2.2e-06	seroprev.HPVany
6	32614240	rs9273257	G	A	A	0.342577	0.402867	N	7924	0.764711	0.0566597	-4.73453	2.2e-06	seroprev.HPVany
6	32627967	rs1063346	G	A	A	0.343785	0.403916	N	7924	0.764394	0.0567687	-4.73275	2.21e-06	seroprev.HPVany
6	32627969	rs3204428	T	C	C	0.343785	0.403916	N	7924	0.764394	0.0567687	-4.73275	2.21e-06	seroprev.HPVany
6	32615458	rs17612576	A	G	G	0.341837	0.402101	N	7924	0.764892	0.0566604	-4.73031	2.24e-06	seroprev.HPVany
6	32612823	rs9273136	C	T	T	0.345888	0.405852	N	7924	0.76422	0.0568469	-4.73024	2.24e-06	seroprev.HPVany
6	32612827	rs9273137	A	G	G	0.345888	0.405852	N	7924	0.76422	0.0568469	-4.73024	2.24e-06	seroprev.HPVany
7	90107314	rs12704541	G	A	A	0.420748	0.485473	N	7924	0.772899	0.0544612	-4.7301	2.24e-06	seroprev.HPVany
7	90108278	rs2188517	A	G	G	0.420751	0.485473	N	7924	0.772908	0.054461	-4.72992	2.25e-06	seroprev.HPVany
6	32607638	rs9272599	G	A	A	0.343877	0.403969	N	7924	0.764474	0.0567807	-4.72991	2.25e-06	seroprev.HPVany
6	32613998	rs9273239	T	C	C	0.34279	0.402968	N	7924	0.764782	0.0567107	-4.72863	2.26e-06	seroprev.HPVany
6	32614000	rs9273240	T	C	C	0.34279	0.402968	N	7924	0.764782	0.0567107	-4.72863	2.26e-06	seroprev.HPVany
6	32607583	rs9279900	T	C	C	0.343788	0.403853	N	7924	0.764545	0.0567794	-4.72838	2.26e-06	seroprev.HPVany
6	32637287	rs9274710	G	C	G	0.504021	0.444423	N	7924	1.29179	0.0541543	4.72776	2.27e-06	seroprev.HPVany
6	32614025	rs9273241	T	C	C	0.342785	0.40295	N	7924	0.764829	0.0567096	-4.72764	2.27e-06	seroprev.HPVany
6	32607036	6:32607036_AT_A	A	AT	AT	0.342554	0.402666	N	7924	0.764868	0.0567036	-4.72724	2.28e-06	seroprev.HPVany
6	32607042	rs9272555	A	G	G	0.342549	0.402648	N	7924	0.7649	0.0567051	-4.7264	2.29e-06	seroprev.HPVany
6	32612807	rs9273134	T	C	C	0.347001	0.406837	N	7924	0.764693	0.0567667	-4.72601	2.29e-06	seroprev.HPVany
6	32612816	rs9273135	G	A	A	0.346999	0.406834	N	7924	0.764697	0.0567667	-4.72593	2.29e-06	seroprev.HPVany
6	32612800	rs9273132	G	T	T	0.347006	0.406833	N	7924	0.764725	0.0567665	-4.72531	2.3e-06	seroprev.HPVany
6	32632381	rs9274348	C	T	T	0.342069	0.401788	N	7924	0.763736	0.0570429	-4.7251	2.3e-06	seroprev.HPVany
6	32634032	rs9274501	G	A	A	0.343077	0.403194	N	7924	0.765104	0.0566707	-4.72454	2.31e-06	seroprev.HPVany
6	32607046	rs9272556	T	A	A	0.342547	0.402604	N	7924	0.765007	0.0567075	-4.72372	2.32e-06	seroprev.HPVany
12	125713890	rs73233323	C	T	C	0.0771684	0.0497899	N	7924	1.6303	0.103483	4.72317	2.32e-06	seroprev.HPVany
6	32608629	rs9272656	G	A	A	0.34264	0.402712	N	7924	0.765055	0.0567018	-4.72309	2.32e-06	seroprev.HPVany
6	32606834	rs9272540	C	A	A	0.344413	0.404346	N	7924	0.764639	0.0568226	-4.72262	2.33e-06	seroprev.HPVany
6	32613973	rs9273236	C	G	G	0.343022	0.403094	N	7924	0.765026	0.0567186	-4.72235	2.33e-06	seroprev.HPVany
6	32620775	rs17843619	A	C	C	0.342474	0.402661	N	7924	0.765624	0.0565695	-4.72099	2.35e-06	seroprev.HPVany
6	32608508	rs9272647	T	A	A	0.341089	0.400836	N	7924	0.764263	0.0569503	-4.72066	2.35e-06	seroprev.HPVany
6	32604743	rs6938008	C	T	C	0.505407	0.445742	N	7924	1.29209	0.0542931	4.71993	2.36e-06	seroprev.HPVany
6	32607704	rs140734950	CA	C	C	0.15694	0.206562	N	7924	0.710606	0.0723898	-4.71941	2.37e-06	seroprev.HPVany
6	32613954	rs9273234	G	A	A	0.34281	0.402851	N	7924	0.765217	0.0567086	-4.71879	2.37e-06	seroprev.HPVany
6	32613957	rs9273235	A	T	T	0.34281	0.402851	N	7924	0.765217	0.0567086	-4.71879	2.37e-06	seroprev.HPVany
6	32613944	rs9273232	T	A	A	0.34281	0.40285	N	7924	0.765221	0.0567085	-4.71871	2.37e-06	seroprev.HPVany
6	32613930	rs9273230	A	T	T	0.34281	0.402849	N	7924	0.765225	0.0567081	-4.71864	2.37e-06	seroprev.HPVany
6	32613937	rs9273231	A	C	C	0.342812	0.40285	N	7924	0.765231	0.0567083	-4.7185	2.38e-06	seroprev.HPVany
6	32636940	rs9274690	C	A	C	0.504467	0.444958	N	7924	1.29093	0.0541273	4.71776	2.38e-06	seroprev.HPVany
6	32611229	rs9272962	T	G	G	0.342524	0.402551	N	7924	0.765241	0.0567161	-4.71761	2.39e-06	seroprev.HPVany
6	32611170	rs9272958	A	C	C	0.343025	0.402992	N	7924	0.765138	0.0567471	-4.71741	2.39e-06	seroprev.HPVany
6	32627923	rs1063348	G	A	A	0.344475	0.404357	N	7924	0.765054	0.0567718	-4.71728	2.39e-06	seroprev.HPVany
6	32607558	rs9272593	G	A	A	0.343793	0.403707	N	7924	0.765076	0.0567738	-4.71661	2.4e-06	seroprev.HPVany
6	32607561	rs9272594	T	C	C	0.343793	0.403707	N	7924	0.765076	0.0567738	-4.71661	2.4e-06	seroprev.HPVany
6	32607605	rs9272597	G	A	A	0.343525	0.403483	N	7924	0.765179	0.0567461	-4.71655	2.4e-06	seroprev.HPVany
6	32607750	rs9272609	C	T	T	0.342637	0.402505	N	7924	0.765237	0.0567408	-4.71566	2.41e-06	seroprev.HPVany
6	32608680	rs9272661	T	C	C	0.342527	0.402533	N	7924	0.76544	0.0566928	-4.71497	2.42e-06	seroprev.HPVany
6	32611649	rs9273013	T	C	C	0.341189	0.401269	N	7924	0.765211	0.0567698	-4.71383	2.43e-06	seroprev.HPVany
6	32607389	rs9272578	C	T	T	0.342612	0.402496	N	7924	0.765378	0.0567265	-4.71359	2.43e-06	seroprev.HPVany
6	32608213	rs9272637	A	G	G	0.34282	0.402803	N	7924	0.76547	0.0567013	-4.71356	2.43e-06	seroprev.HPVany
6	32607411	rs9272581	A	G	G	0.342762	0.402637	N	7924	0.765382	0.0567294	-4.71325	2.44e-06	seroprev.HPVany
6	32611289	rs9272969	G	A	A	0.342377	0.402312	N	7924	0.765475	0.0567082	-4.71288	2.44e-06	seroprev.HPVany
6	32611723	rs9273020	T	G	G	0.342604	0.40254	N	7924	0.765456	0.0567187	-4.71245	2.45e-06	seroprev.HPVany
6	32611725	rs9273021	G	A	A	0.342604	0.40254	N	7924	0.765456	0.0567187	-4.71245	2.45e-06	seroprev.HPVany
6	32607470	rs9272584	T	A	A	0.342865	0.40271	N	7924	0.765505	0.0567347	-4.70998	2.48e-06	seroprev.HPVany
6	32610893	rs9272918	A	C	C	0.345278	0.40498	N	7924	0.765307	0.056795	-4.70955	2.48e-06	seroprev.HPVany
6	32608184	rs9272634	T	A	A	0.343045	0.402941	N	7924	0.76565	0.0567103	-4.70867	2.49e-06	seroprev.HPVany
6	32614228	rs9273255	G	A	A	0.345058	0.404844	N	7924	0.765529	0.0567464	-4.70846	2.5e-06	seroprev.HPVany
6	32614207	rs9273253	G	T	T	0.345058	0.404837	N	7924	0.765549	0.0567465	-4.708	2.5e-06	seroprev.HPVany
6	32608710	rs9272664	T	C	C	0.342642	0.402535	N	7924	0.765782	0.0566825	-4.70795	2.5e-06	seroprev.HPVany
6	32626977	rs9273386	C	T	T	0.365188	0.425599	N	7924	0.768195	0.0560157	-4.70781	2.5e-06	seroprev.HPVany
6	32629137	rs1140343	G	T	T	0.346334	0.405986	N	7924	0.764813	0.056956	-4.70757	2.51e-06	seroprev.HPVany
6	32603713	rs9272290	C	T	T	0.363958	0.423775	N	7924	0.76709	0.056329	-4.70718	2.51e-06	seroprev.HPVany
6	32615710	rs17612633	C	G	G	0.341974	0.401848	N	7924	0.765843	0.0566837	-4.70644	2.52e-06	seroprev.HPVany
6	32615702	rs17612625	C	A	A	0.341974	0.401847	N	7924	0.765843	0.0566838	-4.70643	2.52e-06	seroprev.HPVany
6	32629314	rs9273710	A	G	G	0.343892	0.403698	N	7924	0.765737	0.0567184	-4.706	2.53e-06	seroprev.HPVany
6	32610059	rs34843907	G	T	T	0.345909	0.405589	N	7924	0.765055	0.0569126	-4.70559	2.53e-06	seroprev.HPVany
6	32614193	rs9273251	G	A	A	0.345048	0.404783	N	7924	0.765661	0.0567453	-4.70551	2.53e-06	seroprev.HPVany
6	32606244	rs9272502	T	C	C	0.34334	0.403	N	7924	0.765287	0.0568525	-4.70523	2.54e-06	seroprev.HPVany
6	32614180	rs9273250	T	C	C	0.345051	0.404778	N	7924	0.765701	0.0567439	-4.70471	2.54e-06	seroprev.HPVany
6	32620344	rs17612788	A	G	G	0.345121	0.404745	N	7924	0.765697	0.0567455	-4.70466	2.54e-06	seroprev.HPVany
6	32610972	rs1130158	A	G	G	0.343262	0.403056	N	7924	0.765837	0.056714	-4.70406	2.55e-06	seroprev.HPVany
6	32635067	rs9274565	A	T	T	0.342447	0.402257	N	7924	0.7659	0.0567116	-4.7028	2.57e-06	seroprev.HPVany
6	32607780	rs9272611	T	C	C	0.34242	0.402159	N	7924	0.766026	0.0567023	-4.70068	2.59e-06	seroprev.HPVany
6	32614166	rs9273247	C	T	T	0.345251	0.404893	N	7924	0.765857	0.0567544	-4.70025	2.6e-06	seroprev.HPVany
6	32614167	rs9273248	C	T	T	0.345251	0.404893	N	7924	0.765857	0.0567544	-4.70025	2.6e-06	seroprev.HPVany
6	32614168	rs9273249	A	G	G	0.345251	0.404893	N	7924	0.765857	0.0567544	-4.70025	2.6e-06	seroprev.HPVany
6	32630794	rs9274207	G	A	A	0.342152	0.401698	N	7924	0.765655	0.0568219	-4.6993	2.61e-06	seroprev.HPVany
6	32611012	rs1048726	T	A	A	0.343114	0.402875	N	7924	0.76611	0.0566981	-4.69909	2.61e-06	seroprev.HPVany
6	32606809	rs9272538	C	T	T	0.34379	0.403496	N	7924	0.76586	0.0567765	-4.69835	2.62e-06	seroprev.HPVany
6	32611783	rs9273027	G	A	A	0.341822	0.40167	N	7924	0.765916	0.056762	-4.69826	2.62e-06	seroprev.HPVany
6	32611805	rs9273030	A	T	T	0.341817	0.401658	N	7924	0.765946	0.0567609	-4.69766	2.63e-06	seroprev.HPVany
6	32632503	rs28746792	T	A	A	0.34727	0.406658	N	7924	0.765365	0.0569245	-4.69751	2.63e-06	seroprev.HPVany
6	32615801	rs17843586	G	A	A	0.340942	0.400502	N	7924	0.765432	0.0569083	-4.69729	2.64e-06	seroprev.HPVany
6	32615802	rs17843587	T	C	C	0.340942	0.400502	N	7924	0.765432	0.0569083	-4.69729	2.64e-06	seroprev.HPVany
6	32615807	rs17843588	G	A	A	0.340942	0.400502	N	7924	0.765433	0.0569083	-4.69727	2.64e-06	seroprev.HPVany
6	32615813	rs17612654	T	C	C	0.340944	0.400503	N	7924	0.76544	0.0569083	-4.69712	2.64e-06	seroprev.HPVany
6	32615814	rs17612661	G	A	A	0.340944	0.400503	N	7924	0.76544	0.0569083	-4.69712	2.64e-06	seroprev.HPVany
6	32606559	rs9272525	A	C	C	0.344035	0.403716	N	7924	0.765958	0.056768	-4.6968	2.64e-06	seroprev.HPVany
6	32610892	rs9272917	G	A	A	0.345668	0.405177	N	7924	0.765808	0.0568102	-4.69677	2.64e-06	seroprev.HPVany
6	32615268	rs550204266	C	T	T	0.339766	0.399431	N	7924	0.765247	0.0569663	-4.69677	2.64e-06	seroprev.HPVany
6	32607492	rs9272586	C	G	G	0.34361	0.40328	N	7924	0.766072	0.0567476	-4.69587	2.65e-06	seroprev.HPVany
6	32608093	rs9272628	C	T	T	0.342337	0.402065	N	7924	0.766322	0.0566781	-4.69587	2.65e-06	seroprev.HPVany
7	90115476	rs12668497	A	T	T	0.421779	0.486013	N	7924	0.774423	0.0544405	-4.69572	2.66e-06	seroprev.HPVany
7	90115496	rs12668518	G	T	T	0.421779	0.486013	N	7924	0.774423	0.0544405	-4.69572	2.66e-06	seroprev.HPVany
6	32631496	6:32631496_C_A	A	C	C	0.34332	0.402978	N	7924	0.766249	0.0567074	-4.69513	2.66e-06	seroprev.HPVany
6	32631499	6:32631499_G_A	A	G	G	0.34332	0.402978	N	7924	0.76625	0.0567073	-4.69511	2.66e-06	seroprev.HPVany
6	32623233	rs9273328	A	G	G	0.341927	0.401663	N	7924	0.766388	0.0566756	-4.69455	2.67e-06	seroprev.HPVany
6	32631266	rs9274242	G	A	A	0.341144	0.40031	N	7924	0.764861	0.0571017	-4.69444	2.67e-06	seroprev.HPVany
6	32631261	rs9274240	T	C	C	0.341144	0.400309	N	7924	0.764865	0.0571016	-4.69436	2.67e-06	seroprev.HPVany
6	32607859	rs9272614	T	C	C	0.342347	0.40203	N	7924	0.766399	0.0566822	-4.69375	2.68e-06	seroprev.HPVany
6	32587041	rs9271374	A	G	G	0.152624	0.201266	N	7924	0.709013	0.0732905	-4.69204	2.7e-06	seroprev.HPVany
6	32630176	rs9274106	A	T	T	0.342597	0.402274	N	7924	0.766433	0.0566964	-4.6918	2.71e-06	seroprev.HPVany
6	32611029	rs1065036	C	T	T	0.343109	0.402792	N	7924	0.766466	0.0566893	-4.69161	2.71e-06	seroprev.HPVany
6	32612979	rs9273146	T	A	A	0.340269	0.399697	N	7924	0.765492	0.0569615	-4.69153	2.71e-06	seroprev.HPVany
6	32612981	rs9273147	G	A	A	0.340269	0.399697	N	7924	0.765492	0.0569615	-4.69153	2.71e-06	seroprev.HPVany
6	32620622	rs17612858	T	A	A	0.342362	0.401995	N	7924	0.766449	0.0567011	-4.69105	2.72e-06	seroprev.HPVany
6	32637245	rs9274705	A	G	A	0.503061	0.444045	N	7924	1.28954	0.0542088	4.69083	2.72e-06	seroprev.HPVany
6	32615668	rs17843584	T	G	G	0.340927	0.400426	N	7924	0.765812	0.056887	-4.69032	2.73e-06	seroprev.HPVany
6	32608331	rs9272645	G	C	C	0.343575	0.403227	N	7924	0.766436	0.0567163	-4.69008	2.73e-06	seroprev.HPVany
6	32623072	rs9273320	G	A	A	0.342164	0.401851	N	7924	0.766429	0.0567201	-4.68992	2.73e-06	seroprev.HPVany
6	32615520	rs17843578	A	G	G	0.340824	0.400304	N	7924	0.765809	0.056894	-4.68982	2.73e-06	seroprev.HPVany
6	32615754	rs17612640	A	G	G	0.340937	0.400427	N	7924	0.765846	0.0568859	-4.68964	2.74e-06	seroprev.HPVany
6	32634695	rs9274543	A	G	G	0.344058	0.403561	N	7924	0.766269	0.0567709	-4.68942	2.74e-06	seroprev.HPVany
6	32615366	rs17612555	A	G	G	0.339616	0.399142	N	7924	0.765482	0.0569973	-4.68881	2.75e-06	seroprev.HPVany
6	32611302	rs9272971	C	G	G	0.342874	0.40248	N	7924	0.766548	0.0567013	-4.68874	2.75e-06	seroprev.HPVany
6	32611315	rs9272974	T	C	C	0.342874	0.402478	N	7924	0.766556	0.0567011	-4.68858	2.75e-06	seroprev.HPVany
6	32637266	rs9274707	G	A	G	0.503053	0.444046	N	7924	1.28934	0.0542029	4.68854	2.75e-06	seroprev.HPVany
6	32637267	rs9274708	A	G	A	0.503053	0.444046	N	7924	1.28934	0.0542029	4.68854	2.75e-06	seroprev.HPVany
6	32613062	rs9273158	C	G	G	0.340476	0.399844	N	7924	0.76559	0.0569709	-4.6885	2.75e-06	seroprev.HPVany
6	32613050	rs9273156	A	G	G	0.340481	0.399844	N	7924	0.765604	0.0569709	-4.6882	2.76e-06	seroprev.HPVany
6	32627460	rs9273430	G	T	T	0.342725	0.402382	N	7924	0.766624	0.0566867	-4.6882	2.76e-06	seroprev.HPVany
6	32604372	rs9272346	A	G	G	0.342112	0.401539	N	7924	0.766168	0.0568174	-4.68788	2.76e-06	seroprev.HPVany
6	32630557	rs9274187	A	G	G	0.342435	0.402015	N	7924	0.766549	0.0567141	-4.68766	2.76e-06	seroprev.HPVany
6	32630543	6:32630543_C_T	T	C	C	0.342435	0.402015	N	7924	0.76655	0.056714	-4.68765	2.76e-06	seroprev.HPVany
6	32626925	rs9273382	G	A	A	0.342797	0.402422	N	7924	0.766629	0.0566943	-4.68747	2.77e-06	seroprev.HPVany
6	32626920	rs36206058	G	C	C	0.342797	0.402421	N	7924	0.76663	0.0566943	-4.68745	2.77e-06	seroprev.HPVany
6	32635903	rs3828794	C	G	G	0.352421	0.41215	N	7924	0.767146	0.0565528	-4.68727	2.77e-06	seroprev.HPVany
6	32615841	rs17612676	A	C	C	0.340917	0.400363	N	7924	0.765928	0.0568922	-4.68723	2.77e-06	seroprev.HPVany
6	32615843	rs17843589	A	T	T	0.340917	0.400363	N	7924	0.765928	0.0568922	-4.68723	2.77e-06	seroprev.HPVany
6	32615856	rs17843591	C	T	T	0.340939	0.400373	N	7924	0.765956	0.0568932	-4.68651	2.78e-06	seroprev.HPVany
6	32615863	rs17843592	G	A	A	0.340939	0.400373	N	7924	0.765957	0.0568932	-4.68649	2.78e-06	seroprev.HPVany
6	32626590	rs9273372	G	C	C	0.34248	0.402121	N	7924	0.766745	0.0566757	-4.68634	2.78e-06	seroprev.HPVany
6	32626601	rs9273373	G	A	A	0.34248	0.402121	N	7924	0.766745	0.0566757	-4.68634	2.78e-06	seroprev.HPVany
6	32634699	rs9274544	A	G	G	0.344063	0.403527	N	7924	0.766421	0.0567667	-4.68626	2.78e-06	seroprev.HPVany
6	32627441	rs9273427	C	A	A	0.342722	0.402359	N	7924	0.766731	0.0566816	-4.68616	2.78e-06	seroprev.HPVany
6	32634702	rs9274545	C	A	A	0.344065	0.403529	N	7924	0.766432	0.056766	-4.68606	2.79e-06	seroprev.HPVany
6	32611757	rs9273024	C	T	T	0.342109	0.401787	N	7924	0.766441	0.0567692	-4.6856	2.79e-06	seroprev.HPVany
7	90116244	rs2214100	G	T	T	0.421569	0.48569	N	7924	0.774923	0.0544213	-4.68551	2.79e-06	seroprev.HPVany
7	90116569	rs11563867	G	A	A	0.421569	0.485688	N	7924	0.774926	0.0544219	-4.68538	2.79e-06	seroprev.HPVany
7	90137602	7:90137602_AAAG_A	A	AAAG	A	0.528531	0.465858	N	7924	1.28961	0.0542876	4.68506	2.8e-06	seroprev.HPVany
6	32609514	rs34719927	T	C	C	0.342457	0.402079	N	7924	0.766874	0.0566576	-4.68487	2.8e-06	seroprev.HPVany
7	90112546	rs978103	G	A	A	0.421486	0.485609	N	7924	0.774944	0.0544255	-4.68466	2.8e-06	seroprev.HPVany
7	90118784	rs11762855	G	T	T	0.421586	0.485693	N	7924	0.77494	0.0544273	-4.68458	2.81e-06	seroprev.HPVany
6	32612699	rs9273119	A	T	T	0.341109	0.400474	N	7924	0.766005	0.0569069	-4.68426	2.81e-06	seroprev.HPVany
6	32627906	rs1063349	C	T	T	0.342672	0.402251	N	7924	0.766815	0.0566832	-4.68411	2.81e-06	seroprev.HPVany
6	32612003	rs9273046	T	C	C	0.34299	0.402524	N	7924	0.766801	0.056688	-4.68403	2.81e-06	seroprev.HPVany
6	32612691	rs9273118	G	A	A	0.341114	0.400476	N	7924	0.766018	0.0569068	-4.68398	2.81e-06	seroprev.HPVany
20	3667081	rs6084436	T	C	T	0.0931122	0.0617647	N	7924	1.56389	0.0954757	4.6837	2.82e-06	seroprev.HPVany
6	32623307	rs9273331	T	C	C	0.34217	0.401744	N	7924	0.766873	0.0566765	-4.68332	2.82e-06	seroprev.HPVany
6	32615919	rs17612697	A	G	G	0.341059	0.400431	N	7924	0.766068	0.0569009	-4.6833	2.82e-06	seroprev.HPVany
6	32611450	rs7757696	T	G	G	0.343302	0.402849	N	7924	0.766761	0.0567082	-4.68328	2.82e-06	seroprev.HPVany
6	32612664	rs9273114	G	C	C	0.341092	0.400437	N	7924	0.766089	0.0569015	-4.68278	2.83e-06	seroprev.HPVany
6	32634141	rs9274506	C	T	T	0.343485	0.402979	N	7924	0.766806	0.0567022	-4.68273	2.83e-06	seroprev.HPVany
6	32615877	rs17612683	G	A	A	0.341092	0.400448	N	7924	0.766102	0.0569022	-4.68241	2.84e-06	seroprev.HPVany
7	90120674	rs6966040	T	C	C	0.421626	0.4857	N	7924	0.775009	0.0544357	-4.68224	2.84e-06	seroprev.HPVany
6	32604826	rs9272393	A	T	T	0.34312	0.402618	N	7924	0.766625	0.056759	-4.68222	2.84e-06	seroprev.HPVany
6	32615952	rs17843594	C	T	T	0.341094	0.400455	N	7924	0.76612	0.0569015	-4.68206	2.84e-06	seroprev.HPVany
6	32611107	rs9272948	C	T	T	0.343672	0.403143	N	7924	0.766767	0.0567218	-4.68201	2.84e-06	seroprev.HPVany
6	32623317	rs9273332	T	A	A	0.342202	0.40176	N	7924	0.766931	0.0566769	-4.68194	2.84e-06	seroprev.HPVany
6	32612672	rs9273115	A	C	C	0.341107	0.40044	N	7924	0.766127	0.0569016	-4.68188	2.84e-06	seroprev.HPVany
6	32605708	rs9272468	A	G	G	0.340714	0.399924	N	7924	0.766225	0.0568745	-4.68187	2.84e-06	seroprev.HPVany
6	32624829	rs35983205	C	T	T	0.343025	0.40256	N	7924	0.766912	0.0566842	-4.68179	2.84e-06	seroprev.HPVany
6	32611117	rs9272950	G	T	T	0.343672	0.40314	N	7924	0.766778	0.0567214	-4.68179	2.84e-06	seroprev.HPVany
6	32605705	rs9272467	T	G	G	0.340716	0.399925	N	7924	0.766229	0.0568745	-4.68178	2.84e-06	seroprev.HPVany
6	32615918	rs17612690	C	A	A	0.341099	0.400445	N	7924	0.76614	0.056902	-4.68156	2.85e-06	seroprev.HPVany
6	32611092	rs9272943	G	T	T	0.343675	0.403132	N	7924	0.766781	0.0567251	-4.68142	2.85e-06	seroprev.HPVany
6	32607158	rs9272563	C	T	T	0.343402	0.402929	N	7924	0.766865	0.0567021	-4.68139	2.85e-06	seroprev.HPVany
6	32623325	rs9273333	C	T	T	0.342212	0.40176	N	7924	0.766966	0.0566767	-4.68117	2.85e-06	seroprev.HPVany
6	32620311	rs17612781	C	T	T	0.342608	0.402128	N	7924	0.766906	0.0567006	-4.68058	2.86e-06	seroprev.HPVany
6	32610935	rs1130151	G	A	A	0.34376	0.403236	N	7924	0.766825	0.0567235	-4.68054	2.86e-06	seroprev.HPVany
6	32634736	rs9274546	T	C	C	0.34347	0.40289	N	7924	0.766797	0.0567346	-4.68026	2.87e-06	seroprev.HPVany
6	32611472	rs5002185	G	A	A	0.343385	0.402866	N	7924	0.766834	0.0567248	-4.68023	2.87e-06	seroprev.HPVany
6	32611504	rs5002184	C	T	T	0.343347	0.402827	N	7924	0.766847	0.0567223	-4.68013	2.87e-06	seroprev.HPVany
6	32610946	rs1130152	T	A	A	0.34376	0.40323	N	7924	0.766845	0.0567233	-4.6801	2.87e-06	seroprev.HPVany
6	32613305	rs9273179	G	A	A	0.340767	0.400049	N	7924	0.766075	0.0569378	-4.6801	2.87e-06	seroprev.HPVany
6	32613340	rs9273185	G	A	A	0.340759	0.400043	N	7924	0.766082	0.0569378	-4.67996	2.87e-06	seroprev.HPVany
6	32611509	rs5002183	C	T	T	0.34335	0.402825	N	7924	0.766864	0.056722	-4.67977	2.87e-06	seroprev.HPVany
6	32611510	rs5002182	C	G	G	0.34335	0.402825	N	7924	0.766864	0.056722	-4.67977	2.87e-06	seroprev.HPVany
6	32610951	rs1130155	G	C	C	0.343757	0.403222	N	7924	0.766869	0.0567223	-4.67963	2.87e-06	seroprev.HPVany
6	32612648	rs9273112	T	A	A	0.341277	0.400553	N	7924	0.766201	0.0569108	-4.67944	2.88e-06	seroprev.HPVany
6	32627235	rs9273409	T	C	C	0.342917	0.402425	N	7924	0.766995	0.0566898	-4.67942	2.88e-06	seroprev.HPVany
6	32612205	rs9273065	G	T	T	0.341874	0.401505	N	7924	0.766848	0.0567396	-4.6787	2.89e-06	seroprev.HPVany
6	32612050	rs9273053	T	A	A	0.342995	0.402477	N	7924	0.767074	0.0566778	-4.6786	2.89e-06	seroprev.HPVany
6	32627489	rs9273433	G	A	A	0.342717	0.402218	N	7924	0.76712	0.0566696	-4.67821	2.89e-06	seroprev.HPVany
6	32612410	rs9273086	T	C	C	0.34262	0.402145	N	7924	0.767217	0.0566489	-4.67769	2.9e-06	seroprev.HPVany
6	32612752	rs9273124	G	A	A	0.34284	0.40235	N	7924	0.767145	0.05667	-4.6776	2.9e-06	seroprev.HPVany
6	32612754	rs9273125	G	A	A	0.34284	0.40235	N	7924	0.767145	0.05667	-4.6776	2.9e-06	seroprev.HPVany
6	32620459	rs17612809	T	C	C	0.342642	0.402206	N	7924	0.767215	0.0566507	-4.67759	2.9e-06	seroprev.HPVany
6	32615582	rs17612597	C	A	A	0.341752	0.40138	N	7924	0.766966	0.0567212	-4.67749	2.9e-06	seroprev.HPVany
6	32627211	rs9273407	C	T	T	0.342947	0.402422	N	7924	0.767078	0.0566922	-4.67732	2.91e-06	seroprev.HPVany
6	32615597	rs17612604	C	A	A	0.341754	0.40138	N	7924	0.766974	0.056721	-4.67732	2.91e-06	seroprev.HPVany
6	32633369	rs9274453	A	C	C	0.344038	0.403466	N	7924	0.767009	0.0567134	-4.67715	2.91e-06	seroprev.HPVany
6	32605274	rs1130034	C	T	T	0.342727	0.401974	N	7924	0.766742	0.0567949	-4.67655	2.92e-06	seroprev.HPVany
6	32612208	rs9273066	A	G	G	0.342027	0.401626	N	7924	0.766926	0.0567448	-4.67645	2.92e-06	seroprev.HPVany
6	32620391	rs17843605	T	G	G	0.34248	0.402048	N	7924	0.767322	0.0566359	-4.67634	2.92e-06	seroprev.HPVany
6	32615638	rs17843581	C	A	A	0.342594	0.402137	N	7924	0.767335	0.0566386	-4.67582	2.93e-06	seroprev.HPVany
6	32627396	rs9273425	T	C	C	0.343345	0.402779	N	7924	0.767057	0.0567165	-4.67578	2.93e-06	seroprev.HPVany
6	32620435	rs17843607	A	G	G	0.342505	0.402057	N	7924	0.767363	0.0566353	-4.67546	2.93e-06	seroprev.HPVany
6	32615651	rs17843582	A	G	G	0.342582	0.40212	N	7924	0.767356	0.056638	-4.67538	2.93e-06	seroprev.HPVany
6	32614941	rs17843568	T	G	G	0.342489	0.402006	N	7924	0.767323	0.0566481	-4.67531	2.94e-06	seroprev.HPVany
6	32614946	rs17843570	G	T	T	0.342489	0.402004	N	7924	0.767326	0.056648	-4.67526	2.94e-06	seroprev.HPVany
6	32610109	rs34826728	C	A	A	0.342459	0.401965	N	7924	0.767333	0.0566479	-4.6751	2.94e-06	seroprev.HPVany
6	32613424	rs9273191	T	C	C	0.340964	0.400164	N	7924	0.766263	0.0569468	-4.67506	2.94e-06	seroprev.HPVany
6	32612097	rs9273056	G	T	T	0.342947	0.402399	N	7924	0.767278	0.056664	-4.67503	2.94e-06	seroprev.HPVany
6	32614426	rs9273279	T	C	C	0.342487	0.40199	N	7924	0.767337	0.0566499	-4.67484	2.94e-06	seroprev.HPVany
6	32614842	rs17843564	G	A	A	0.34249	0.401995	N	7924	0.767349	0.0566482	-4.6747	2.94e-06	seroprev.HPVany
6	32614847	rs17843565	G	A	A	0.34249	0.401995	N	7924	0.767349	0.0566482	-4.6747	2.94e-06	seroprev.HPVany
6	32614866	rs17843567	G	A	A	0.34249	0.401991	N	7924	0.767353	0.0566484	-4.67461	2.95e-06	seroprev.HPVany
6	32615431	rs17843576	A	G	G	0.342457	0.40197	N	7924	0.767376	0.056644	-4.67444	2.95e-06	seroprev.HPVany
6	32614555	rs9273291	C	T	T	0.342487	0.401987	N	7924	0.767368	0.0566478	-4.67429	2.95e-06	seroprev.HPVany
6	32614511	rs9273288	A	T	T	0.342484	0.401984	N	7924	0.767368	0.056648	-4.67427	2.95e-06	seroprev.HPVany
6	32612725	rs9273121	T	C	C	0.342847	0.402303	N	7924	0.767304	0.0566661	-4.67425	2.95e-06	seroprev.HPVany
6	32612726	rs9273122	G	A	A	0.342847	0.402303	N	7924	0.767304	0.0566661	-4.67425	2.95e-06	seroprev.HPVany
6	32609513	rs9272725	T	G	G	0.342374	0.4018	N	7924	0.767172	0.0567035	-4.67422	2.95e-06	seroprev.HPVany
6	32627362	rs9273418	C	A	A	0.343365	0.402813	N	7924	0.767281	0.0566734	-4.67418	2.95e-06	seroprev.HPVany
6	32611341	rs9272976	A	G	G	0.343012	0.402459	N	7924	0.767219	0.0566921	-4.67408	2.95e-06	seroprev.HPVany
6	32614575	rs9273294	A	C	C	0.342492	0.401989	N	7924	0.767377	0.0566479	-4.67408	2.95e-06	seroprev.HPVany
6	32614414	rs9273277	A	T	T	0.342497	0.401987	N	7924	0.767378	0.0566498	-4.67389	2.96e-06	seroprev.HPVany
6	32614415	rs9273278	C	T	T	0.342497	0.401987	N	7924	0.767378	0.0566498	-4.67389	2.96e-06	seroprev.HPVany
6	32610047	rs9272756	C	T	T	0.342459	0.40194	N	7924	0.767392	0.0566497	-4.67359	2.96e-06	seroprev.HPVany
6	32612556	rs9273098	G	C	C	0.342224	0.401711	N	7924	0.76699	0.0567635	-4.67345	2.96e-06	seroprev.HPVany
6	32612540	rs9273096	C	G	G	0.342224	0.401701	N	7924	0.766999	0.0567657	-4.67307	2.97e-06	seroprev.HPVany
6	32614405	rs9273274	T	C	C	0.342497	0.401981	N	7924	0.767423	0.056648	-4.67302	2.97e-06	seroprev.HPVany
6	32614407	rs9273275	G	A	A	0.342497	0.401981	N	7924	0.767423	0.0566481	-4.67301	2.97e-06	seroprev.HPVany
6	32614392	rs9273273	T	G	G	0.342497	0.40198	N	7924	0.767425	0.056648	-4.67297	2.97e-06	seroprev.HPVany
6	32613384	rs9273188	T	C	C	0.340974	0.400142	N	7924	0.766363	0.0569453	-4.67291	2.97e-06	seroprev.HPVany
6	32620507	rs17612831	T	A	A	0.342657	0.402158	N	7924	0.767411	0.056654	-4.67279	2.97e-06	seroprev.HPVany
6	32627175	rs9273405	C	A	A	0.344788	0.404091	N	7924	0.767036	0.05676	-4.67268	2.97e-06	seroprev.HPVany
6	32627117	rs9273399	A	C	C	0.344312	0.403673	N	7924	0.767167	0.0567236	-4.67267	2.97e-06	seroprev.HPVany
6	32606324	rs9272507	C	T	T	0.344223	0.403538	N	7924	0.76696	0.0567815	-4.67265	2.97e-06	seroprev.HPVany
6	32627600	rs9273443	T	G	G	0.342477	0.401931	N	7924	0.767407	0.0566571	-4.67263	2.97e-06	seroprev.HPVany
6	32620174	rs17612748	G	A	A	0.342735	0.402214	N	7924	0.767433	0.0566512	-4.67253	2.98e-06	seroprev.HPVany
6	32610495	rs1048439	G	A	A	0.342472	0.401938	N	7924	0.767438	0.0566499	-4.67251	2.98e-06	seroprev.HPVany
6	32620148	rs17843600	G	T	T	0.34274	0.402217	N	7924	0.767441	0.0566508	-4.67238	2.98e-06	seroprev.HPVany
6	32620241	rs17843603	A	G	G	0.342532	0.402041	N	7924	0.767486	0.0566401	-4.67222	2.98e-06	seroprev.HPVany
6	32620513	rs17843609	C	T	T	0.342662	0.402154	N	7924	0.767441	0.0566541	-4.67211	2.98e-06	seroprev.HPVany
6	32613696	rs9273213	A	T	T	0.342477	0.401945	N	7924	0.767471	0.0566457	-4.6721	2.98e-06	seroprev.HPVany
6	32615611	rs17612610	T	A	A	0.342797	0.402267	N	7924	0.767461	0.0566487	-4.67209	2.98e-06	seroprev.HPVany
6	32615613	rs17612617	T	G	G	0.342797	0.402266	N	7924	0.767462	0.0566486	-4.67207	2.98e-06	seroprev.HPVany
6	32621828	rs17613285	A	G	G	0.34246	0.401919	N	7924	0.767434	0.0566573	-4.67199	2.98e-06	seroprev.HPVany
6	32615990	rs17612719	C	T	T	0.342525	0.402011	N	7924	0.767488	0.0566427	-4.67195	2.98e-06	seroprev.HPVany
6	32614269	rs9273259	G	T	T	0.342707	0.402161	N	7924	0.767427	0.0566602	-4.67193	2.98e-06	seroprev.HPVany
6	32614270	rs9273260	G	A	A	0.342707	0.402161	N	7924	0.767427	0.0566602	-4.67193	2.98e-06	seroprev.HPVany
6	32616003	rs17612727	T	G	G	0.342527	0.402012	N	7924	0.767491	0.0566427	-4.67189	2.98e-06	seroprev.HPVany
6	32616004	rs17612734	G	A	A	0.342527	0.402012	N	7924	0.767491	0.0566427	-4.67189	2.98e-06	seroprev.HPVany
6	32614091	rs9273243	A	G	G	0.342575	0.402049	N	7924	0.767427	0.056661	-4.67184	2.99e-06	seroprev.HPVany
6	32616036	rs17612741	G	A	A	0.342522	0.402002	N	7924	0.767488	0.0566443	-4.67183	2.99e-06	seroprev.HPVany
6	32614108	rs9273244	G	A	A	0.342582	0.402056	N	7924	0.767433	0.0566604	-4.67177	2.99e-06	seroprev.HPVany
6	32614110	rs9273245	A	G	G	0.342582	0.402056	N	7924	0.767433	0.0566604	-4.67177	2.99e-06	seroprev.HPVany
6	32604000	rs3104363	T	G	G	0.342259	0.401714	N	7924	0.767334	0.0566882	-4.67174	2.99e-06	seroprev.HPVany
6	32613759	rs9273220	T	C	C	0.342477	0.401941	N	7924	0.767487	0.0566456	-4.67174	2.99e-06	seroprev.HPVany
6	32613756	rs9273218	A	C	C	0.342477	0.40194	N	7924	0.767488	0.0566456	-4.67172	2.99e-06	seroprev.HPVany
6	32603968	rs3104364	G	A	A	0.342262	0.401716	N	7924	0.767335	0.0566885	-4.67169	2.99e-06	seroprev.HPVany
6	32625960	rs9273355	G	A	A	0.342512	0.401964	N	7924	0.767483	0.0566507	-4.6714	2.99e-06	seroprev.HPVany
6	32613817	rs9273225	G	A	A	0.342494	0.401954	N	7924	0.767502	0.0566464	-4.67134	2.99e-06	seroprev.HPVany
6	32613804	rs9273224	T	A	A	0.342494	0.401953	N	7924	0.767504	0.0566463	-4.6713	2.99e-06	seroprev.HPVany
6	32612287	rs9273074	G	A	A	0.3433	0.402673	N	7924	0.767336	0.0566955	-4.67111	3e-06	seroprev.HPVany
6	32612288	rs9273075	G	A	A	0.3433	0.402673	N	7924	0.767336	0.0566955	-4.67111	3e-06	seroprev.HPVany
6	32611968	rs9273043	T	G	G	0.341962	0.401444	N	7924	0.767157	0.0567461	-4.67106	3e-06	seroprev.HPVany
6	32634514	rs9274529	G	A	A	0.342509	0.401918	N	7924	0.767392	0.0566835	-4.6708	3e-06	seroprev.HPVany
6	32633380	rs281861581	A	G	G	0.340459	0.399473	N	7924	0.766962	0.0568068	-4.67053	3e-06	seroprev.HPVany
6	32620658	rs17843613	T	C	C	0.342567	0.402034	N	7924	0.767567	0.0566387	-4.67049	3e-06	seroprev.HPVany
6	32611373	rs9272981	A	G	G	0.343042	0.402442	N	7924	0.767405	0.0566842	-4.67046	3.01e-06	seroprev.HPVany
6	32614726	rs17612482	T	C	C	0.342515	0.401908	N	7924	0.767373	0.0566952	-4.67028	3.01e-06	seroprev.HPVany
6	32614705	rs17843563	G	T	T	0.342515	0.401907	N	7924	0.767375	0.0566952	-4.67024	3.01e-06	seroprev.HPVany
6	32614706	rs17612475	A	G	G	0.342515	0.401907	N	7924	0.767375	0.0566952	-4.67024	3.01e-06	seroprev.HPVany
6	32614284	rs9273261	G	A	A	0.342705	0.40212	N	7924	0.767499	0.0566609	-4.67022	3.01e-06	seroprev.HPVany
6	32614752	rs17612496	G	T	T	0.34252	0.401912	N	7924	0.767377	0.056695	-4.67021	3.01e-06	seroprev.HPVany
6	32627292	rs9273413	G	A	A	0.34261	0.402024	N	7924	0.767509	0.0566596	-4.67008	3.01e-06	seroprev.HPVany
6	32627299	rs9273414	T	A	A	0.342615	0.402027	N	7924	0.76751	0.0566602	-4.67001	3.01e-06	seroprev.HPVany
6	32615400	rs17843573	T	C	C	0.34248	0.401899	N	7924	0.7675	0.0566652	-4.66984	3.01e-06	seroprev.HPVany
6	32614495	rs9273287	G	A	A	0.342682	0.402098	N	7924	0.767528	0.0566579	-4.66979	3.02e-06	seroprev.HPVany
6	32621810	rs17613278	G	T	T	0.342455	0.401877	N	7924	0.767516	0.0566625	-4.66969	3.02e-06	seroprev.HPVany
6	32607524	rs9272589	C	T	T	0.345266	0.404549	N	7924	0.767079	0.056785	-4.66965	3.02e-06	seroprev.HPVany
6	32607526	rs116150265	C	T	T	0.345266	0.404549	N	7924	0.767079	0.056785	-4.66965	3.02e-06	seroprev.HPVany
6	32626801	rs9273376	T	C	C	0.342477	0.401896	N	7924	0.767578	0.0566508	-4.66921	3.02e-06	seroprev.HPVany
6	32626614	rs9273374	G	A	A	0.342474	0.401893	N	7924	0.767583	0.0566504	-4.66914	3.02e-06	seroprev.HPVany
6	32628247	rs9273493	C	T	T	0.342475	0.401892	N	7924	0.767585	0.0566508	-4.66907	3.03e-06	seroprev.HPVany
6	32620663	rs17843615	C	T	T	0.342627	0.40208	N	7924	0.767655	0.056632	-4.66899	3.03e-06	seroprev.HPVany
6	32627714	rs1063355	G	T	T	0.342474	0.401891	N	7924	0.767597	0.0566498	-4.66886	3.03e-06	seroprev.HPVany
7	90104782	rs17863122	G	A	A	0.421536	0.485475	N	7924	0.775499	0.0544574	-4.66875	3.03e-06	seroprev.HPVany
6	32620667	rs17843616	C	T	T	0.342635	0.40208	N	7924	0.76768	0.0566315	-4.66847	3.03e-06	seroprev.HPVany
6	32625885	rs9273350	G	C	C	0.342524	0.401934	N	7924	0.7676	0.0566542	-4.66845	3.03e-06	seroprev.HPVany
6	32627573	rs9273441	G	C	C	0.34259	0.401982	N	7924	0.767617	0.0566495	-4.66843	3.04e-06	seroprev.HPVany
6	32613224	rs9273172	C	A	A	0.341307	0.400733	N	7924	0.767203	0.0567661	-4.66834	3.04e-06	seroprev.HPVany
6	32623050	rs9273319	T	C	C	0.342852	0.402217	N	7924	0.767566	0.0566659	-4.66825	3.04e-06	seroprev.HPVany
6	32623096	rs9273321	G	A	A	0.342857	0.402219	N	7924	0.76757	0.0566663	-4.66814	3.04e-06	seroprev.HPVany
6	32612559	rs9273100	G	T	T	0.342157	0.401568	N	7924	0.767258	0.056754	-4.66808	3.04e-06	seroprev.HPVany
6	32612564	rs9273101	A	G	G	0.342154	0.401563	N	7924	0.767264	0.0567542	-4.66791	3.04e-06	seroprev.HPVany
6	32625989	rs9273356	G	A	A	0.342492	0.401894	N	7924	0.767637	0.0566507	-4.66788	3.04e-06	seroprev.HPVany
6	32605043	rs9272416	T	C	C	0.340784	0.399831	N	7924	0.766896	0.0568577	-4.66786	3.04e-06	seroprev.HPVany
6	32627180	rs9273406	C	G	G	0.34424	0.403524	N	7924	0.767392	0.0567205	-4.66776	3.05e-06	seroprev.HPVany
6	32615971	rs17843595	A	T	T	0.342732	0.402136	N	7924	0.767642	0.0566529	-4.66757	3.05e-06	seroprev.HPVany
6	32615972	rs17843596	A	T	T	0.342732	0.402136	N	7924	0.767642	0.0566529	-4.66757	3.05e-06	seroprev.HPVany
6	32613703	rs9273214	T	C	C	0.342685	0.402064	N	7924	0.767648	0.0566553	-4.66724	3.05e-06	seroprev.HPVany
7	90115276	rs10487115	A	C	C	0.421556	0.485434	N	7924	0.775686	0.0544237	-4.66721	3.05e-06	seroprev.HPVany
6	32627321	rs9273416	G	T	T	0.342615	0.401997	N	7924	0.767652	0.0566551	-4.66716	3.05e-06	seroprev.HPVany
6	32620529	rs17843610	C	T	T	0.342937	0.402326	N	7924	0.767585	0.0566747	-4.6671	3.05e-06	seroprev.HPVany
6	32613610	rs9273209	T	C	C	0.342725	0.402099	N	7924	0.767642	0.0566588	-4.66709	3.06e-06	seroprev.HPVany
6	32612233	rs9273069	T	C	C	0.343347	0.402672	N	7924	0.767571	0.056684	-4.66664	3.06e-06	seroprev.HPVany
6	32628127	rs9273482	C	T	T	0.342607	0.401988	N	7924	0.767675	0.0566556	-4.66659	3.06e-06	seroprev.HPVany
6	32627635	rs9273444	G	T	T	0.342732	0.402093	N	7924	0.767646	0.0566664	-4.66638	3.07e-06	seroprev.HPVany
6	32627646	rs9273445	G	A	A	0.342732	0.402093	N	7924	0.767646	0.0566664	-4.66638	3.07e-06	seroprev.HPVany
6	32614382	rs9273271	C	A	A	0.344353	0.403773	N	7924	0.76773	0.0566453	-4.66617	3.07e-06	seroprev.HPVany
6	32604410	rs9272350	A	T	T	0.343082	0.402463	N	7924	0.767639	0.0566731	-4.66598	3.07e-06	seroprev.HPVany
6	32628297	rs9273497	C	T	T	0.349238	0.408101	N	7924	0.766221	0.0570698	-4.66595	3.07e-06	seroprev.HPVany
6	32630661	6:32630661_T_C	C	T	T	0.342692	0.401958	N	7924	0.767516	0.0567079	-4.66594	3.07e-06	seroprev.HPVany
6	32628138	rs9273483	A	G	G	0.342539	0.401914	N	7924	0.767727	0.0566493	-4.66591	3.07e-06	seroprev.HPVany
6	32623475	rs9273346	G	C	C	0.342374	0.401761	N	7924	0.767737	0.0566487	-4.66574	3.08e-06	seroprev.HPVany
6	32630619	6:32630619_G_A	A	G	G	0.342655	0.401925	N	7924	0.767617	0.0566858	-4.66545	3.08e-06	seroprev.HPVany
6	32629161	rs1130430	G	A	A	0.342129	0.40107	N	7924	0.767001	0.0568587	-4.66538	3.08e-06	seroprev.HPVany
6	32611931	rs9273038	T	A	A	0.341664	0.401109	N	7924	0.767456	0.0567348	-4.6651	3.08e-06	seroprev.HPVany
6	32613712	rs9273215	A	G	G	0.342474	0.401821	N	7924	0.767734	0.0566576	-4.66506	3.09e-06	seroprev.HPVany
6	32627109	rs9273397	G	A	A	0.34424	0.403495	N	7924	0.767534	0.0567166	-4.66481	3.09e-06	seroprev.HPVany
6	32608820	rs9272670	T	C	C	0.341504	0.400485	N	7924	0.766665	0.0569614	-4.66466	3.09e-06	seroprev.HPVany
6	32627115	rs9273398	T	G	G	0.344262	0.403517	N	7924	0.767544	0.0567173	-4.66452	3.09e-06	seroprev.HPVany
6	32606475	rs9272520	A	C	C	0.343895	0.403115	N	7924	0.767255	0.0567982	-4.66452	3.09e-06	seroprev.HPVany
6	32628538	rs9273514	T	G	G	0.343	0.402325	N	7924	0.767671	0.0566836	-4.66438	3.1e-06	seroprev.HPVany
6	32628539	rs9273515	A	G	G	0.343	0.402325	N	7924	0.767671	0.0566836	-4.66438	3.1e-06	seroprev.HPVany
6	32623156	rs9273324	T	C	C	0.342855	0.402185	N	7924	0.76777	0.0566561	-4.66437	3.1e-06	seroprev.HPVany
6	32633617	rs9274470	A	G	G	0.343655	0.40293	N	7924	0.76765	0.056695	-4.66392	3.1e-06	seroprev.HPVany
6	32614303	rs9273264	G	A	A	0.344565	0.40392	N	7924	0.767788	0.0566591	-4.66372	3.11e-06	seroprev.HPVany
6	32627105	rs9273396	A	T	T	0.344237	0.403482	N	7924	0.767586	0.0567169	-4.6636	3.11e-06	seroprev.HPVany
6	32614343	rs9273269	A	G	G	0.34456	0.403916	N	7924	0.767806	0.0566577	-4.66341	3.11e-06	seroprev.HPVany
6	32614330	rs9273267	C	T	T	0.34456	0.403915	N	7924	0.767809	0.0566578	-4.66333	3.11e-06	seroprev.HPVany
6	32615308	rs17612541	T	C	C	0.340684	0.399821	N	7924	0.766597	0.0569989	-4.66313	3.11e-06	seroprev.HPVany
6	32615307	rs17612533	G	A	A	0.340684	0.399816	N	7924	0.766607	0.056999	-4.66291	3.12e-06	seroprev.HPVany
6	32620531	rs17843611	C	T	T	0.342857	0.402199	N	7924	0.767826	0.0566605	-4.66274	3.12e-06	seroprev.HPVany
6	32634786	rs9274549	G	A	A	0.343017	0.402343	N	7924	0.767917	0.0566431	-4.66206	3.13e-06	seroprev.HPVany
6	32620538	rs17612838	C	G	G	0.342864	0.402197	N	7924	0.767856	0.0566602	-4.66206	3.13e-06	seroprev.HPVany
6	32628595	rs9273524	C	T	T	0.342452	0.401799	N	7924	0.767939	0.0566426	-4.6616	3.14e-06	seroprev.HPVany
6	32621778	rs17613271	G	A	A	0.34248	0.401798	N	7924	0.767945	0.0566527	-4.66062	3.15e-06	seroprev.HPVany
6	32611873	rs9273033	C	T	T	0.342747	0.402041	N	7924	0.76792	0.0566654	-4.66016	3.16e-06	seroprev.HPVany
6	32611874	rs9273034	T	G	G	0.342747	0.402041	N	7924	0.76792	0.0566654	-4.66016	3.16e-06	seroprev.HPVany
6	32636038	rs3828798	T	A	A	0.34247	0.401745	N	7924	0.767946	0.0566587	-4.66012	3.16e-06	seroprev.HPVany
6	32630761	rs9274205	T	C	C	0.340519	0.39929	N	7924	0.767176	0.0568763	-4.65992	3.16e-06	seroprev.HPVany
6	32635713	rs9274607	C	T	T	0.34247	0.401742	N	7924	0.767954	0.0566612	-4.65973	3.17e-06	seroprev.HPVany
6	32623377	rs9273337	T	C	C	0.34294	0.402186	N	7924	0.767941	0.0566699	-4.65932	3.17e-06	seroprev.HPVany
6	32629496	rs9273800	T	G	G	0.342717	0.401991	N	7924	0.768029	0.0566525	-4.65871	3.18e-06	seroprev.HPVany
6	32635813	rs3828791	G	A	A	0.34247	0.401724	N	7924	0.76801	0.0566604	-4.65849	3.19e-06	seroprev.HPVany
6	32605400	rs9272442	T	C	C	0.340471	0.399353	N	7924	0.767169	0.0568972	-4.65837	3.19e-06	seroprev.HPVany
6	32635754	rs3828789	T	G	G	0.342484	0.40177	N	7924	0.768036	0.0566596	-4.65797	3.19e-06	seroprev.HPVany
6	32632483	rs9274361	G	A	A	0.208156	0.260285	N	7924	0.735536	0.065946	-4.65769	3.2e-06	seroprev.HPVany
6	32634838	rs9274552	C	A	A	0.341837	0.40105	N	7924	0.768308	0.0565898	-4.65745	3.2e-06	seroprev.HPVany
6	32623242	rs9273329	A	G	G	0.342567	0.401812	N	7924	0.768062	0.0566595	-4.65738	3.2e-06	seroprev.HPVany
6	32633181	rs9274438	C	T	T	0.343217	0.402474	N	7924	0.768084	0.0566541	-4.65733	3.2e-06	seroprev.HPVany
6	32613300	rs9273176	A	G	G	0.341134	0.400117	N	7924	0.767165	0.0569163	-4.65691	3.21e-06	seroprev.HPVany
6	32623219	rs9273326	C	T	T	0.342547	0.401788	N	7924	0.768094	0.0566564	-4.65689	3.21e-06	seroprev.HPVany
6	32631632	rs9274270	A	C	C	0.343242	0.402022	N	7924	0.767123	0.0569298	-4.65676	3.21e-06	seroprev.HPVany
6	32631970	rs9274300	G	A	A	0.341629	0.400207	N	7924	0.766453	0.0571185	-4.65667	3.21e-06	seroprev.HPVany
6	32607209	rs9272568	G	A	A	0.345438	0.404485	N	7924	0.767683	0.0567837	-4.65588	3.23e-06	seroprev.HPVany
6	32631712	rs9274279	G	A	A	0.343467	0.402248	N	7924	0.767289	0.0569084	-4.6547	3.24e-06	seroprev.HPVany
20	17855224	rs74672829	T	G	T	0.0503827	0.0282913	N	7924	1.80923	0.127393	4.6541	3.25e-06	seroprev.HPVany
6	32605754	rs9272474	A	T	T	0.341532	0.40036	N	7924	0.767341	0.0569016	-4.65408	3.25e-06	seroprev.HPVany
6	32634870	rs9274554	G	A	A	0.343347	0.402507	N	7924	0.768162	0.0566797	-4.65343	3.26e-06	seroprev.HPVany
6	32622949	rs9273309	G	T	T	0.34342	0.402559	N	7924	0.768243	0.0566681	-4.65251	3.28e-06	seroprev.HPVany
6	32607200	rs9272567	C	T	T	0.345213	0.404238	N	7924	0.767974	0.0567615	-4.65103	3.3e-06	seroprev.HPVany
19	49405533	rs185726548	G	A	G	0.0265103	0.0119977	N	7924	2.3918	0.187499	4.65092	3.3e-06	seroprev.HPVany
6	32622928	rs9273306	A	G	G	0.343327	0.402438	N	7924	0.768417	0.0566589	-4.64928	3.33e-06	seroprev.HPVany
6	32622929	rs9273307	C	T	T	0.343327	0.402438	N	7924	0.768417	0.0566589	-4.64928	3.33e-06	seroprev.HPVany
6	32636434	rs9274660	G	A	A	0.342474	0.401675	N	7924	0.768485	0.0566417	-4.64913	3.33e-06	seroprev.HPVany
6	32634785	rs9274548	G	A	A	0.343212	0.402343	N	7924	0.768537	0.0566408	-4.648	3.35e-06	seroprev.HPVany
6	32633409	rs9274459	A	T	T	0.344158	0.403207	N	7924	0.768384	0.0566903	-4.64745	3.36e-06	seroprev.HPVany
6	32620992	rs17612935	G	A	A	0.3436	0.402693	N	7924	0.76844	0.0566747	-4.64745	3.36e-06	seroprev.HPVany
19	49410262	rs150368897	T	C	T	0.0291564	0.0139412	N	7924	2.31278	0.180411	4.64743	3.36e-06	seroprev.HPVany
6	32631620	rs9274269	T	C	C	0.343543	0.402201	N	7924	0.767566	0.0569324	-4.64641	3.38e-06	seroprev.HPVany
6	32620723	rs17612865	T	G	G	0.342967	0.402113	N	7924	0.768729	0.0566227	-4.64508	3.4e-06	seroprev.HPVany
6	32605759	rs9272476	A	T	T	0.341502	0.400218	N	7924	0.767797	0.0568848	-4.645	3.4e-06	seroprev.HPVany
6	32620733	rs17612878	T	G	G	0.342972	0.402115	N	7924	0.76874	0.0566225	-4.64485	3.4e-06	seroprev.HPVany
6	32620726	rs17612872	C	T	T	0.342972	0.402114	N	7924	0.768746	0.0566222	-4.64473	3.41e-06	seroprev.HPVany
6	32620739	rs17612887	T	C	C	0.34298	0.402115	N	7924	0.768767	0.0566219	-4.64427	3.41e-06	seroprev.HPVany
6	32620743	rs17843618	T	A	A	0.34298	0.402111	N	7924	0.768786	0.0566212	-4.64388	3.42e-06	seroprev.HPVany
6	32621928	rs17843681	A	G	G	0.343678	0.402691	N	7924	0.768654	0.0566721	-4.64275	3.44e-06	seroprev.HPVany
6	32621932	rs17843682	C	T	T	0.343548	0.402551	N	7924	0.768754	0.0566596	-4.64146	3.46e-06	seroprev.HPVany
6	32621947	rs17843683	C	G	G	0.34355	0.402552	N	7924	0.768757	0.0566598	-4.6414	3.46e-06	seroprev.HPVany
6	32621948	rs17843684	A	G	G	0.34355	0.402552	N	7924	0.768757	0.0566598	-4.6414	3.46e-06	seroprev.HPVany
6	32621949	rs17613326	C	G	G	0.34355	0.402552	N	7924	0.768757	0.0566598	-4.6414	3.46e-06	seroprev.HPVany
6	32621901	rs17613299	G	C	C	0.343548	0.402544	N	7924	0.768776	0.0566595	-4.64097	3.47e-06	seroprev.HPVany
6	32621908	rs17613305	C	T	T	0.34355	0.402546	N	7924	0.768777	0.0566598	-4.64094	3.47e-06	seroprev.HPVany
6	32621911	rs17613312	A	G	G	0.34355	0.402546	N	7924	0.768777	0.0566598	-4.64094	3.47e-06	seroprev.HPVany
6	32621888	rs17843679	G	A	A	0.343548	0.402543	N	7924	0.768781	0.0566594	-4.64088	3.47e-06	seroprev.HPVany
6	32621893	rs17843680	G	A	A	0.343548	0.402543	N	7924	0.768781	0.0566594	-4.64088	3.47e-06	seroprev.HPVany
6	32620359	rs17612802	T	C	C	0.349198	0.408002	N	7924	0.768039	0.0568849	-4.63946	3.49e-06	seroprev.HPVany
6	32606357	rs9272509	A	C	C	0.34343	0.402278	N	7924	0.768173	0.0568473	-4.63946	3.49e-06	seroprev.HPVany
6	32626895	rs9273380	A	G	G	0.343772	0.40276	N	7924	0.76884	0.0566705	-4.63862	3.51e-06	seroprev.HPVany
6	32635205	rs9274573	T	C	C	0.340564	0.399273	N	7924	0.7685	0.0567672	-4.6385	3.51e-06	seroprev.HPVany
6	32613146	rs9273166	G	A	A	0.344731	0.40374	N	7924	0.768866	0.0566647	-4.6385	3.51e-06	seroprev.HPVany
6	32635226	rs9274575	G	T	T	0.340541	0.39927	N	7924	0.768555	0.0567558	-4.63818	3.51e-06	seroprev.HPVany
6	32620399	rs17843606	T	G	G	0.343112	0.402241	N	7924	0.769349	0.0565451	-4.63719	3.53e-06	seroprev.HPVany
6	32605738	rs9272473	A	G	G	0.341379	0.400049	N	7924	0.768189	0.0568718	-4.63709	3.53e-06	seroprev.HPVany
6	32620976	rs17612928	G	A	A	0.348827	0.407697	N	7924	0.768659	0.0567401	-4.63708	3.53e-06	seroprev.HPVany
6	32637184	rs9274702	A	C	A	0.503026	0.444632	N	7924	1.2856	0.0541787	4.63697	3.54e-06	seroprev.HPVany
6	32604697	rs9272376	T	C	C	0.344078	0.402435	N	7924	0.767733	0.057004	-4.63675	3.54e-06	seroprev.HPVany
6	32604699	rs9272377	T	C	C	0.344078	0.402435	N	7924	0.767733	0.057004	-4.63675	3.54e-06	seroprev.HPVany
6	32622967	rs9273311	A	G	G	0.34335	0.402304	N	7924	0.768969	0.0566582	-4.63665	3.54e-06	seroprev.HPVany
6	32613173	rs9273168	C	T	T	0.344728	0.403716	N	7924	0.768954	0.056663	-4.63661	3.54e-06	seroprev.HPVany
6	32613177	rs9273170	G	A	A	0.344728	0.40371	N	7924	0.768974	0.0566628	-4.63616	3.55e-06	seroprev.HPVany
6	32622979	rs9273313	C	T	T	0.34336	0.402307	N	7924	0.768991	0.0566585	-4.63614	3.55e-06	seroprev.HPVany
6	32622973	rs9273312	T	C	C	0.34336	0.402307	N	7924	0.768992	0.0566585	-4.63611	3.55e-06	seroprev.HPVany
6	32622986	rs9273314	C	T	T	0.343362	0.402308	N	7924	0.768994	0.0566585	-4.63605	3.55e-06	seroprev.HPVany
6	32623003	rs9273317	C	T	T	0.343372	0.402316	N	7924	0.769002	0.0566582	-4.6359	3.55e-06	seroprev.HPVany
6	32623004	rs9273318	C	T	T	0.343372	0.402316	N	7924	0.769002	0.0566582	-4.6359	3.55e-06	seroprev.HPVany
6	32622990	rs9273315	T	C	C	0.343365	0.402308	N	7924	0.769004	0.0566584	-4.63584	3.55e-06	seroprev.HPVany
6	32626249	rs6928482	C	T	C	0.50574	0.446709	N	7924	1.28341	0.0538248	4.63577	3.56e-06	seroprev.HPVany
6	32606176	rs9272497	T	A	A	0.340514	0.399117	N	7924	0.768235	0.0568834	-4.6351	3.57e-06	seroprev.HPVany
6	32628953	rs9273556	G	C	C	0.340619	0.399201	N	7924	0.768515	0.0568058	-4.63499	3.57e-06	seroprev.HPVany
6	32605943	rs9272484	A	G	G	0.340521	0.399127	N	7924	0.768257	0.0568792	-4.63493	3.57e-06	seroprev.HPVany
6	32605920	rs9272482	A	G	G	0.340524	0.399127	N	7924	0.768267	0.0568789	-4.63473	3.57e-06	seroprev.HPVany
6	32613104	rs9273160	G	T	T	0.344973	0.403903	N	7924	0.768998	0.0566783	-4.63434	3.58e-06	seroprev.HPVany
6	32623445	rs9273343	C	T	T	0.343035	0.402001	N	7924	0.769182	0.0566337	-4.63377	3.59e-06	seroprev.HPVany
6	32613114	rs9273163	T	G	G	0.344973	0.403894	N	7924	0.76903	0.0566772	-4.63371	3.59e-06	seroprev.HPVany
6	32627263	rs9273412	C	T	T	0.343545	0.402484	N	7924	0.769107	0.0566606	-4.63329	3.6e-06	seroprev.HPVany
6	32620827	rs17843621	T	C	C	0.343295	0.402263	N	7924	0.769297	0.0566112	-4.63296	3.6e-06	seroprev.HPVany
6	32606380	rs9272513	G	T	T	0.343392	0.402162	N	7924	0.768532	0.0568383	-4.63196	3.62e-06	seroprev.HPVany
6	32620836	rs17612893	T	A	A	0.343505	0.402402	N	7924	0.769357	0.0566256	-4.63042	3.65e-06	seroprev.HPVany
6	32621759	rs17843676	G	C	C	0.343212	0.402114	N	7924	0.769404	0.0566304	-4.62896	3.68e-06	seroprev.HPVany
7	90115493	rs12666228	C	G	G	0.426181	0.489502	N	7924	0.776955	0.0545364	-4.62761	3.7e-06	seroprev.HPVany
6	32635365	rs9274584	A	G	G	0.341426	0.399968	N	7924	0.769016	0.0567633	-4.627	3.71e-06	seroprev.HPVany
6	32604727	rs9272379	C	T	T	0.344328	0.40254	N	7924	0.768111	0.0570183	-4.62694	3.71e-06	seroprev.HPVany
6	32631902	rs9274298	T	G	G	0.341166	0.399383	N	7924	0.767822	0.0571098	-4.62614	3.73e-06	seroprev.HPVany
6	32628473	rs9273509	C	T	T	0.339938	0.398491	N	7924	0.769085	0.0567548	-4.62612	3.73e-06	seroprev.HPVany
6	32628474	rs9273510	C	G	G	0.339938	0.398491	N	7924	0.769085	0.0567548	-4.62612	3.73e-06	seroprev.HPVany
6	32635361	rs9274583	A	G	G	0.341426	0.399959	N	7924	0.769066	0.0567612	-4.62601	3.73e-06	seroprev.HPVany
6	32631763	rs9274283	C	T	T	0.345396	0.404047	N	7924	0.769124	0.056747	-4.62585	3.73e-06	seroprev.HPVany
6	32626865	rs78556970	C	A	A	0.343	0.401681	N	7924	0.769185	0.056743	-4.62478	3.75e-06	seroprev.HPVany
6	32620885	rs17843624	T	A	A	0.343242	0.402101	N	7924	0.769632	0.0566222	-4.62438	3.76e-06	seroprev.HPVany
6	32604793	rs9272389	C	T	T	0.345821	0.404453	N	7924	0.769145	0.056761	-4.62423	3.76e-06	seroprev.HPVany
6	32634676	rs9274540	T	C	C	0.340931	0.399079	N	7924	0.768188	0.0570348	-4.62386	3.77e-06	seroprev.HPVany
6	32612488	rs9273088	C	A	A	0.343112	0.401961	N	7924	0.769535	0.0566559	-4.62384	3.77e-06	seroprev.HPVany
6	32629904	rs1049086	G	A	A	0.339938	0.398457	N	7924	0.769188	0.0567537	-4.62383	3.77e-06	seroprev.HPVany
6	32604776	rs9272387	C	G	G	0.345846	0.404467	N	7924	0.769176	0.056761	-4.62351	3.77e-06	seroprev.HPVany
6	32605207	rs3187964	G	C	C	0.341089	0.399571	N	7924	0.76873	0.0568953	-4.6228	3.79e-06	seroprev.HPVany
6	32628967	rs9273559	T	C	C	0.344565	0.40329	N	7924	0.769545	0.056667	-4.62273	3.79e-06	seroprev.HPVany
6	32625906	rs9273351	C	T	T	0.343402	0.402207	N	7924	0.769711	0.0566344	-4.62157	3.81e-06	seroprev.HPVany
6	32621726	rs17613257	T	C	C	0.343938	0.402701	N	7924	0.769731	0.0566293	-4.62154	3.81e-06	seroprev.HPVany
6	32621727	rs17613264	G	A	A	0.343938	0.402701	N	7924	0.769731	0.0566293	-4.62154	3.81e-06	seroprev.HPVany
6	32625928	rs9273352	T	G	G	0.343405	0.402206	N	7924	0.769736	0.0566333	-4.6211	3.82e-06	seroprev.HPVany
6	32615850	rs17843590	G	A	A	0.346684	0.405239	N	7924	0.768817	0.056897	-4.62066	3.83e-06	seroprev.HPVany
6	32637778	rs3134993	A	G	G	0.337508	0.395733	N	7924	0.768665	0.0569428	-4.62043	3.83e-06	seroprev.HPVany
6	32615551	rs17843580	G	A	A	0.350921	0.409182	N	7924	0.768724	0.0569365	-4.61958	3.85e-06	seroprev.HPVany
6	32631843	rs9274292	T	G	G	0.343482	0.401817	N	7924	0.768899	0.0568901	-4.61937	3.85e-06	seroprev.HPVany
6	32636130	rs3828806	T	C	C	0.339921	0.398364	N	7924	0.76937	0.0567573	-4.61937	3.85e-06	seroprev.HPVany
6	32636131	rs3828807	C	G	G	0.339921	0.398364	N	7924	0.76937	0.0567573	-4.61937	3.85e-06	seroprev.HPVany
6	32607169	rs9272565	G	A	A	0.345158	0.403793	N	7924	0.769522	0.0567246	-4.61855	3.86e-06	seroprev.HPVany
6	32629802	rs1049092	G	A	A	0.340474	0.398881	N	7924	0.769337	0.0567801	-4.61828	3.87e-06	seroprev.HPVany
6	32635435	rs9274594	T	C	C	0.341124	0.39952	N	7924	0.769393	0.0567749	-4.61741	3.89e-06	seroprev.HPVany
6	32628093	rs9273479	C	T	T	0.340211	0.398639	N	7924	0.76945	0.0567598	-4.61734	3.89e-06	seroprev.HPVany
6	32635048	rs9274564	A	G	G	0.337875	0.396002	N	7924	0.768696	0.0569902	-4.61588	3.91e-06	seroprev.HPVany
6	32637573	rs9274725	T	C	T	0.50574	0.44688	N	7924	1.28154	0.0537633	4.61397	3.95e-06	seroprev.HPVany
6	32649676	rs9275109	T	G	G	0.342967	0.400199	N	7924	0.7728	0.0558626	-4.61374	3.95e-06	seroprev.HPVany
6	32628065	rs281864453	G	C	C	0.340489	0.398844	N	7924	0.769538	0.0567815	-4.61356	3.96e-06	seroprev.HPVany
6	6806609	rs2876042	C	T	C	0.397861	0.34061	N	7924	1.29255	0.0556354	4.61249	3.98e-06	seroprev.HPVany
6	32634184	rs9274510	G	A	A	0.338711	0.396706	N	7924	0.768909	0.0569861	-4.61134	4e-06	seroprev.HPVany
6	32591383	rs9271602	G	T	G	0.45085	0.393241	N	7924	1.28151	0.0537895	4.61124	4e-06	seroprev.HPVany
6	32614080	rs9273242	C	T	T	0.345683	0.404129	N	7924	0.769487	0.0568398	-4.60999	4.03e-06	seroprev.HPVany
6	32621682	rs17843671	T	C	C	0.344123	0.402712	N	7924	0.770319	0.056624	-4.60848	4.06e-06	seroprev.HPVany
6	32621683	rs17613243	G	A	A	0.344123	0.402712	N	7924	0.770319	0.056624	-4.60848	4.06e-06	seroprev.HPVany
6	32652363	rs3021057	T	C	T	0.510194	0.45204	N	7924	1.28245	0.0540083	4.60617	4.1e-06	seroprev.HPVany
6	32621699	rs17613250	C	A	A	0.344118	0.402679	N	7924	0.770444	0.0566206	-4.60588	4.11e-06	seroprev.HPVany
6	32636653	rs9274679	C	T	C	0.508403	0.449891	N	7924	1.281	0.0537747	4.60518	4.12e-06	seroprev.HPVany
6	32628751	rs9273534	T	C	C	0.341732	0.399895	N	7924	0.769843	0.0568042	-4.60474	4.13e-06	seroprev.HPVany
6	32628776	rs2854273	A	C	C	0.341744	0.399904	N	7924	0.769844	0.056804	-4.60473	4.13e-06	seroprev.HPVany
6	32628784	rs3020628	A	C	C	0.341754	0.399903	N	7924	0.769889	0.0568029	-4.60379	4.15e-06	seroprev.HPVany
6	32621513	rs17613167	T	A	A	0.343812	0.402355	N	7924	0.770697	0.0566059	-4.6013	4.2e-06	seroprev.HPVany
6	32621515	rs17613174	A	T	T	0.343812	0.402355	N	7924	0.770697	0.0566059	-4.6013	4.2e-06	seroprev.HPVany
6	32621505	rs17613153	G	A	A	0.343813	0.402354	N	7924	0.770699	0.0566057	-4.60126	4.2e-06	seroprev.HPVany
6	32621550	rs17613181	G	A	A	0.343817	0.402358	N	7924	0.770699	0.0566062	-4.60121	4.2e-06	seroprev.HPVany
6	32621526	rs17843661	C	G	G	0.343815	0.402355	N	7924	0.770702	0.056606	-4.60118	4.2e-06	seroprev.HPVany
6	32621529	rs17843662	A	C	C	0.343815	0.402355	N	7924	0.770702	0.056606	-4.60118	4.2e-06	seroprev.HPVany
6	32630407	rs9274177	G	A	A	0.342032	0.400293	N	7924	0.770146	0.056773	-4.60034	4.22e-06	seroprev.HPVany
6	32630401	rs9274176	T	C	C	0.342032	0.400291	N	7924	0.770152	0.0567727	-4.60021	4.22e-06	seroprev.HPVany
6	32637007	rs9274696	C	G	C	0.508408	0.449967	N	7924	1.28066	0.0537769	4.60005	4.22e-06	seroprev.HPVany
6	32635000	rs9274562	G	A	A	0.337778	0.395715	N	7924	0.769509	0.0569615	-4.59965	4.23e-06	seroprev.HPVany
6	32634103	rs796429679	C	T	T	0.338948	0.396754	N	7924	0.769371	0.0570077	-4.59906	4.24e-06	seroprev.HPVany
6	32634350	rs1049057	C	T	T	0.338045	0.395879	N	7924	0.769552	0.0569644	-4.59842	4.26e-06	seroprev.HPVany
6	32635377	rs9274587	A	C	C	0.339226	0.397161	N	7924	0.769634	0.0569478	-4.59789	4.27e-06	seroprev.HPVany
6	32636882	rs9274687	T	C	T	0.508611	0.450205	N	7924	1.28027	0.0537647	4.59542	4.32e-06	seroprev.HPVany
6	32636785	rs9274684	T	C	T	0.508618	0.450215	N	7924	1.28027	0.0537658	4.5953	4.32e-06	seroprev.HPVany
6	32634953	rs9274561	G	A	A	0.337803	0.395667	N	7924	0.769786	0.0569568	-4.59371	4.35e-06	seroprev.HPVany
6	32635450	rs9274595	A	G	G	0.340964	0.39907	N	7924	0.770465	0.0567656	-4.59364	4.36e-06	seroprev.HPVany
6	32635400	rs9274592	G	C	C	0.339236	0.397116	N	7924	0.769851	0.0569413	-4.59346	4.36e-06	seroprev.HPVany
6	32635345	rs9274580	A	G	G	0.342504	0.40061	N	7924	0.770563	0.0567409	-4.59342	4.36e-06	seroprev.HPVany
6	32635347	rs9274581	C	A	A	0.342504	0.40061	N	7924	0.770563	0.0567409	-4.59342	4.36e-06	seroprev.HPVany
6	32635348	rs9274582	C	T	T	0.342504	0.40061	N	7924	0.770563	0.0567409	-4.59342	4.36e-06	seroprev.HPVany
6	32635467	rs9274596	T	G	G	0.341074	0.399131	N	7924	0.770548	0.0567693	-4.59144	4.4e-06	seroprev.HPVany
6	32610574	rs9272798	T	C	C	0.34891	0.407001	N	7924	0.769923	0.0569574	-4.59053	4.42e-06	seroprev.HPVany
6	32610576	rs9272799	T	G	G	0.34891	0.407001	N	7924	0.769923	0.0569574	-4.59053	4.42e-06	seroprev.HPVany
6	32610581	rs9272800	G	C	C	0.34891	0.406999	N	7924	0.769929	0.0569572	-4.59041	4.42e-06	seroprev.HPVany
6	32610584	rs9272801	C	T	T	0.34891	0.406999	N	7924	0.769929	0.0569572	-4.59041	4.42e-06	seroprev.HPVany
6	32634834	rs9274551	T	C	C	0.338153	0.396012	N	7924	0.770144	0.0568984	-4.59025	4.43e-06	seroprev.HPVany
6	32612213	rs9273067	A	C	C	0.154307	0.201795	N	7924	0.715293	0.0730105	-4.58924	4.45e-06	seroprev.HPVany
6	32636221	rs3828811	G	T	T	0.337873	0.395657	N	7924	0.770085	0.0569359	-4.58858	4.46e-06	seroprev.HPVany
7	90067488	rs7807342	C	A	C	0.522359	0.461514	N	7924	1.28151	0.0540602	4.58817	4.47e-06	seroprev.HPVany
7	90068214	rs6980322	T	C	T	0.522359	0.461517	N	7924	1.28148	0.0540596	4.58782	4.48e-06	seroprev.HPVany
6	32634634	rs9274536	T	C	C	0.340756	0.398523	N	7924	0.769978	0.0569973	-4.58606	4.52e-06	seroprev.HPVany
6	32634655	rs9274537	A	G	G	0.340774	0.39853	N	7924	0.77001	0.0569976	-4.5853	4.53e-06	seroprev.HPVany
7	90068176	rs6962296	G	T	G	0.522359	0.461579	N	7924	1.28119	0.0540625	4.58333	4.58e-06	seroprev.HPVany
6	32629064	rs9273584	T	A	A	0.341994	0.399947	N	7924	0.77109	0.056725	-4.58264	4.59e-06	seroprev.HPVany
6	32606085	rs9272494	T	A	A	0.341256	0.399211	N	7924	0.770603	0.0568648	-4.58249	4.59e-06	seroprev.HPVany
6	32604515	rs9272355	C	G	G	0.346123	0.404203	N	7924	0.771073	0.0567427	-4.5816	4.61e-06	seroprev.HPVany
6	32604522	rs9272357	A	C	C	0.346123	0.404203	N	7924	0.771073	0.0567427	-4.5816	4.61e-06	seroprev.HPVany
6	32623430	rs9273339	A	G	G	0.34375	0.401961	N	7924	0.771521	0.0566178	-4.58145	4.62e-06	seroprev.HPVany
6	32614318	rs9273265	A	G	G	0.154542	0.20193	N	7924	0.715891	0.072963	-4.58079	4.63e-06	seroprev.HPVany
6	32614361	rs9273270	T	C	C	0.154529	0.201921	N	7924	0.715899	0.0729611	-4.58074	4.63e-06	seroprev.HPVany
6	32634882	rs9274555	T	C	C	0.338733	0.396369	N	7924	0.770315	0.0569688	-4.58068	4.63e-06	seroprev.HPVany
6	32634883	rs9274556	T	C	C	0.338733	0.396369	N	7924	0.770315	0.0569688	-4.58068	4.63e-06	seroprev.HPVany
6	32634887	rs9274557	T	G	G	0.338733	0.396367	N	7924	0.770324	0.0569688	-4.58048	4.64e-06	seroprev.HPVany
6	32606046	rs9272491	C	A	A	0.342437	0.400192	N	7924	0.77046	0.0569575	-4.57828	4.69e-06	seroprev.HPVany
9	102495691	rs118082100	A	G	A	0.0248724	0.0109944	N	7924	2.30241	0.182172	4.57785	4.7e-06	seroprev.HPVany
7	90116142	rs2374266	T	A	A	0.42436	0.486869	N	7924	0.77938	0.0544602	-4.57685	4.72e-06	seroprev.HPVany
7	90116140	rs2374264	C	G	G	0.424575	0.487131	N	7924	0.779514	0.0544339	-4.57591	4.74e-06	seroprev.HPVany
7	90116141	rs2374265	G	C	C	0.424575	0.487131	N	7924	0.779514	0.0544339	-4.57591	4.74e-06	seroprev.HPVany
6	32606005	rs9272488	G	A	A	0.34248	0.400197	N	7924	0.770601	0.0569533	-4.57541	4.75e-06	seroprev.HPVany
6	32602482	rs3104369	C	T	T	0.190541	0.241873	N	7924	0.734181	0.0675489	-4.57445	4.77e-06	seroprev.HPVany
6	32637341	rs9274713	T	C	T	0.509531	0.45184	N	7924	1.28071	0.0541026	4.57313	4.8e-06	seroprev.HPVany
6	32628835	rs3020625	C	A	A	0.341504	0.399401	N	7924	0.771477	0.0567491	-4.57186	4.83e-06	seroprev.HPVany
6	32610461	rs9260	G	A	A	0.155117	0.202421	N	7924	0.716344	0.0729737	-4.57144	4.84e-06	seroprev.HPVany
6	32628833	rs9273544	G	A	A	0.341504	0.399387	N	7924	0.771525	0.0567471	-4.57092	4.86e-06	seroprev.HPVany
6	32654278	rs9275180	T	C	T	0.513946	0.455885	N	7924	1.2786	0.0537732	4.57047	4.87e-06	seroprev.HPVany
6	32656680	rs9275199	T	C	T	0.511422	0.453626	N	7924	1.27974	0.0539758	4.56978	4.88e-06	seroprev.HPVany
7	90073406	rs10487112	T	G	T	0.523859	0.463167	N	7924	1.27997	0.0540152	4.56974	4.88e-06	seroprev.HPVany
6	32637593	rs9274726	G	C	G	0.508298	0.450224	N	7924	1.27847	0.0537697	4.56888	4.9e-06	seroprev.HPVany
6	32638042	rs9274743	G	A	G	0.510687	0.452834	N	7924	1.2791	0.0538852	4.56813	4.92e-06	seroprev.HPVany
6	32636844	rs9274685	C	T	C	0.508286	0.450207	N	7924	1.27836	0.053761	4.56792	4.93e-06	seroprev.HPVany
6	32608014	rs9272625	C	T	T	0.353907	0.411611	N	7924	0.770896	0.0569681	-4.56749	4.94e-06	seroprev.HPVany
6	32628844	rs9273547	C	T	T	0.341492	0.399325	N	7924	0.771729	0.0567426	-4.56661	4.96e-06	seroprev.HPVany
