# Supplementary material for: Genome‐Wide Association Analyses of HPV16 and HPV18 Seropositivity Identify Susceptibility Loci for Cervical Cancer
Source: J Med Virol. 2025 Jan 31;97(2):e70195. doi: 10.1002/jmv.70195 (PMC11786146; doi:10.1002/jmv.70195)
Supplement: Supplementary file 3 — Supporting information. [file JMV-97-e70195-s002.xlsx]

## Sheet: Sup. Table 2
Supplementary Table 2: Assay designs for the genotyped SNPs. SNP name, name of the GWAS study that the SNP was chosen from, genomic locus, position (GrCh37), common allele and rare allele, minor allele frequency in Europeans (MAF 1000G EUR), Fluidigm assay ID, Allele1 and Allele2 (from the Fluidigm design), orientation of the Fluidigm design (FWD = forward, REV = reverse), SNP_SEQ_STRAND – strand…
rsID	Study	Locus	position (hg19)	common allele	rare allele	MAF (Europeans)	ASSAY_ID	ASP1_NAME	ASP2_NAME	DESIGN_ORIENTATION	SNP_SEQ_STRAND	REF_ALLELE	ASP1_SEQ	ASP2_SEQ	LSP_SEQ	STA_SEQ
rs991757	HPV16	15q26.2	15:97562172	G	A	0.303704	GTA0338845	C	T	REV	-	C	AAAAGAAGGACAGCCTTTATGATTTTCAG	AAAAGAAGGACAGCCTTTATGATTTTCAA	CAAACACTGAAGAGGCATGTATTTGCA	ACATAGTGACTTACAGTAAAGAGATTCTGA
rs201023310	HPV16, HPV16/18	2p25.3	2:1210963	TTCAATT	TT	0.01159	GTA0338850	TTCAA	-	FWD	+	TTCAA	AGTTTGGAAGTGTTCCCTACTCTTC	AGTTTGGAAGTGTTCCCTACTCTTT	AGTGAAAAACTTATACCAATTCTTCTTAAATTCTTCACAA	TGCTGGCCTCATAAAGGTGA
rs551344817	HPV16, HPV16/18	2q14.3	2:128872609	G	A	0.0000	GTA0338883	A	G	REV	+	G	GCATGACCATGTTAATGTTGCATCTAT	GCATGACCATGTTAATGTTGCATCTAC	TCGTTAAAAAACAATTTAAAGATATTTTGAGGGCATAATC	GCTCTTTCTATGTCACAGTGTACAT
rs114272671	HPV16, HPV16/18	5q31.3	5:143677348	C	T	0.02492	GTA0338844	C	T	REV	+	C	CCTGATCTTTGTCCCTCCCG	CCTGATCTTTGTCCCTCCCA	AGGAGGTAAAGAAATAGCCAATTATCTATCGC	GCTCGAATGCCTGCCTTTAT
rs76087720	HPV16, HPV16/18	5q33.1	5:151272303	G	A	0.01253	GTA0338875	A	G	REV	+	G	CCAAAAGACTAACCCTCCAATCTTCTT	CAAAAGACTAACCCTCCAATCTTCTC	CACTTGGCAGCTGGGTGT	GCCCAACACAAGGTTAGGTCTA
rs72997863	HPV16, HPV16/18	6q24.2	6:144594618	A	C	0.06692	GTA0338873	A	C	FWD	+	A	AAACCCTGTGTCTACAAAAAATGCA	AACCCTGTGTCTACAAAAAATGCC	CCGCCTCCCAAGTAGCTGA	GCCTGGGCTACATGACGA
rs12867177	HPV16, HPV16/18	13q12.12	13:23993266	C	A	0.09384	GTA0338872	A	C	REV	+	C	GTCGGCTCACACAGGCT	TCGGCTCACACAGGCG	GTGCCTGGGAGCAAGAGC	TGGTTCCCTGGCGGAG
rs11658042	HPV16, HPV16/18	17q12	17:33502878	C	T	0.11126	GTA0338856	C	T	REV	+	C	GTGAAACCCTGGGATGAAAAGG	AGTGAAACCCTGGGATGAAAAGA	GGCACAGGCACACAAGTGG	GGCCAGCCAGTCGGAG
rs6084436	HPV16, HPV16/18	20p13	20:3667081	C	T	0.06538	GTA0338882	C	T	FWD	+	C	GCCTCAGACCACTGGAAGC	GCCTCAGACCACTGGAAGT	TGTCCATCTTGGATTGGAGGCT	AAAAGTCTCAGGAGGCCTCA
rs116254510	HPV18	1q32.2	1:210020055	A	T	0.01862	GTA0338880	A	T	REV	+	A	CCATAGCTTGAGCACCCCTT	CCATAGCTTGAGCACCCCTA	ACTGAAAACAAAGCATATATAAGGGAGGA	GGCAGTTAGTGGCAAGTCTC
rs35812074	HPV18	5p15.33	5:1267881	C	G	0.00781	GTA0338930	C	G	REV	UNKNOWN	UNKNOWN	CAAACACCACATGTTCTCACTCAG	CAAACACCACATGTTCTCACTCAC	CCCACCCTGTGTCCAAGTG	TGAGCAAACTATTGCAAGGAAAGAA
rs115851441	HPV18	5p15.33	5:1724902	G	C	0.03584	GTA0338862	C	G	REV	+	G	GGGCTCAGGTGTTGCTCAG	GGCTCAGGTGTTGCTCAC	CCACGGCATCCCGGC	TGCAGCTTGTTGTGAGTTTATTCT
rs151043538	HPV18	5q35.3	5:178870838	C	T	0.00635	GTA0338881	C	T	REV	+	C	CAATATGGGCCAGGTGCG	ACAATATGGGCCAGGTGCA	CCACTTTGGCCTCCCAACC	CCTCAATTTAAAATTACAATATGGGCCAG
rs12207703	HPV18	6p24.1	6:13067462	T	G	0.26060	GTA0338851	G	T	REV	+	T	TCCTCACCTGTCAAGTGAAGTTAATAC	TTCCTCACCTGTCAAGTGAAGTTAATAA	TGACCCTTTCCTTGCCTTATGGA	TGAGTCTCCCTAAGCTTCAGTTT
rs1538484	HPV18	6q25.1	6:150641725	G	A	0.00995	GTA0338863	C	T	FWD	-	C	CCAGGATTAGCTGAGAGGACAC	CCAGGATTAGCTGAGAGGACAT	GTTTCAGCCTGGTCAGCAGTG	CCTTCCAAGCTCCACATGC
rs17867660	HPV18	7q21.13	7:90075626	G	A	0.419906	GTA0338867	A	G	REV	+	G	ACGTGTGTGATAAGGCTACTTTTTCT	CGTGTGTGATAAGGCTACTTTTTCC	TCAAGCTGCCAGCATAGACCT	CAGAGGCTCAGTCTCATTAGTCA
rs73233323	HPV18	12q24.31	12:125713890	T	C	0.04414	GTA0338859	C	T	REV	+	T	TGACTGAATCACAGGCACAAAATG	CTGACTGAATCACAGGCACAAAATA	GCTTTTGAACTCTCGGCACTTTACT	CCAGGACTCACCGCACT
rs146307395	HPV18	14q32.11	14:90900341	A	G	0.00739	GTA0338852	A	G	FWD	+	A	CAGTGGCGCAATATCTGCTTA	CAGTGGCGCAATATCTGCTTG	AGAATCGCTTGAACCCGGGA	TGCTCTGTCCCCCAGG
rs184130019	HPV18	17q11.2	17:28200278	C	T	0.01708	GTA0338848	C	T	REV	+	C	CGGCCTCTTTGGAGATTTTTGAG	CGGCCTCTTTGGAGATTTTTGAA	TATGACTTTTAAAACAAAAAATCTTTAAGATGTACATCTA	TGAGCCACTGCGCCC
rs742625	HPV18	20p12.1	20:17863554	C	A	0.01983	GTA0338843	A	C	REV	+	C	AGCATTAAACCCTCATCAGTTCTGT	GCATTAAACCCTCATCAGTTCTGG	GACGTGCCATCACTCCCACTA	GTGAGGTTTGCTGTGGACA
rs59072183	HPV18	15q21.3	15:53239875	TG	TAAAAG	0.4266	GTA0338864	-	GAAAAG	REV	+	-	TCTTCCTCAATACTTCCTTTTCCTTTTCT	CTTCCTCAATACTTCCTTTTCCTTTTCC	CCCCAAGTCCCCAGTGTTCA	CCAAGCACCCATCAGAGTTT
rs62485639	HPV18	7q34	7:143135165	A	G	0.28887	GTA0338935	A	G	FWD	UNKNOWN	UNKNOWN	TTTGGGTACTGTCTTTCTCTTTCCA	TGGGTACTGTCTTTCTCTTTCCG	AAGGGATTCTGAGGCATGGACA	ATGATCCTGGTAGGAATGTATAAGGT
rs72808738	HPV18	5q31.3	5:143069698	T	G	0.01112	GTA0338931	G	T	REV	UNKNOWN	UNKNOWN	GAAAGAATCAAGTGAAAAGTCTAGAACTGAC	GAAAGAATCAAGTGAAAAGTCTAGAACTGAA	CCCTCTGGTGAATTTCTTATTTCAAATATTGTGT	CTCCTTGGAGAAACAGAAACAAGA
rs76710445	HPV18	7q33	7:133705826	G	A	0.02464	GTA0338861	A	G	FWD	+	G	ACTTGCCTAGAGTTCCATGACATAAAA	ACTTGCCTAGAGTTCCATGACATAAAG	GGCAGGGCTCTAGATCTCTCAAA	AGGGTCTCTTGCAGATTGGA
rs79316639	HPV18	2p25.2	2:4946434	A	G	0.02366	GTA0338876	A	G	FWD	+	A	GAGGTCACGCCCACTTCA	AGGTCACGCCCACTTCG	CAAAGCGATGCAGAGAGAAGGC	TTGTAAAACCGAGGTCACGC
rs80182073	HPV18	8q21.12	8:79835255	A	G	0.03178	GTA0338871	A	G	FWD	+	A	CGGATACTGGTGCACTGAATGA	CGGATACTGGTGCACTGAATGG	CAACTTAGTGCCACACGAGCA	CTCTGCTTCTGGTGCCG
rs13288372	HPV16/18	9q34.11	9:132955486	G	C	0.26662	GTA0338870	C	G	REV	+	G	GTGTTCTCCCTGCAGTACCTG	GTGTTCTCCCTGCAGTACCTC	CTATTCTCAGGAGATGGTACCGA	TCCTCACAGCACCCCG
rs17356266	HPV16, HPV16/18	4q22.2	4:94527621	G	T	0.00453	GTA0338936	G	T	REV	UNKNOWN	UNKNOWN	CAACCTAAATCCTAAAATAAGTGAGACATTTCTAC	CAACCTAAATCCTAAAATAAGTGAGACATTTCTAA	GCTGTTCATGAAGGTGAGCCC	GGAGAAAGTTTGCTTTTGAAATTATATTGT
rs9272293	HPV16, HPV16/18	6p21.32	6:32603742	G	A	0.3856	C__30510445_10	VIC_A	FAM_G				TTTTTTTTTTACAGTCTCTGCCAGT[A/G]GGAGGTAAAACATAGTGCTGAGAAT
