# Supplementary material for: Genome‐Wide Association Analyses of HPV16 and HPV18 Seropositivity Identify Susceptibility Loci for Cervical Cancer
Source: J Med Virol. 2025 Jan 31;97(2):e70195. doi: 10.1002/jmv.70195 (PMC11786146; doi:10.1002/jmv.70195)
Supplement: Supplementary file 4 — Supporting information. [file JMV-97-e70195-s014.xlsx]

## Sheet: Sup. Table 3
Supplementary Table 3: Validation genotyping outcomes for top 25 SNPs. SNP name, name of the GWAS study that the SNP was chosen from, genomic locus, position (GrCh37), clustering information, Hardy-Weinberg equilibrium (HWE fail) testing (above 3.84 chi-square values considered failed), call rates and concordance rates (in %).
rsID	Study	Locus	position (hg19)	Clustering pass/fail	HWE Chi2	HWE pass/fail	Concordance rate (%)	Call rate (%)
rs9272293	HPV16, HPV16/18	6p21.32	6:32603742	pass	2.6772	pass	97.19	96.5
rs991757	HPV16	15q26.2	15:97562172	pass	0.2697	pass	91.25	98.6
rs201023310	HPV16, HPV16/18	2p25.3	2:1210963	pass	16.4106	pass	98.44	99.88
rs551344817	HPV16, HPV16/18	2q14.3	2:128872609	fail	n.a.
rs114272671	HPV16, HPV16/18	5q31.3	5:143677348	pass	0.0746	pass	97.52	99.68
rs76087720	HPV16, HPV16/18	5q33.1	5:151272303	pass	0.4984	pass	97.21	99.84
rs72997863	HPV16, HPV16/18	6q24.2	6:144594618	pass	1.1068	pass	93.81	98.68
rs12867177	HPV16, HPV16/18	13q12.12	13:23993266	pass	79.9425	fail	89.78	95.8
rs11658042	HPV16, HPV16/18	17q12	17:33502878	pass	1.1432	pass	92.26	98.6
rs6084436	HPV16, HPV16/18	20p13	20:3667081	pass	0.9879	pass	97.21	96.72
rs116254510	HPV18	1q32.2	1:210020055	pass	0.9797	pass	100	99.96
rs35812074	HPV18	5p15.33	5:1267881	fail	n.a.
rs115851441	HPV18	5p15.33	5:1724902	pass	0.0022	pass	98.76	99.56
rs151043538	HPV18	5q35.3	5:178870838	fail	n.a.
rs12207703	HPV18	6p24.1	6:13067462	pass	0.0005	pass	87.93	98.28
rs1538484	HPV18	6q25.1	6:150641725	pass	1.4931	pass	97.83	99.64
rs17867660	HPV18	7q21.13	7:90075626	pass	2.7291	pass	86.07	98.12
rs73233323	HPV18	12q24.31	12:125713890	pass	4.0382	pass	83.9	99.52
rs146307395	HPV18	14q32.11	14:90900341	pass	0.9082	pass	97.21	98.6
rs184130019	HPV18	17q11.2	17:28200278	pass	0.6286	pass	99.69	99.28
rs742625	HPV18	20p12.1	20:17863554	pass	0.4215	pass	99.38	99.8
rs59072183	HPV18	15q21.3	15:53239875	pass	0.4947	pass	99.69	98.68
rs62485639	HPV18	7q34	7:143135165	pass	0.1154	pass	98.76	99.12
rs72808738	HPV18	5q31.3	5:143069698	pass	1.1822	pass	94.43	99.84
rs76710445	HPV18	7q33	7:133705826	pass	1.7586	pass	99.38	99.8
rs79316639	HPV18	2p25.2	2:4946434	pass	2.6253	pass	99.07	100
rs80182073	HPV18	8q21.12	8:79835255	pass	0.8023	pass	99.07	99.52
rs13288372	HPV16/18	9q34.11	9:132955486	pass	2.095	pass	87	97.76
rs17356266	HPV16, HPV16/18	4q22.2	4:94527621	pass	0.0209	pass	99.07	99.48
