# Supplementary material for: Genome‐Wide Association Analyses of HPV16 and HPV18 Seropositivity Identify Susceptibility Loci for Cervical Cancer
Source: J Med Virol. 2025 Jan 31;97(2):e70195. doi: 10.1002/jmv.70195 (PMC11786146; doi:10.1002/jmv.70195)
Supplement: Supplementary file 5 — Supporting information. [file JMV-97-e70195-s012.xlsx]

## Sheet: Sup. Table 4A
Supplementary Table 4: Bioinformatic annotations for 12 validated SNPs. a) SNP name, reference and alternate allele. eQTLs in whole blood from GTEx and eQTLGEN consortium. Chromatin status in HeLa cells, transcription factor binding motifs and ChIP-Seq experimental data and in HeLa cells from the Regulome Database. Reference and alternate allele sequence (+/-10 bp of the SNP), motifs specific for…
rsID	ref allele	alt allele	eQTLs in whole blood (GTEx)	eQTLs in whole blood (eQTLGen consortium)	chromatin status in Hela cells (RegulomeDB)	TF binding/Chip-seq data in Hela cells (RegulomeDB)	Motifs in Hela cells (RegulomeDB)	ref allele (+/-10 bp) sequence	alt allele (+/-10 bp) sequence	Motifs ref (TOMTOM)	Motifs alt (TOMTOM)	Motifs changed (Haploreg)	Sequence (+/-25 bp) (Perfectos-Ape)	Motifs changed (Perfectos-Ape)	GENCODE genes (Haploreg)	dbSNP functional annotations (Haploreg)	Genes nearby (UCSC)	Genes nearby (UCSC)	Genes nearby (UCSC)	Genes nearby (UCSC)	Genes nearby (UCSC)	Genes nearby (UCSC)	Genes nearby (UCSC)	Genes nearby (UCSC)	Genes nearby (UCSC)	Genes nearby (UCSC)
rs9272293	g	a	HLA-DQB1, HLA-DQB2, HLA-DQA2, HLA-DQA1, HLA-DRB6, HLA-DRB9, HLA-DQB1-AS1, HLA-DRB5, HLA-DR1, C4A	no data available	Quiescent/Low, Weak Repressed PolyComb	.	.	CTCTGCCAGTGGGAGGTAAAA	CTCTGCCAGTAGGAGGTAAAA	WT1,GLIS3,ZN550,SPI1,E2F8,PKNX1,NFYB	HXA10,ZIC1,ZN436,HXA11,HXC10,HXB9,ZIC3,ZNF41,ZIC2,HXD10	AP-2rep, CTCF, Rad21	TTTTTTTTTTACAGTCTCTGCCAGT[G/A]GGAGGTAAAACATAGTGCTGAGAAT	NROB1, WT1, ZIC1, KLF8, IKZF1, GLIS3, GLIS1, INSM1, ZN784, CTCF, ZN394	HLA-DQA1	.	HLA-DQA1	HLA-DQB1	HLA-DRB1	AK293020	HLA-DRB6	HLA-DRB5	HLA-DQA2	HLA-DQB2	HLA-DOB	XXbac-BPG246D15.9
rs114272671	c	t	.	.	Quiescent/Low, Weak Repressed PolyComb	.	.	GAGAGCACAGCGGGAGGGACA	GAGAGCACAGTGGGAGGGACA	TFE2,TFAP4,ZN784,ZBT18,HTF4,LYL1,ZN770,E2F6,RUNX1,GFI1,EGR4,GFI1B,MYOD1,MYOG,ZN331	SALL4,WT1,EGR2,IKZF1,NR0B1,E2F3,ZN140,KLF8,SOX17,SOX18,IRF3,NR1D1,E2F8,GLIS3	AP-2rep, Egr-1, GR, Nanog, SP1, WT1	AATTATCTATCGCCTGAGAGCACAG[C/T]GGGAGGGACAAAGATCAGGATATAA	SALL4, ZBT18, NR0B1, EGR1, BRAC, EGR2, E2F4, ZIC2, ZIC3, SOX10, HTF4, LYL1, ZKSC1, WT1, NR1D1, IKZF1, SP2, KLF14, E2F8, KLF8, KLF5, SP4, ZIC4	KCTD16	intronic	KCTD16	YIPF5	RN7SL87P	HMHB1	MIR5197	NR3C1	.	.	.	.
rs115851441	g	c	.	MRPL36	Repressed PolyComb, Weak Repressed PolyComb	.	.	CGGCAGCAGGGTGAGCAACAC	CGGCAGCAGGCTGAGCAACAC	EGR4,ZSC31,TFE2,SALL4,KLF8,CLOCK,CTCF,ZN563,HTF4,MTF1,MAFB,BRAC,ZN341,ESR1,ZSCA4,ZN274,ZEB1,MYBB	ZN554,MAFF,TF2LX,	AP-2, CACD, CTCF, HEN1, NRSF, PU.1, RXRA, SP1, TCF12	CTGCCCACGGCATCCCGGCAGCAGG[G/C]TGAGCAACACCTGAGCCCAGTGAGA	TLX1, RARG, ZN770, SP4, ZEP2, KLF8, RFX1, EGR4, ZSCA4, ZN554, ZSC31, REST, ESR1, ZIC4, ZN331, RARA, ZN563, THAP1, CTCF, BRAC, SALL4	361bp 5' of CTD-2587M23.1	.	MIR4277	MRPL36	NDUFS6	LOC728613	SDHAP3	CR749689	IRX4	LPCAT1	SLC6A3	LINC01511
rs11658042	c	t	SLFN5	SLFN5, RP11-47L3.1, SLFN12L, RP11-799D4.4, RP11-1094M14.5, SLFN13, SLFN11	Quiescent/Low,Weak Repressed PolyComb	.	.	CCATAGTCTCCCTTTTCATCC	CCATAGTCTCTCTTTTCATCC	P5F1B,ZN680,IRF3,ZN652	EVI1	Irf, Pax-5	CACAAGTGGCACTTTCCATAGTCTC[C/T]CTTTTCATCCCAGGGTTTCACTGGC	AIRE, EVI1, ZNF41, FOXD1, ZN680, ZN768, IRF8	UNC45B	intronic	UNC45B	SLC35G3	NLE1	FNDC8	RAD51D	RFFL	SLFN5	SLFN11	LIG3	ZNF830
rs12207703	t	g	.	TBC1D7	Quiecent/Low, Weak Repressed PolyComb	.	.	CCATATAGTATTATTAACTTC	CCATATAGTAGTATTAACTTC	HNF1B,TWST1,ZN136,DMBX1,HMGA1,HXD9,ALX4,BHE22,ZN250,LHX4,HXA11,VSX2,HNF6,SOX5,STAT1,VAX1,UNC4,HXC10,HNF1A	CRX	Hoxd10	AATCTTGCATCAGACCCATATAGTA[T/G]TATTAACTTCACTTGACAGGTGAGG	ZFHX3, HNF1B, HXD9, ZN333, CPEB1, TEAD3, LHX3, CRX, ALX3, VSX2, SOX5, ONEC2, ZN250, LHX4, HMGA1, DMBX1	PHACTR1	intronic	PHACTR1	TBC1D7	RP1-257A7.4	AK127555	GFOD1	SIRT5	NOL7	RANBP9	MCUR1	Mir_548
rs17867660	g	a	GTPBP10	GTPBP10	Quiecent/Low	STAT1	STAT4	CAGCCTTCTCGGAAAAAGTAG	CAGCCTTCTCAGAAAAAGTAG	HXC13,ZN586,SPDEF,STAT3,SMCA1	ZN410	BCL, STAT	TGCCAGCATAGACCTCAGCCTTCTC[G/A]GAAAAAGTAGCCTTATCACACACGT	STAT6, ZN384, GATA3, NFAC4, NFAC2, NFAC3, THA11, ZN143, ZN680, STAT1	CLDN12	.	CDK14	CLDN12	LOC101409256	GTPB10	CFAP69	STEAP2	STEAP1	DPY19L2P4	FZD1	MTERF1
rs6084436	c	t	.	C20orf27, DDRGK1	Weak enhancer, Quiecent/Low, Weak Repressed PolyComb	.	.	CCACTGGAAGCGGACACAACT	CCACTGGAAGTGGACACAACT	ZN329,ZN582	ZSCA4,GABPA,ETV4,ETV6,Z354A,FLI1,ELF2,ETV3,NKX25,	Nrf1	TCAGGAGGCCTCAGACCACTGGAAG[C/T]GGACACAACTAACCCCTCTGAGAGC	NKX23, NR1H3, NKX25, FOXC2, ELK3, NR1I2, ETV3, ELK1	535bp 3' of SIGLEC1	.	SIGLEC1	ADAM33	AX748440	GFRA4	ATRN	HSPA12B	C20orf27	SPEF1	CENPB	CDC25B
rs742625	c	a	no variant found	.	Quiecent/Low	.	.	GTAGAACAGCCCAGAACTGAT	GTAGAACAGCACAGAACTGAT	ZN329,P73,NFIC,TFCP2,ELF2,HSF2,P53,ZN410	ANDR,ZN317,TBX2,RUNX1,RUNX3,RUNX2	.	TCACTCCCACTATCTGTAGAACAGC[C/A]CAGAACTGATGAGGGTTTAATGCTG	HXB2, ZN410, ANDR, ZN329, ZN134, HSF1	4.5kb 3' of RP5-905G11.3	.	TRNA_Gln	SNX5	SNORD17	MGME1	JB175279	OVOL2	BANF2	RRBP1	PET117	KAT14
rs72808738	t	g	.	.	Heterochromatin, Quiescent/Low	.	.	TATTGTGTTTTTCAGTTCTAG	TATTGTGTTTGTCAGTTCTAG	MSX1,GRHL1,IRF1,NFAC1,IRF5,FOXC1,GSX1,PRDM6	SMAD2,TEF,PBX1,SMAD4,ZN524,	BCL, Irf, PU.1, PAX-5, RXRA, Zbtb 12, p300	ATTTCTTATTTCAAATATTGTGTTT[T/G]TCAGTTCTAGACTTTTCACTTGATT	PRDM6, IRF1, FEZF1, STAT2, ZFP82, ZN350, LEF1, ZN394, MEIS2, STAT1, FUBP1, IRF8, SRY, MEIS1, IRF4, SOX2, HXB2, ZN586, FOXO1, BATF	CTB-57H20.1	.	MIR5197	HMHB1	NR3C1	RN7SL87P	ARHGAP26	YIPF5	KCTD16	JB162171	ARHGAP26-AS1	Mir_633
rs76710445	g	a	.	LRGUK	Quiescent/Low	.	.	ATGACATAAAGCCAGAGAGCG	ATGACATAAAACCAGAGAGCG	CEBPZ,NFIA,AP2C,AP2B	IRX3,PEBB,ZFP28,HXC9,RUNX2,EVI1,TWST1,HXA13,SIX2,HXC12,ANDR	CTCF	CTTGCCTAGAGTTCCATGACATAAA[G/A]CCAGAGAGCGGTTTGAGAGATCTAG	PEBB, HXD10, HXA13, GFI1B, NFIB, HXD12, NR2E1, NFIA, NFIC, HXC13, HXC11, HXD11, HXC12, RUNX3, RUNX1, HXB13	EXOC4	intronic	EXOC4	LRGUK	SLC35B4	Mir_544	AKR1B1	AKR1B10	AKR1B15	BPGM	CALD1	AGBL3
rs79316639	a	g	.	.	Heterochromatin	JUN, JUND	KLF13, RARA/RAXA	CGCCCACTTCAGTCATCCACG	CGCCCACTTCGGTCATCCACG	PAX8,FOXC1,NKX25,ZN770,TBX21,HXA1,ZNF85,NF2L1,PDX1,XBP1,PAX2,BATF,PAX6	.	Egr-1, Nkx2, RXRA, Sp4	GTAAAACCGAGGTCACGCCCACTTC[A/G]GTCATCCACGCACCACTCCTTTGAT	PDX1, RARG, PAX8, HXA1, NF2L1, RARA, NKX25, NKX23	46kb 5' of U6	.	LINC01249	JA429818	LINC01304	SOX11	.	.	.	.	.	.
rs13288372	g	c	.	C9orf78	Genic enhancer 1, Weak enhancer, Weak transcription	.	.	AGGGGGCTCTGAGGTACTGCA	AGGGGGCTCTCAGGTACTGCA	VDR,ZN382,COT2	TBX20,RELB,TGIF1,STAT6	BDP1, LUN-1, NRSF, PLAG1	CAGGAGATGGTACCGAGGGGGCTCT[G/C]AGGTACTGCAGGGAGAACACAGCTG	TGIF1, NKX21, BHE41, ZN554, HAND1, ZNF76, ZN320	NCS1	intronic	NCS1	GPRACR	AJ420422	GPR107	AK026244	Mir_562	FNBP1	AL049935	HMCN2	USP20

## Sheet: Sup. Table 4B
Supplementary Table 4: Bioinformatic annotations for 12 validated SNPs. b) Detailed results of motif changes reported in HaploReg are shown, with scores per allele, predicted TF-binding site and reference sequences.
SNP-ID	changed motif (Haploreg)	TF-ID (Kheradpour and Kellis, 2013)	strand	ref score	alt score	motif
rs9272293	AP-2rep	AP-2rep	+	8.3	10.1	MHGYRKD
	CTCF	CTCF_disc1	-	10.7	5.1	DCCASTAGRKGGYRSYVKWDNH
	CTCF	CTCF_known1	+	11.8	7.1	YDRCCASYAGRKGGCRSYV
	Rad21	Rad21_disc6	+	-0.4	11.1	SNSHNSNNSNKSSHRSB
rs11658042	Irf	Irf_known6	-	4.2	6.2	CAGTTTCWYTTYYCS
	Pax-5	Pax-5_disc3	+	7.9	12	TYYCWSTTYY
	Pax-5	Pax-5_known3	-	-4.7	5.4	VSDSYSKCYMYKCWWCVBTGMSYYWSGV
rs17867660	BCL	BCL_disc5	+	6.1	10.6	CTTATCAG
	STAT	STAT_disc1	-	11.7	0	TTCCDGGAAR
	STAT	STAT_known11	-	10.6	11.8	YMYMRGAARNDNN
	STAT	STAT_known12	+	12.6	11.6	TTCCYRKAA
	STAT	STAT_known7	+	11.6	10.2	BHYTTCCHRGAARYN
rs6084436	Nrf1	Nrf1_disc2	+	12.8	0.9	AASCGGAM
rs742625	.	.	.	.	.	.
rs114272671	AP-2rep	AP-2rep	+	8	10.1	MHGYRKD
	Egr-1	Egr-1_known3	+	10.6	12.2	GYGGGSGSRRV
	GR	GR_disc6	+	11.5	11.5	SNVDGVVSDSNVDS
	Nanog	Nanog_disc3	+	11.7	7.8	BCHCWGCWGG
	SP1	SP1_known3	+	1.3	11.6	ASMMKKSKGSRGGG
	WT1	WT1	-	11.4	10	SSVKGDGBS
rs12207703	Hoxd10	Hoxd10	-	12.2	4.5	DHHHDTTTWATKRNVHB
rs115851441	AP-2	AP-2_known2	-	9.6	13.6	VBCSSYRRGCDRNRNN
	CACD	CACD_1	+	15	3	CRDCMYBWGGGTGDGG
	CTCF	CTCF_disc5	+	10.1	12.3	SSDSSDGVDSSCDS
	HEN1	HEN1_1	-	12.2	12.8	HDRGGVMGCAGCTGMKNCCHHH
	NRSF	NRSF_disc4	+	13.7	12.2	SSNSSNNGSNSRGS
	NRSF	NRSF_disc9	-	12	12	SSNSCNSSSHSNSC
	NRSF	NRSF_known3	+	-6.7	-18.7	TTCAGCACCRCGGACAGMRSC
	PU.1	PU.1_disc3	+	10.6	11.3	RGVVVNDGSVDSDS
	RXRA	RXRA_disc2	-	12.8	1.4	HSGCCRSYAGRKGGCRSYVSV
	SP1	SP1_known3	-	13.8	14.4	CCCYSCMSMMKKST
	TCF12	TCF12_known1	+	2.7	13.9	CAGCWGGY
rs72808738	BCL	BCL_disc4	-	13	10.6	TYYCWBTTYY
	Irf	Irf_known9	-	12.3	7.8	BHYRSTTTCWBTTYY
	PU.1	PU.1_disc2	+	6	-5.4	TYTCASTTCC
	PAX-5	Pax-5_disc3	+	14.5	3	TYYCWSTTYY
	RXRA	RXRA_disc4	+	13.9	2	TTYYWBTTYY
	Zbtb 12	Zbtb12	+	10.4	9.7	BNNRBGTTCTAGAWYVN
	p300	p300_disc5	-	11	7.7	TYTCWBTTYYKYTYT
rs76710445	CTCF	CTCF_disc2	-	-42.2	-53	YGCCMCCTGGT
rs79316639	Egr-1	Egr-1_known4	-	8.3	6.4	MCGCCYACGCAH
	Nkx2	Nkx2_1	+	12.6	0.9	MHACTTGASW
	RXRA	RXRA_known4	+	11.8	7.4	RGKTCANVVRVAGKTCA
	Sp4	Sp4	+	16.2	16.3	BDHHMCGCCCCCYYNNB
rs13288372	BDP1	BDP1_disc3	+	13.1	1.1	SNNNDRGSWSDGRS
	LUN-1	LUN-1	+	-25.2	-13.3	TCCCAGCTACTTTGGGA
	NRSF	NRSF_disc1	-	7.8	6.3	STCCRHGGTGCTGAM
	NRSF	NRSF_known3	-	-10.7	-14.1	GSYKCTGTCCGYGGTGCTGAA
	PLAG1	PLAG1	+	8.9	10.2	GGGGSCMWMGGGGG
