# Supplementary material for: Genome‐Wide Association Analyses of HPV16 and HPV18 Seropositivity Identify Susceptibility Loci for Cervical Cancer
Source: J Med Virol. 2025 Jan 31;97(2):e70195. doi: 10.1002/jmv.70195 (PMC11786146; doi:10.1002/jmv.70195)
Supplement: Supplementary file 6 — Supporting information. [file JMV-97-e70195-s015.xlsx]

## Sheet: Sup. Table 5
Supplementary Table 5: Detailed results from eQTL search for the 12 variants of interest in eQTLGEN consortium. Reported are z scores and FDR corrected p-values.
p value	SNP ID	chr	pos (hg 19)	Gene ID	Gene	chr	pos (hg 19)	z score	assessed allele	other allele	nr cohorts	nr samples	FDR
1.7249e-44	rs17867660	7	90075626	ENSG00000105793	GTPBP10	7	89992653	13.9929	A	G	36	31458	0
8.0262e-16	rs6084436	20	3667081	ENSG00000101220	C20orf27	20	3741594	-8.0537	T	C	35	31238	0
4.0534e-09	rs6084436	20	3667081	ENSG00000198171	DDRGK1	20	3178163	5.8821	T	C	35	31238	3.24465e-05
1.1076e-170	rs11658042	17	33502878	ENSG00000166750	SLFN5	17	33585364	27.849	T	C	33	30865	0
7.6189e-27	rs11658042	17	33502878	ENSG00000267364	RP11-47L3.1	17	33646220	-10.7268	T	C	13	5491	0
1.2633e-09	rs11658042	17	33502878	ENSG00000205045	SLFN12L	17	33828074	-6.0718	T	C	15	9177	1.31259e-05
4.1726e-09	rs11658042	17	33502878	ENSG00000266947	RP11-799D4.4	17	33564225	5.8773	T	C	13	5491	3.24359e-05
1.1169e-07	rs11658042	17	33502878	ENSG00000267074	RP11-1094M14.5	17	33831999	-5.3066	T	C	13	5491	0.000358288
3.2455e-07	rs11658042	17	33502878	ENSG00000154760	SLFN13	17	33768985	-5.1084	T	C	31	25576	0.0010059
7.0711e-07	rs11658042	17	33502878	ENSG00000172716	SLFN11	17	33689022	-4.9592	T	C	32	30825	0.0020809
5.8707e-09	rs115851441	5	1724902	ENSG00000171421	MRPL36	5	1799990	5.8204	C	G	14	6418	4.52723e-05
1.3e-09	rs12207703	6	13067462	ENSG00000145979	TBC1D7	6	13301928	6.0674	G	T	33	25444	1.31234e-05
1.1706e-11	rs76710445	7	133705826	ENSG00000155530	LRGUK	7	133880697	-6.7838	A	G	12	7443	0
2.1476e-10	rs13288372	9	132955486	ENSG00000136819	C9orf78	9	132593855	-6.3502	C	G	34	24817	0
