# Supplementary material for: Genome‐Wide Association Analyses of HPV16 and HPV18 Seropositivity Identify Susceptibility Loci for Cervical Cancer
Source: J Med Virol. 2025 Jan 31;97(2):e70195. doi: 10.1002/jmv.70195 (PMC11786146; doi:10.1002/jmv.70195)
Supplement: Supplementary file 7 — Supporting information. [file JMV-97-e70195-s009.xlsx]

## Sheet: Sup. Table 6
Supplementary Table 6: Genes taken for transcript analysis. Fluidigm assay ID for the 36 candidate genes and housekeepers
Gene	Fluidigm Assay ID	Purpose
B2M	GEP00055772	housekeeper
RPL13A	GEP00091292	housekeeper
KRT8	GEP00123744	epithelial marker
KRT18	GEP00123742	epithelial marker
EPCAM	GEP00055212	epithelial marker
MUC22	GEP00119412	target gene
POU5F1	GEP00119391	target gene
HLA-C	GEP00117422	target gene
HLA-B	GEP00061155	target gene
MICA-AS1	GEP00119411	target gene
MICA	GEP00097324	target gene
LINC01149	GEP00119407	target gene
HCP5	GEP00097325	target gene
MICB	GEP00114272	target gene
DDX39B	GEP00117555	target gene
DDX39B-AS1	GEP00119419	target gene
MCCD1	GEP00119410	target gene
ATP6V1G2	GEP00119418	target gene
NFKBIL1	GEP00119424	target gene
LTB	GEP00119394	target gene
LST1	GEP00119396	target gene
BAG6	GEP00114267	target gene
CSNK2B	GEP00114270	target gene
HSPA1B	GEP00119406	target gene
HSPA1L	GEP00119421	target gene
C4A	GEP00114268	target gene
C4B	GEP00114269	target gene
TNXB	GEP00114274	target gene
PBX2	GEP00114260	target gene
NOTCH4	GEP00114273	target gene
HLA-DRB5	GEP00119404	target gene
HLA-DRB1	GEP00109962	target gene
HLA-DRB6	GEP00119405	target gene
HLA-DQA1	GEP00097327	target gene
HLA-DQB1	GEP00114275	target gene
HLA-DQB1-AS1	GEP00119403	target gene
HLA-DQA2	GEP00114052	target gene
HLA-DPA1	GEA00020293	target gene
HLA-DPB1	GEP00058599	target gene
HLA-DPB2	GEP00114065	target gene
HSD17B8	GEP00119395	target gene
