# Supplementary material for: Genome‐Wide Association Analyses of HPV16 and HPV18 Seropositivity Identify Susceptibility Loci for Cervical Cancer
Source: J Med Virol. 2025 Jan 31;97(2):e70195. doi: 10.1002/jmv.70195 (PMC11786146; doi:10.1002/jmv.70195)
Supplement: Supplementary file 8 — Supporting information. [file JMV-97-e70195-s006.xlsx]

## Sheet: Sup. Table 7
Supplementary Table 7: rs9272293 predicts detection of gene transcripts. Pearson correlation R values and two tailed p values are shown after testing for correlation between rs9272293 genotypes and detection of gene transcripts, either in all cervical tissue samples or when stratified by HPV status.
Group	Overall	Pearson r	P (two-tailed)
Overall	HLA-DRB5	0.1695	0.0095
HPV neg	POU5F1	-0.1893	0.0149
HPV neg	HLA-B	-0.1932	0.0129
HPV neg	MICA-AS1	-0.158	0.0426
HPV neg	MCCD1	-0.2155	0.0054
HPV neg	DDX39B	-0.2344	0.0024
HPV neg	DDX39B-AS1	-0.1906	0.0142
HPV neg	ATP6V1G2	-0.1748	0.0247
HPV neg	NFKBIL1	-0.1995	0.0102
HPV neg	LST1	-0.1748	0.0247
HPV neg	HSPA1L	-0.1624	0.0372
HPV neg	HSPA1B	-0.1906	0.0142
HPV neg	HLA-DRB6	-0.1564	0.0448
HPV neg	HLA-DPA1	-0.2281	0.0032
HPV neg	HLA-DPB1	-0.225	0.0037
HPV neg	HSD17B8	-0.1824	0.019
HPV pos	HLA-DRB5	0.3661	0.0021
HPV pos	HLA-DRB1	0.3172	0.0084
