# Supplementary material for: Genome‐Wide Association Analyses of HPV16 and HPV18 Seropositivity Identify Susceptibility Loci for Cervical Cancer
Source: J Med Virol. 2025 Jan 31;97(2):e70195. doi: 10.1002/jmv.70195 (PMC11786146; doi:10.1002/jmv.70195)
Supplement: Supplementary file 9 — Supporting information. [file JMV-97-e70195-s008.xlsx]

## Sheet: ST8A
Supplementary Table 8: (A) Results from MAGMA gene set analysis with a Bonferroni corrected p-value in either of the three GWAS data sets.
Gene Set MAGMA	N genes	Beta	Beta STD	SE	P	Pbon	dataset
RHEIN_ALL_GLUCOCORTICOID_THERAPY_DN	339	0.18578	0.024355	0.044309	1.3854e-05	0.235643	HPV16 seropositivity
GOBP_REGULATION_OF_LUTEINIZING_HORMONE_SECRETION	6	1.8082	0.031812	0.51238	0.00020914	1	HPV16 seropositivity
TERAO_AOX4_TARGETS_HG_DN	6	1.2944	0.022773	0.37196	0.0002515	1	HPV16 seropositivity
GOMF_KINASE_REGULATOR_ACTIVITY	201	0.19803	0.020063	0.057532	0.00028937	1	HPV16 seropositivity
REACTOME_TCR_SIGNALING	112	0.28505	0.021608	0.083779	0.00033481	1	HPV16 seropositivity
GOBP_REGULATION_OF_PEROXISOME_PROLIFERATOR_ACTIVATED_RECEPTOR_SIGNALING_PATHWAY	14	0.72817	0.019565	0.21578	0.00037055	1	HPV16 seropositivity
GOBP_EMBRYONIC_PATTERN_SPECIFICATION	64	0.39926	0.022907	0.11932	0.00041056	1	HPV16 seropositivity
GOCC_AXON_HILLOCK	7	1.1535	0.021919	0.34486	0.0004127	1	HPV16 seropositivity
GOBP_TOLL_LIKE_RECEPTOR_8_SIGNALING_PATHWAY	2	1.4363	0.014591	0.4446	0.00061897	1	HPV16 seropositivity
BIOCARTA_ETC_PATHWAY	8	0.86964	0.017666	0.27268	0.00071472	1	HPV16 seropositivity
Gene Set MAGMA	N genes	Beta	Beta STD	SE	P	Pbon	dataset
KEGG_ALPHA_LINOLENIC_ACID_METABOLISM	19	0.73084	0.022873	0.18266	3.1687e-05	0.538964	HPV18 seropositivity
GOBP_PROTEIN_DEGLYCOSYLATION	25	0.74189	0.026629	0.19675	8.1718e-05	1	HPV18 seropositivity
GOBP_ARACHIDONIC_ACID_SECRETION	32	0.53383	0.021675	0.146	0.00012833	1	HPV18 seropositivity
GOBP_REGULATION_OF_TOLL_LIKE_RECEPTOR_9_SIGNALING_PATHWAY	10	1.0423	0.02367	0.28881	0.00015428	1	HPV18 seropositivity
GOBP_POSITIVE_REGULATION_OF_T_CELL_DIFFERENTIATION_IN_THYMUS	10	0.78626	0.017856	0.22099	0.00018748	1	HPV18 seropositivity
GOBP_PROTEIN_DEMANNOSYLATION	17	0.81274	0.024061	0.22859	0.00018928	1	HPV18 seropositivity
GOBP_ICOSANOID_TRANSPORT	65	0.38136	0.022049	0.10787	0.00020418	1	HPV18 seropositivity
GOMF_PHOSPHATIDYLINOSITOL_3_4_5_TRISPHOSPHATE_5_PHOSPHATASE_ACTIVITY	6	1.3572	0.023877	0.39073	0.00025757	1	HPV18 seropositivity
KEGG_LINOLEIC_ACID_METABOLISM	29	0.55359	0.021399	0.1625	0.00032969	1	HPV18 seropositivity
GOMF_CALCIUM_DEPENDENT_PHOSPHOLIPASE_A2_ACTIVITY	17	0.62515	0.018508	0.18784	0.00043819	1	HPV18 seropositivity
Gene Set MAGMA	N genes	Beta	Beta STD	SE	P	Pbon	dataset
RHEIN_ALL_GLUCOCORTICOID_THERAPY_DN	339	0.1801	0.023611	0.044111	2.2367e-05	0.38044	HPV16/18 seropositivity
GOBP_REPLICATION_BORN_DOUBLE_STRAND_BREAK_REPAIR_VIA_SISTER_CHROMATID_EXCHANGE	6	1.3573	0.023878	0.34028	3.3376e-05	0.567659	HPV16/18 seropositivity
GOMF_SERINE_TYPE_EXOPEPTIDASE_ACTIVITY	10	0.92449	0.020996	0.24743	9.3691e-05	1	HPV16/18 seropositivity
GOBP_REGULATION_OF_LUTEINIZING_HORMONE_SECRETION	6	1.8721	0.032937	0.51006	0.00012149	1	HPV16/18 seropositivity
GOMF_SNAP_RECEPTOR_ACTIVITY	35	0.50606	0.021487	0.13959	0.00014476	1	HPV16/18 seropositivity
GOCC_PROXIMAL_DENDRITE	7	1.3026	0.024752	0.37266	0.00023746	1	HPV16/18 seropositivity
KEGG_SNARE_INTERACTIONS_IN_VESICULAR_TRANSPORT	36	0.48701	0.020971	0.142	0.00030307	1	HPV16/18 seropositivity
LUI_THYROID_CANCER_PAX8_PPARG_UP	46	0.39173	0.019062	0.11627	0.00037808	1	HPV16/18 seropositivity
GOBP_POSITIVE_REGULATION_OF_ACTIVATION_OF_JANUS_KINASE_ACTIVITY	6	0.93487	0.016447	0.28408	0.00050049	1	HPV16/18 seropositivity
GOBP_5S_CLASS_RRNA_TRANSCRIPTION_BY_RNA_POLYMERASE_III	6	1.0836	0.019064	0.33525	0.00061545	1	HPV16/18 seropositivity

## Sheet: ST8B
Supplementary Table 8: (B) Results of gene set enrichment analysis from GENE2FUNC in FUMA, Immunologic signatures (MsigDB c7), in the HPV16, HPV18, and HPV16/18 seropositivity analysis.
GeneSet enrichment Immunologic signatures (MsigDB c7)	N	n	P-value	adjusted P	genes	analysis
GARCIA_PINERES_PBMC_HPV_16_L1_VLP_AGE_18_25YO_2MO_UP	316	17	1.48e-08	6.06e-05	SLAMF1, HSD11B1, MICB, LTA, TNF, C2, CFB, FKBPL, TAP2, PSMB9, SLC25A40, SRI, CCL7, CCL11, CCL13, CCL23, CCL18	HPV16 seropositivity
GSE2770_IL12_AND_TGFB_VS_IL4_TREATED_ACT_CD4_TCELL_48H_DN	184	13	3.27e-08	6.06e-05	HLA-B, TNF, HLA-DRA, HLA-DRB6, TAP2, PSMB8, PSMB9, HLA-DMA, HLA-DPA1, HLA-DPB1, AP3M2, UBE2L6, LIG3	HPV16 seropositivity
GSE1740_MCSF_VS_MCSF_AND_IFNG_DAY2_DERIVED_MACROPHAGE_UP	185	13	3.48e-08	6.06e-05	CAMK1G, RP11-122M14.1, TNF, HLA-DRA, HLA-DRB6, HLA-DOB, TAP2, PSMB8, PSMB9, TAP1, HLA-DMB, HLA-DPB1, UBE2L6	HPV16 seropositivity
RICHERT_PBMC_HIV_LIPO_5_AGE_37_48YO_STIMULATED_VS_UNSTIMULATED_14W_TOP_FUNCTIONAL_NETWORK_UP	26	6	1.54e-07	0.000164	TNFRSF4, TAP2, PSMB9, TAP1, SOCS2, CCL1	HPV16 seropositivity
GARCIA_PINERES_PBMC_HPV_16_L1_VLP_AGE_18_25YO_STIMULATED_VS_UNSTIMULATED_0DY_VACCINATION_INDEPENDENT_UP	249	14	1.67e-07	0.000164	LAMB3, G0S2, HSD11B1, C2, CFB, TAP2, PSMB9, UBE2L6, SOCS2, CCL2, CCL7, CCL8, CCL13, CCL18	HPV16 seropositivity
OSMAN_BLOOD_CHAD63_KH_AGE_18_50YO_HIGH_DOSE_SUBJECTS_24HR_UP	1777	41	1.89e-07	0.000164	CD46, FAM71A, ZNF672, SQSTM1, HLA-C, HLA-B, MICA, MICB, TNF, AIF1, DDAH2, CLIC1, HSPA1A, HSPA1B, NEU1, C2, CFB, PBX2, HLA-DRA, TAP2, PSMB8, PSMB9, TAP1, HLA-DMB, HLA-DMA, HLA-DPA1, HLA-DPB1, TAPBP, AOAH, UBE2L6, SAP18, SPATA13, RP11-309I15.1, PARP4, TINF2, CCL2, CCL7, CCL8, CCL13, CCL1, SLFN5, SLFN11, SLFN12	HPV16 seropositivity
GSE18281_CORTICAL_VS_MEDULLARY_THYMOCYTE_UP	191	12	3.98e-07	0.000258	LAMB3, SQSTM1, HLA-C, HLA-B, TNF, MSH5-SAPCD1, SAPCD1, TAP2, PSMB8, TAP1, CCL13, SLFN12, SLFN12L	HPV16 seropositivity
GSE22196_HEALTHY_VS_OBESE_MOUSE_SKIN_GAMMADELTA_TCELL_UP	192	12	4.21e-07	0.000258	SLAMF1, HSD11B1, C2, CFB, DXO, ATF6B, TAP2, PSMB9, TAP1, HLA-DMB, UBE2L6, CCL18	HPV16 seropositivity
GSE360_T_GONDII_VS_B_MALAYI_HIGH_DOSE_MAC_DN	193	12	4.45e-07	0.000258	TNF, AIF1, NEU1, CFB, PBX2, HLA-DRB6, TAP1, HLA-DMB, HLA-DPB1, AOAH, CCT6B, S100B	HPV16 seropositivity
GSE34156_NOD2_LIGAND_VS_TLR1_TLR2_LIGAND_6H_TREATED_MONOCYTE_UP	196	12	5.25e-07	0.000263	TNFRSF4, TRAF5, HLA-C, HLA-B, TAP2, PSMB8, PSMB9, TAP1, TAPBP, UBE2L6, SOCS2, SLFN12L	HPV16 seropositivity
GSE42021_TREG_PLN_VS_TREG_PRECURSORS_THYMUS_DN	197	12	5.54e-07	0.000263	DSP, HLA-C, HLA-B, CFB, TAP2, PSMB8, PSMB9, TAP1, TAPBP, UBE2L6, PARP4, NLE1	HPV16 seropositivity
LI_PBMC_MENACTRA_AGE_18_45YO_CORRELATED_WITH_ANTI_DT_ANTIBODY_3DY_POSITIVE	37	6	1.42e-06	0.000618	HLA-C, AGPAT1, HLA-DRA, HLA-DMB, HLA-DPA1, HLA-DPB1	HPV16 seropositivity
LI_PBMC_MENOMUNE_A_C_Y_W_135_AGE_18_45YO_CORRELATED_WITH_ANTIBODY_RESPONSE_3DY_POSITIVE	40	6	2.29e-06	0.00092	HLA-C, TNF, HLA-DRA, HLA-DMA, HLA-DPA1, HLA-DPB1	HPV16 seropositivity
GSE360_DC_VS_MAC_M_TUBERCULOSIS_UP	189	11	2.58e-06	0.000959	TNFRSF4, HSD11B1, TRAF5, HLA-DRA, HLA-DMA, BRD2, VPS52, CCL2, CCL8, LYZL6, CCL18	HPV16 seropositivity
GSE40685_TREG_VS_FOXP3_KO_TREG_PRECURSOR_DN	193	11	3.16e-06	0.000959	HSD11B1, ZNF672, TNF, HLA-DRA, HLA-DQB2, HLA-DMB, HLA-DOA, HLA-DPB1, HLA-DPB2, DBF4, SLFN11	HPV16 seropositivity
GSE37534_UNTREATED_VS_PIOGLITAZONE_TREATED_CD4_TCELL_PPARG1_AND_FOXP3_TRASDUCED_DN	193	11	3.16e-06	0.000959	HLA-C, STK19, TAP2, PSMB8, PSMB9, TAP1, SLC25A40, UBE2L6, CCL2, CCL7, SYNRG	HPV16 seropositivity
GSE3039_NKT_CELL_VS_ALPHAALPHA_CD8_TCELL_DN	194	11	3.32e-06	0.000959	PHGDH, TRAF5, CXCR6, HLA-C, HLA-B, PPT2, EGFL8, TAP2, TAP1, AOAH, CD6, CD5	HPV16 seropositivity
GSE36009_WT_VS_NLRP10_KO_DC_LPS_STIM_UP	194	11	3.32e-06	0.000959	XPR1, TRAF3IP3, TNF, FKBPL, BRD2, STEAP2, CLDN12, CD6, PARP4, MRPS26, S100B	HPV16 seropositivity
GSE19888_ADENOSINE_A3R_INH_PRETREAT_AND_ACT_BY_A3R_VS_TCELL_MEMBRANES_ACT_MAST_CELL_UP	195	11	3.49e-06	0.000959	AIF1, C2, PSMB8, PSMB9, TAP1, TAPBP, AOAH, UBE2L6, CCL2, SLFN5, SLFN13	HPV16 seropositivity
GSE1740_UNSTIM_VS_IFNA_STIMULATED_MCSF_DERIVED_MACROPHAGE_DN	183	10	1.29e-05	0.00335	HLA-B, TNF, HLA-DRA, HLA-DRB6, PSMB8, PSMB9, TAP1, HLA-DPA1, HLA-DPB1, UBE2L6	HPV16 seropositivity
GSE1112_HY_CD8AB_VS_HY_CD8AA_THYMOCYTE_RTOC_CULTURE_UP	184	10	1.35e-05	0.00335	RP11-122M14.1, TNF, HLA-DRA, HLA-DRB6, TAP2, PSMB8, PSMB9, HLA-DPA1, HLA-DPB1, UBE2L6	HPV16 seropositivity
SCHERER_PBMC_APSV_WETVAX_AGE_18_32YO_5_TO_7DY_UP	271	12	1.49e-05	0.00354	HLA-B, LST1, AIF1, C2, HLA-DRA, TAP2, PSMB9, TAP1, HLA-DOA, HLA-DPA1, HLA-DPB1, UBE2L6	HPV16 seropositivity
GSE3982_CTRL_VS_LPS_48H_DC_DN	190	10	1.78e-05	0.00363	TNFRSF4, SLAMF1, LAMB3, HSD11B1, TRAF3IP3, SQSTM1, CFB, SOCS2, CCL1, CCL23	HPV16 seropositivity
LI_PBMC_MENACTRA_AGE_18_45YO_CORRELATED_WITH_ANTI_POLYSACCHARIDE_ANTIBODY_3DY_POSITIVE	57	6	1.89e-05	0.00363	HLA-B, TNF, HLA-DRA, HLA-DMA, HLA-DPA1, HLA-DPB1	HPV16 seropositivity
GSE9316_IL6_KO_VS_IFNG_KO_INVIVO_EXPANDED_CD4_TCELL_DN	192	10	1.95e-05	0.00363	TNFRSF4, TNF, CFB, TAP1, TAPBP, AOAH, SOCS2, CCL2, CCL7, CCL13	HPV16 seropositivity
GSE19888_ADENOSINE_A3R_INH_VS_TCELL_MEMBRANES_ACT_MAST_CELL_UP	192	10	1.95e-05	0.00363	C2, DXO, PSMB8, PSMB9, TAP1, TAPBP, STEAP1, UBE2L6, SLFN5, SLFN13	HPV16 seropositivity
GSE21360_PRIMARY_VS_TERTIARY_MEMORY_CD8_TCELL_DN	193	10	2.04e-05	0.00363	HSD11B1, TNF, TAP2, PSMB8, PSMB9, TAP1, UBE2L6, CCL7, CCL8, CCL18	HPV16 seropositivity
GSE46606_IRF4HIGH_VS_WT_CD40L_IL2_IL5_DAY3_STIMULATED_BCELL_DN	193	10	2.04e-05	0.00363	HLA-B, CFB, HLA-DRA, TAP2, PSMB8, TAP1, AOAH, UBE2L6, FNDC8, SLFN12	HPV16 seropositivity
GSE360_CTRL_VS_L_MAJOR_DC_DN	194	10	2.13e-05	0.00363	G0S2, HSD11B1, TNF, HLA-DOB, PSMB9, TAP1, UBE2L6, CD5, SOCS2, CCL2	HPV16 seropositivity
GSE5589_LPS_AND_IL10_VS_LPS_AND_IL6_STIM_IL6_KO_MACROPHAGE_45MIN_UP	195	10	2.23e-05	0.00363	HLA-B, AIF1, PSMB9, TAP1, UBE2L6, CCL2, CCL7, CCL13, SLFN12, SLFN12L	HPV16 seropositivity
GSE19198_1H_VS_6H_IL21_TREATED_TCELL_DN	195	10	2.23e-05	0.00363	PLXNA2, CFB, PSMB8, PSMB9, TAP1, AOAH, UBE2L6, SOCS2, CCL7, SLFN12	HPV16 seropositivity
GSE18281_SUBCAPSULAR_VS_CENTRAL_CORTICAL_REGION_OF_THYMUS_DN	196	10	2.33e-05	0.00363	PLXNA2, TNF, TAP2, PSMB8, PSMB9, TAP1, TAPBP, AOAH, UBE2L6, SLFN12L	HPV16 seropositivity
GSE39864_WT_VS_GATA3_KO_TREG_UP	197	10	2.43e-05	0.00363	PHGDH, KCNH1, CFB, PSMB9, TAP1, CCL2, CCL7, CCL13, SLFN12L, ZNHIT3	HPV16 seropositivity
GSE36392_MAC_VS_NEUTROPHIL_IL25_TREATED_LUNG_DN	197	10	2.43e-05	0.00363	LAMB3, GNPDA1, DSP, CFB, C7orf62, CD6, SOCS2, SLFN12L, RASL10B, GAS2L2	HPV16 seropositivity
GSE42021_TREG_VS_TCONV_PLN_UP	197	10	2.43e-05	0.00363	HLA-C, HLA-B, CFB, TAP2, PSMB8, PSMB9, TAP1, TAPBP, UBE2L6, CCL2	HPV16 seropositivity
GSE22886_NAIVE_BCELL_VS_NEUTROPHIL_UP	173	9	5.14e-05	0.00745	TRAF5, RPL34, HLA-DRA, HLA-DRB6, HLA-DOB, HLA-DMB, HLA-DPA1, HLA-DPB1, MDFIC	HPV16 seropositivity
GSE10325_CD4_TCELL_VS_BCELL_DN	174	9	5.37e-05	0.00758	DDAH2, HLA-DRA, HLA-DRB6, HLA-DOB, HLA-DMB, HLA-DMA, HLA-DPA1, HLA-DPB1, CDK14	HPV16 seropositivity
GSE10325_LUPUS_CD4_TCELL_VS_LUPUS_BCELL_DN	177	9	6.13e-05	0.00843	DDAH2, HLA-DRA, HLA-DRB6, HLA-DOB, HLA-DMB, HLA-DMA, HLA-DPA1, HLA-DPB1, CDK14	HPV16 seropositivity
GSE3400_UNTREATED_VS_IFNB_TREATED_MEF_DN	178	9	6.41e-05	0.00857	HLA-B, TNF, HLA-DRA, HLA-DRB6, PSMB8, HLA-DPA1, HLA-DPB1, UBE2L6, LIG3	HPV16 seropositivity
GSE1791_CTRL_VS_NEUROMEDINU_IN_T_CELL_LINE_3H_UP	179	9	6.69e-05	0.00873	MICB, TNF, HLA-DRB6, HLA-DOB, PSMB9, TAP1, HLA-DPA1, HLA-DPB1, UBE2L6	HPV16 seropositivity
GSE25123_WT_VS_PPARG_KO_MACROPHAGE_DN	182	9	7.6e-05	0.00968	RIOK1, HLA-DRA, HLA-DRB6, HLA-DPA1, HLA-DPB1, STEAP4, UBE2L6, CCL7, SLFN11	HPV16 seropositivity
GSE2706_UNSTIM_VS_8H_R848_DC_DN	184	9	8.27e-05	0.0103	TNFRSF4, SLAMF1, LAMB3, G0S2, LTA, TNF, CCL11, CCL1, SLFN5	HPV16 seropositivity
HOWARD_NEUTROPHIL_INACT_MONOV_INFLUENZA_A_INDONESIA_05_2005_H5N1_AGE_18_49YO_1DY_UP	378	13	9.08e-05	0.0105	C4BPA, MICB, HLA-DRA, HLA-DRB5, HLA-DOB, TAP2, PSMB8, PSMB9, TAP1, HLA-DMB, HLA-DMA, UBE2L6, SLFN5	HPV16 seropositivity
GSE360_DC_VS_MAC_T_GONDII_UP	187	9	9.36e-05	0.0105	LAMB3, TRAF5, MSH5-SAPCD1, SAPCD1, HLA-DRA, HLA-DPA1, HLA-DPB1, CCL13, CCT6B, CCL18	HPV16 seropositivity
GSE3337_4H_VS_16H_IFNG_IN_CD8POS_DC_DN	188	9	9.75e-05	0.0105	CD34, NEK2, MSH5, HLA-DMB, HLA-DMA, HLA-DOA, AOAH, CD5, CCL2	HPV16 seropositivity
GSE41176_UNSTIM_VS_ANTI_IGM_STIM_BCELL_1H_DN	189	9	0.000101	0.0105	RPL34, MICB, DDAH2, RNF5, PSMB9, TAP1, HLA-DMA, HLA-DPB1, SLFN12	HPV16 seropositivity
GSE30971_CTRL_VS_LPS_STIM_MACROPHAGE_WBP7_KO_2H_UP	189	9	0.000101	0.0105	SLAMF1, LAMB3, G0S2, TNF, STEAP4, SOCS2, CCL1, CCL23, CCL18	HPV16 seropositivity
GSE22886_CTRL_VS_LPS_24H_DC_DN	190	9	0.000106	0.0105	SLAMF1, G0S2, SQSTM1, HLA-B, CFB, PSMB8, PSMB9, TAP1, UBE2L6	HPV16 seropositivity
GSE4984_LPS_VS_VEHICLE_CTRL_TREATED_DC_DN	192	9	0.000114	0.0105	CXCR6, HLA-DPA1, HLA-DPB1, SLC39A7, AOAH, CD5, SLFN11, SLFN13, CD40LG	HPV16 seropositivity
GSE24210_CTRL_VS_IL35_TREATED_TCONV_CD4_TCELL_UP	192	9	0.000114	0.0105	SLAMF1, TRAF5, LTA, CLIC1, PSMB9, TAPBP, HEPACAM2, SPATA13, RP11-309I15.1, RDM1	HPV16 seropositivity
GSE42021_TREG_PLN_VS_CD24LO_TREG_THYMUS_DN	192	9	0.000114	0.0105	HLA-C, HLA-B, CFB, TAP2, PSMB8, PSMB9, TAP1, TAPBP, UBE2L6	HPV16 seropositivity
GSE22140_GERMFREE_VS_SPF_MOUSE_CD4_TCELL_UP	192	9	0.000114	0.0105	TNF, CLIC1, TAP2, TAP1, UBE2L6, CCL7, CCL8, CCL13, CCL18	HPV16 seropositivity
GSE37533_PPARG2_FOXP3_VS_FOXP3_TRANSDUCED_CD4_TCELL_DN	192	9	0.000114	0.0105	HLA-C, HLA-B, TAP2, PSMB8, PSMB9, TAP1, UBE2L6, CCL8, SLFN12	HPV16 seropositivity
GSE22025_UNTREATED_VS_TGFB1_TREATED_CD4_TCELL_DN	193	9	0.000119	0.0105	CYP21A2, ATF6B, AGPAT1, PBX2, PSMB8, HLA-DMA, MTERF, MDFIC, CCL2	HPV16 seropositivity
GSE5542_UNTREATED_VS_IFNA_AND_IFNG_TREATED_EPITHELIAL_CELLS_24H_UP	193	9	0.000119	0.0105	RIOK1, ATF6B, FKBPL, TAP2, DBF4, SLFN13, AP2B1, B9D2, MRPS26	HPV16 seropositivity
GSE37533_PPARG1_FOXP3_VS_FOXP3_TRANSDUCED_CD4_TCELL_DN	193	9	0.000119	0.0105	HLA-C, HLA-B, TAP2, PSMB8, PSMB9, TAP1, UBE2L6, PARP4, SLFN12	HPV16 seropositivity
GSE41978_ID2_KO_VS_BIM_KO_KLRG1_LOW_EFFECTOR_CD8_TCELL_UP	194	9	0.000124	0.0105	HLA-C, HLA-B, TAP2, PSMB8, PSMB9, TAP1, TAPBP, UBE2L6, CCL2	HPV16 seropositivity
GSE360_CTRL_VS_L_DONOVANI_MAC_UP	194	9	0.000124	0.0105	NEK2, CSNK2B, AGPAT1, HLA-DRA, PSMB9, HLA-DPA1, TAPBP, UBE2L6, PARP4	HPV16 seropositivity
GSE360_L_DONOVANI_VS_B_MALAYI_HIGH_DOSE_MAC_DN	195	9	0.000129	0.0105	PHGDH, PBX2, PSMB8, TAP1, HLA-DMB, HLA-DMA, HLA-DPA1, VPS52, AOAH	HPV16 seropositivity
GSE34006_WT_VS_A2AR_KO_TREG_DN	195	9	0.000129	0.0105	HLA-C, HLA-B, PSMB8, PSMB9, TAP1, TAPBP, CCDC132, SLFN13, SLFN12L	HPV16 seropositivity
GSE22886_NAIVE_CD8_TCELL_VS_MEMORY_TCELL_DN	195	9	0.000129	0.0105	TNFRSF4, SLAMF1, MDFIC, AP3M2, CD5, AP2B1, TAF15, XRCC6, CD40LG	HPV16 seropositivity
GSE1460_INTRATHYMIC_T_PROGENITOR_VS_CD4_THYMOCYTE_DN	195	9	0.000129	0.0105	SLAMF1, TRAF3IP3, TRAF5, HLA-C, HLA-B, TNF, LRRN3, CD6, NELL2	HPV16 seropositivity
GSE42021_TREG_PLN_VS_CD24INT_TREG_THYMUS_DN	195	9	0.000129	0.0105	HLA-C, HLA-B, CFB, TAP2, PSMB8, PSMB9, TAP1, TAPBP, UBE2L6	HPV16 seropositivity
GSE15930_STIM_VS_STIM_AND_IL12_48H_CD8_T_CELL_UP	195	9	0.000129	0.0105	RPL34, GPSM3, TAP2, TAP1, HLA-DMA, TAPBP, CD5, SPATA13, RP11-309I15.1, SLFN12L	HPV16 seropositivity
GSE42021_CD24HI_VS_CD24INT_TREG_THYMUS_DN	196	9	0.000134	0.0107	HLA-C, HLA-B, CFB, TAP2, PSMB8, PSMB9, TAP1, TAPBP, UBE2L6	HPV16 seropositivity
GSE360_CTRL_VS_B_MALAYI_HIGH_DOSE_MAC_DN	197	9	0.000139	0.0108	TNF, PBX2, PSMB8, BRD2, MDFIC, CD6, SAP18, SACS, CCL8	HPV16 seropositivity
GSE360_L_DONOVANI_VS_M_TUBERCULOSIS_MAC_DN	197	9	0.000139	0.0108	LAMB3, TNF, CFB, PBX2, PSMB9, HLA-DPA1, STEAP1, UBE2L6, CCL8	HPV16 seropositivity
GSE19888_ADENOSINE_A3R_INH_VS_ACT_WITH_INHIBITOR_PRETREATMENT_IN_MAST_CELL_UP	198	9	0.000144	0.0111	C2, PSMB8, PSMB9, TAP1, UBE2L6, CCL7, CCL13, SLFN5, SLFN13	HPV16 seropositivity
FLETCHER_PBMC_BCG_10W_INFANT_BCG_STIMULATED_VS_UNSTIMULATED_10W_UP	119	7	0.000166	0.0126	PHGDH, G0S2, LTA, TNF, PSMB9, UBE2L6, CCL1	HPV16 seropositivity
ZAK_PBMC_MRKAD5_HIV_1_GAG_POL_NEF_AGE_20_50YO_1DY_UP	984	22	0.000256	0.0191	MICB, LST1, CLIC1, NEU1, C2, CFB, HLA-DRA, HLA-DRB5, TAP2, PSMB8, PSMB9, TAP1, HLA-DMB, HLA-DMA, HLA-DPA1, TAPBP, AOAH, UBE2L6, CCL2, CCL8, SLFN11, SLFN12	HPV16 seropositivity
GSE43863_NAIVE_VS_MEMORY_TH1_CD4_TCELL_D150_LCMV_UP	175	8	0.000324	0.0238	REG4, HLA-DRB6, PSMB9, TAP1, HLA-DMB, UBE2L6, CCL2, CCL8	HPV16 seropositivity
MATSUMIYA_PBMC_MODIFIED_VACCINIA_ANKARA_VACCINE_AGE_18_55YO_2DY_UP	62	5	0.000341	0.0247	TNF, PSMB9, CCL2, CCL7, CCL8	HPV16 seropositivity
GSE29618_MONOCYTE_VS_MDC_DN	178	8	0.000364	0.026	SSR1, HLA-DRA, HLA-DRB6, HLA-DOB, HLA-DOA, HLA-DPA1, HLA-DPB1, S100B	HPV16 seropositivity
GSE22886_NAIVE_CD8_TCELL_VS_NKCELL_UP	185	8	0.00047	0.031	SLAMF1, RPL34, DXO, NRCAM, LRRN3, CD5, NELL2, FGF9	HPV16 seropositivity
GSE360_T_GONDII_VS_M_TUBERCULOSIS_DC_DN	186	8	0.000487	0.031	MICB, PSMB8, PSMB9, TAP1, UBE2L6, CD6, CCL2, CCL7	HPV16 seropositivity
GSE29949_CD8_NEG_DC_SPLEEN_VS_DC_BRAIN_UP	187	8	0.000505	0.031	IRF6, MSH5-SAPCD1, SAPCD1, EHMT2, ADAM22, MTERF, SGCG, CCT6B, S100B	HPV16 seropositivity
GSE22140_GERMFREE_VS_SPF_ARTHRITIC_MOUSE_CD4_TCELL_DN	188	8	0.000523	0.031	HSD11B1, C2, TAP2, PSMB8, PSMB9, TAP1, TAPBP, UBE2L6	HPV16 seropositivity
GSE22886_NAIVE_BCELL_VS_BLOOD_PLASMA_CELL_UP	188	8	0.000523	0.031	DIEXF, TRAF5, HLA-DRA, HLA-DOB, HLA-DMB, HLA-DPA1, HLA-DPB1, AP3M2	HPV16 seropositivity
GSE17721_LPS_VS_GARDIQUIMOD_16H_BMDC_UP	189	8	0.000541	0.031	HLA-C, LTA, HLA-DMB, BRD2, HLA-DOA, SOCS2, CCL2, SLFN13	HPV16 seropositivity
GSE36888_UNTREATED_VS_IL2_TREATED_STAT5_AB_KNOCKIN_TCELL_2H_UP	189	8	0.000541	0.031	LAMB3, G0S2, TNF, CLIC1, STEAP1, SOCS2, CCL2, CCL7	HPV16 seropositivity
GSE22886_CD8_TCELL_VS_BCELL_NAIVE_DN	189	8	0.000541	0.031	HLA-DRA, HLA-DRB6, HLA-DOB, HLA-DMB, HLA-DMA, HLA-DPA1, HLA-DPB1, CDK14	HPV16 seropositivity
GSE23568_ID3_TRANSDUCED_VS_ID3_KO_CD8_TCELL_DN	189	8	0.000541	0.031	TNFRSF4, IRF6, TRAF5, HLA-B, SKIV2L, PSMB9, TAP1, CD6	HPV16 seropositivity
GSE32034_UNTREATED_VS_ROSIGLIZATONE_TREATED_LY6C_LOW_MONOCYTE_DN	189	8	0.000541	0.031	LST1, HLA-DRB5, HLA-DQB2, BRD2, HLA-DOA, HLA-DPB1, NELL2, RFFL	HPV16 seropositivity
GSE3337_CTRL_VS_16H_IFNG_IN_CD8POS_DC_DN	189	8	0.000541	0.031	VARS, DXO, TAP2, TAP1, HLA-DMA, HLA-DOA, UBE2L6, CCL2	HPV16 seropositivity
GSE24634_IL4_VS_CTRL_TREATED_NAIVE_CD4_TCELL_DAY5_UP	190	8	0.000561	0.031	TNFRSF4, NEU1, HLA-DMB, HLA-DPB1, SOCS2, CCL13, CCL23, CCL18	HPV16 seropositivity
GSE29949_CD8_NEG_DC_SPLEEN_VS_DC_BRAIN_DN	190	8	0.000561	0.031	SLAMF1, MSH5-SAPCD1, SAPCD1, MDFIC, CD6, CCL2, CCT6B, AP2B1, TAF15	HPV16 seropositivity
GSE17974_0.5H_VS_72H_UNTREATED_IN_VITRO_CD4_TCELL_DN	190	8	0.000561	0.031	SLAMF1, RP11-122M14.1, ZNF672, MICA, CSNK2B, MSH5-SAPCD1, SAPCD1, PSMB8, SLFN11	HPV16 seropositivity
GSE32164_ALTERNATIVELY_ACT_M2_VS_CMYC_INHIBITED_MACROPHAGE_UP	191	8	0.00058	0.031	TNFRSF4, HLA-B, VARS, SKIV2L, TAP1, HLA-DMB, CD6, SOCS2	HPV16 seropositivity
GSE30971_CTRL_VS_LPS_STIM_MACROPHAGE_WBP7_KO_4H_UP	191	8	0.00058	0.031	SLAMF1, LAMB3, TNF, STEAP1, SOCS2, CCL1, CCL23, CCL18	HPV16 seropositivity
GSE10325_BCELL_VS_LUPUS_BCELL_DN	191	8	0.00058	0.031	SLAMF1, MICB, NEU1, PSMB9, TAP1, SLC25A40, UBE2L6, SLFN12	HPV16 seropositivity
GSE36826_WT_VS_IL1R_KO_SKIN_UP	191	8	0.00058	0.031	HLA-B, HLA-DRA, HLA-DRB6, HLA-DMB, HLA-DMA, HLA-DPA1, HLA-DPB1, AOAH	HPV16 seropositivity
GSE17721_PAM3CSK4_VS_CPG_2H_BMDC_DN	192	8	0.000601	0.031	TNFRSF4, TNF, VWA7, FKBPL, PPT2, EGFL8, AP3M2, CCL2, CCL13	HPV16 seropositivity
GSE17721_LPS_VS_CPG_1H_BMDC_DN	192	8	0.000601	0.031	HLA-B, TNF, HSPA1A, HSPA1B, FKBPL, BRD2, LIG3, RFFL, S100B	HPV16 seropositivity
GSE360_T_GONDII_VS_M_TUBERCULOSIS_MAC_DN	192	8	0.000601	0.031	LAMB3, IRF6, AIF1, MSH5-SAPCD1, SAPCD1, CFB, PBX2, STEAP1, UBE2L6	HPV16 seropositivity
GSE35685_CD34POS_CD10NEG_CD62LPOS_VS_CD34POS_CD10POS_BONE_MARROW_DN	192	8	0.000601	0.031	RIOK1, PSMB9, TAP1, TINF2, CCL2, CCL7, CCL13, SLFN12L	HPV16 seropositivity
GSE37301_MULTIPOTENT_PROGENITOR_VS_GRAN_MONO_PROGENITOR_DN	192	8	0.000601	0.031	PSMB8, PSMB9, TAP1, HLA-DMA, TAPBP, SOCS2, CCL7, CCL13	HPV16 seropositivity
GSE13522_CTRL_VS_T_CRUZI_G_STRAIN_INF_SKIN_UP	192	8	0.000601	0.031	TNFRSF4, IRF6, SSR1, FKBPL, MDFIC, CD5, SOCS2, SAP18	HPV16 seropositivity
GSE22589_HEALTHY_VS_SIV_INFECTED_DC_DN	192	8	0.000601	0.031	CXCR6, HLA-B, HLA-DRA, TAP2, TAP1, MDFIC, MICU2, AP2B1	HPV16 seropositivity
GSE41867_DAY6_EFFECTOR_VS_DAY30_EXHAUSTED_CD8_TCELL_LCMV_CLONE13_UP	192	8	0.000601	0.031	TRAF5, HLA-C, HLA-B, PSMB8, PSMB9, TAPBP, SPATA13, RP11-309I15.1, SLFN12L	HPV16 seropositivity
GSE37533_PPARG1_FOXP3_VS_FOXP3_TRANSDUCED_CD4_TCELL_PIOGLITAZONE_TREATED_UP	193	8	0.000621	0.031	HLA-C, HLA-B, CFB, PSMB8, PSMB9, UBE2L6, SOCS2, PARP4	HPV16 seropositivity
GSE1432_CTRL_VS_IFNG_6H_MICROGLIA_DN	193	8	0.000621	0.031	ZNF672, CFB, HLA-DRA, PSMB8, PSMB9, TAP1, SRI, CCL8	HPV16 seropositivity
GSE17186_BLOOD_VS_CORD_BLOOD_CD21HIGH_TRANSITIONAL_BCELL_DN	193	8	0.000621	0.031	TRAF3IP3, IRF6, LTA, RUNDC3B, AP3M2, RFFL, SLFN13, SLFN12L	HPV16 seropositivity
GSE18893_CTRL_VS_TNF_TREATED_TCONV_2H_UP	193	8	0.000621	0.031	HSD11B1, GNPDA1, RIOK1, HLA-B, PSMB8, PSMB9, TINF2, ZNF830	HPV16 seropositivity
GSE19401_NAIVE_VS_IMMUNIZED_MOUSE_PLN_FOLLICULAR_DC_DN	194	8	0.000643	0.031	C2, CFB, SKIV2L, DXO, ATF6B, PSMB9, HLA-DMB, HLA-DMA	HPV16 seropositivity
GSE36078_WT_VS_IL1R_KO_LUNG_DC_UP	194	8	0.000643	0.031	PHGDH, CAMK1G, HSD11B1, HEPACAM2, CCL1, CCT6B, SLFN5, SYNRG	HPV16 seropositivity
GSE37534_UNTREATED_VS_ROSIGLITAZONE_TREATED_CD4_TCELL_PPARG1_AND_FOXP3_TRASDUCED_DN	194	8	0.000643	0.031	TAP2, PSMB8, PSMB9, TAP1, DBF4, UBE2L6, SOCS2, CCL7	HPV16 seropositivity
GSE360_CTRL_VS_B_MALAYI_LOW_DOSE_DC_DN	194	8	0.000643	0.031	PHGDH, CR1, CD34, RREB1, DSP, TNF, PBX2, CCL23	HPV16 seropositivity
SOBOLEV_PBMC_PANDEMRIX_AGE_18_64YO_1DY_UP	18	3	0.000662	0.031	HLA-DRA, HLA-DRB5, TAP1	HPV16 seropositivity
GSE14769_UNSTIM_VS_40MIN_LPS_BMDM_DN	195	8	0.000665	0.031	SQSTM1, TNF, HSPA1A, HSPA1B, FKBPL, CCL2, CCL7, CCL13, SLFN12L	HPV16 seropositivity
GSE22432_CONVENTIONAL_CDC_VS_PLASMACYTOID_PDC_DN	195	8	0.000665	0.031	DXO, TAP2, PSMB8, TAP1, HLA-DOA, TAPBP, AP3M2, AP2B1	HPV16 seropositivity
GSE5542_UNTREATED_VS_IFNG_TREATED_EPITHELIAL_CELLS_6H_DN	195	8	0.000665	0.031	XPR1, MICB, HLA-DRB5, AOAH, UBE2L6, SLFN11, SLFN13, SLFN12L	HPV16 seropositivity
GSE24026_PD1_LIGATION_VS_CTRL_IN_ACT_TCELL_LINE_UP	195	8	0.000665	0.031	HLA-C, HLA-B, DDAH2, CLIC1, PSMB8, PSMB9, TAP1, UBE2L6	HPV16 seropositivity
GSE15930_STIM_VS_STIM_AND_TRICHOSTATINA_48H_CD8_T_CELL_DN	196	8	0.000687	0.0312	HLA-C, HLA-B, TNF, TAP2, TAP1, TAPBP, CD5, SLFN12L	HPV16 seropositivity
GSE16522_MEMORY_VS_NAIVE_ANTI_CD3CD28_STIM_CD8_TCELL_DN	196	8	0.000687	0.0312	TNFRSF4, SLAMF1, HSD11B1, PSMB9, HLA-DMA, HLA-DOA, UBE2L6, SOCS2	HPV16 seropositivity
GSE17721_0.5H_VS_24H_CPG_BMDC_DN	196	8	0.000687	0.0312	HLA-B, HSPA1A, HSPA1B, TAP1, BRD2, AOAH, MDFIC, NLE1, SLFN13	HPV16 seropositivity
GSE17721_LPS_VS_CPG_16H_BMDC_UP	197	8	0.000711	0.032	RD3, HLA-B, ATP6V1G2, ZBTB12, PSMB8, PSMB9, CCL13, SLFN12L	HPV16 seropositivity
HARALAMBIEVA_PBMC_M_M_R_II_AGE_11_22YO_VACCINATED_VS_UNVACCINATED_7YR_UP	936	20	0.000859	0.0383	PHGDH, DSP, MICB, LTA, TNF, C2, CFB, HLA-DOB, TAP2, PSMB9, TAP1, UBE2L6, SOCS2, CCL2, CCL7, CCL8, SLFN12, SLFN13, SLFN12L, CCL18	HPV16 seropositivity
GeneSet enrichment Immunologic signatures (MsigDB c7)	N	n	P-value	adjusted P	genes	analysis
LI_PBMC_MENACTRA_AGE_18_45YO_CORRELATED_WITH_ANTI_DT_ANTIBODY_3DY_POSITIVE	37	6	1.81e-07	0.000767	HLA-C, AGPAT1, HLA-DRA, HLA-DMB, HLA-DPA1, HLA-DPB1	HPV16/18 seropositivity
LI_PBMC_MENOMUNE_A_C_Y_W_135_AGE_18_45YO_CORRELATED_WITH_ANTIBODY_RESPONSE_3DY_POSITIVE	40	6	2.94e-07	0.000767	HLA-C, TNF, HLA-DRA, HLA-DMA, HLA-DPA1, HLA-DPB1	HPV16/18 seropositivity
GSE2770_IL12_AND_TGFB_VS_IL4_TREATED_ACT_CD4_TCELL_48H_DN	184	10	5.8e-07	0.000796	HLA-B, TNF, HLA-DRA, HLA-DRB6, TAP2, PSMB8, PSMB9, HLA-DMA, HLA-DPA1, HLA-DPB1	HPV16/18 seropositivity
GSE1740_MCSF_VS_MCSF_AND_IFNG_DAY2_DERIVED_MACROPHAGE_UP	185	10	6.1e-07	0.000796	TNF, HLA-DRA, HLA-DRB6, HLA-DOB, TAP2, PSMB8, PSMB9, TAP1, HLA-DMB, HLA-DPB1	HPV16/18 seropositivity
GSE42021_TREG_PLN_VS_TREG_PRECURSORS_THYMUS_DN	197	10	1.08e-06	0.00102	DSP, HLA-C, HLA-B, CFB, TAP2, PSMB8, PSMB9, TAP1, TAPBP, PARP4	HPV16/18 seropositivity
OSMAN_BLOOD_CHAD63_KH_AGE_18_50YO_HIGH_DOSE_SUBJECTS_24HR_UP	1777	31	1.17e-06	0.00102	HLA-C, HLA-B, MICA, MICB, TNF, AIF1, DDAH2, CLIC1, HSPA1A, HSPA1B, NEU1, C2, CFB, PBX2, HLA-DRA, TAP2, PSMB8, PSMB9, TAP1, HLA-DMB, HLA-DMA, HLA-DPA1, HLA-DPB1, TAPBP, STX17, TOR1B, TOR1A, SAP18, SPATA13, RP11-309I15.1, PARP4, NUCB1, FTL	HPV16/18 seropositivity
LI_PBMC_MENACTRA_AGE_18_45YO_CORRELATED_WITH_ANTI_POLYSACCHARIDE_ANTIBODY_3DY_POSITIVE	57	6	2.52e-06	0.00181	HLA-B, TNF, HLA-DRA, HLA-DMA, HLA-DPA1, HLA-DPB1	HPV16/18 seropositivity
SCHERER_PBMC_APSV_WETVAX_AGE_18_32YO_5_TO_7DY_UP	271	11	2.78e-06	0.00181	HLA-B, LST1, AIF1, C2, HLA-DRA, TAP2, PSMB9, TAP1, HLA-DOA, HLA-DPA1, HLA-DPB1	HPV16/18 seropositivity
GSE10325_CD4_TCELL_VS_BCELL_DN	174	9	3.25e-06	0.00188	DDAH2, HLA-DRA, HLA-DRB6, HLA-DOB, HLA-DMB, HLA-DMA, HLA-DPA1, HLA-DPB1, CDK14	HPV16/18 seropositivity
GSE10325_LUPUS_CD4_TCELL_VS_LUPUS_BCELL_DN	177	9	3.74e-06	0.00195	DDAH2, HLA-DRA, HLA-DRB6, HLA-DOB, HLA-DMB, HLA-DMA, HLA-DPA1, HLA-DPB1, CDK14	HPV16/18 seropositivity
GSE1740_UNSTIM_VS_IFNA_STIMULATED_MCSF_DERIVED_MACROPHAGE_DN	183	9	4.9e-06	0.00233	HLA-B, TNF, HLA-DRA, HLA-DRB6, PSMB8, PSMB9, TAP1, HLA-DPA1, HLA-DPB1	HPV16/18 seropositivity
GSE22886_CTRL_VS_LPS_24H_DC_DN	190	9	6.65e-06	0.00273	HLA-B, CFB, PSMB8, PSMB9, TAP1, SEC61B, NR4A3, PPP1R15A, GYS1	HPV16/18 seropositivity
GSE360_T_GONDII_VS_B_MALAYI_HIGH_DOSE_MAC_DN	193	9	7.55e-06	0.00273	TNF, AIF1, NEU1, CFB, PBX2, HLA-DRB6, TAP1, HLA-DMB, HLA-DPB1	HPV16/18 seropositivity
GSE360_CTRL_VS_L_DONOVANI_MAC_UP	194	9	7.87e-06	0.00273	CSNK2B, AGPAT1, HLA-DRA, PSMB9, HLA-DPA1, TAPBP, ZNF189, PARP4, NUCB1	HPV16/18 seropositivity
GSE42021_TREG_PLN_VS_CD24INT_TREG_THYMUS_DN	195	9	8.2e-06	0.00273	HLA-C, HLA-B, CFB, TAP2, PSMB8, PSMB9, TAP1, TAPBP, NUCB1	HPV16/18 seropositivity
GSE42021_CD24HI_VS_CD24INT_TREG_THYMUS_DN	196	9	8.55e-06	0.00273	HLA-C, HLA-B, CFB, TAP2, PSMB8, PSMB9, TAP1, TAPBP, NUCB1	HPV16/18 seropositivity
GSE42021_TREG_VS_TCONV_PLN_UP	197	9	8.9e-06	0.00273	HLA-C, HLA-B, CFB, TAP2, PSMB8, PSMB9, TAP1, TAPBP, GALNT12	HPV16/18 seropositivity
GARCIA_PINERES_PBMC_HPV_16_L1_VLP_AGE_18_25YO_2MO_UP	316	11	1.19e-05	0.00329	MICB, LTA, TNF, C2, CFB, FKBPL, TAP2, PSMB9, SLC25A40, SRI, BAX	HPV16/18 seropositivity
HOWARD_NEUTROPHIL_INACT_MONOV_INFLUENZA_A_INDONESIA_05_2005_H5N1_AGE_18_49YO_1DY_UP	378	12	1.2e-05	0.00329	MICB, HLA-DRA, HLA-DRB5, HLA-DOB, TAP2, PSMB8, PSMB9, TAP1, HLA-DMB, HLA-DMA, STX17, NUCB1	HPV16/18 seropositivity
GSE1791_CTRL_VS_NEUROMEDINU_IN_T_CELL_LINE_3H_UP	179	8	3.32e-05	0.00866	MICB, TNF, HLA-DRB6, HLA-DOB, PSMB9, TAP1, HLA-DPA1, HLA-DPB1	HPV16/18 seropositivity
GSE1112_HY_CD8AB_VS_HY_CD8AA_THYMOCYTE_RTOC_CULTURE_UP	184	8	4.04e-05	0.01	TNF, HLA-DRA, HLA-DRB6, TAP2, PSMB8, PSMB9, HLA-DPA1, HLA-DPB1	HPV16/18 seropositivity
GSE22886_CD8_TCELL_VS_BCELL_NAIVE_DN	189	8	4.88e-05	0.0109	HLA-DRA, HLA-DRB6, HLA-DOB, HLA-DMB, HLA-DMA, HLA-DPA1, HLA-DPB1, CDK14	HPV16/18 seropositivity
GSE18281_CORTICAL_VS_MEDULLARY_THYMOCYTE_UP	191	8	5.26e-05	0.0109	HLA-C, HLA-B, TNF, MSH5-SAPCD1, SAPCD1, TAP2, PSMB8, TAP1, PPP1R15A	HPV16/18 seropositivity
GSE22196_HEALTHY_VS_OBESE_MOUSE_SKIN_GAMMADELTA_TCELL_UP	192	8	5.46e-05	0.0109	C2, CFB, ATF6B, TAP2, PSMB9, TAP1, HLA-DMB, NUCB1	HPV16/18 seropositivity
GSE42021_TREG_PLN_VS_CD24LO_TREG_THYMUS_DN	192	8	5.46e-05	0.0109	HLA-C, HLA-B, CFB, TAP2, PSMB8, PSMB9, TAP1, TAPBP	HPV16/18 seropositivity
GSE23505_UNTREATED_VS_4DAY_IL6_IL1_IL23_TREATED_CD4_TCELL_DN	192	8	5.46e-05	0.0109	GPSM3, HLA-DOB, HLA-DMB, HLA-DMA, HLA-DOA, GALNT12, SPATA13, RP11-309I15.1, GYS1	HPV16/18 seropositivity
GSE40685_TREG_VS_FOXP3_KO_TREG_PRECURSOR_DN	193	8	5.66e-05	0.0109	TNF, HLA-DRA, HLA-DQB2, HLA-DMB, HLA-DOA, HLA-DPB1, HLA-DPB2, DBF4	HPV16/18 seropositivity
GSE2128_CTRL_VS_MIMETOPE_NEGATIVE_SELECTION_DP_THYMOCYTE_C57BL6_DN	196	8	6.31e-05	0.0118	HLA-B, PPT2, EGFL8, PSMB9, CDK14, FZD1, STX17, TOR1B, FNBP1	HPV16/18 seropositivity
ZAK_PBMC_MRKAD5_HIV_1_GAG_POL_NEF_AGE_20_50YO_1DY_UP	984	18	0.000143	0.0258	MICB, LST1, CLIC1, NEU1, C2, CFB, HLA-DRA, HLA-DRB5, TAP2, PSMB8, PSMB9, TAP1, HLA-DMB, HLA-DMA, HLA-DPA1, TAPBP, TOR1B, NUCB1	HPV16/18 seropositivity
GSE22886_NAIVE_BCELL_VS_NEUTROPHIL_UP	173	7	0.000192	0.0335	HLA-DRA, HLA-DRB6, HLA-DOB, HLA-DMB, HLA-DPA1, HLA-DPB1, TEX10	HPV16/18 seropositivity
GSE29618_MONOCYTE_VS_MDC_DN	178	7	0.000229	0.0351	SSR1, HLA-DRA, HLA-DRB6, HLA-DOB, HLA-DOA, HLA-DPA1, HLA-DPB1	HPV16/18 seropositivity
GSE3400_UNTREATED_VS_IFNB_TREATED_MEF_DN	178	7	0.000229	0.0351	HLA-B, TNF, HLA-DRA, HLA-DRB6, PSMB8, HLA-DPA1, HLA-DPB1	HPV16/18 seropositivity
SOBOLEV_PBMC_PANDEMRIX_AGE_18_64YO_1DY_UP	18	3	0.000237	0.0351	HLA-DRA, HLA-DRB5, TAP1	HPV16/18 seropositivity
GSE29618_MONOCYTE_VS_MDC_DAY7_FLU_VACCINE_DN	181	7	0.000254	0.0351	HLA-DRA, HLA-DRB6, HLA-DOB, HLA-DMA, HLA-DOA, HLA-DPA1, HLA-DPB1	HPV16/18 seropositivity
GSE25123_WT_VS_PPARG_KO_MACROPHAGE_DN	182	7	0.000262	0.0351	RIOK1, HLA-DRA, HLA-DRB6, HLA-DPA1, HLA-DPB1, STEAP4, C9orf78	HPV16/18 seropositivity
GSE22033_WT_VS_PPARG_KO_MEF_UP	186	7	0.0003	0.0351	LST1, APOM, CLIC1, VWA7, C2, NCS1, SACS	HPV16/18 seropositivity
GSE41176_UNSTIM_VS_ANTI_IGM_STIM_BCELL_1H_DN	189	7	0.00033	0.0351	MICB, DDAH2, RNF5, PSMB9, TAP1, HLA-DMA, HLA-DPB1	HPV16/18 seropositivity
GSE32034_UNTREATED_VS_ROSIGLIZATONE_TREATED_LY6C_LOW_MONOCYTE_DN	189	7	0.00033	0.0351	LST1, HLA-DRB5, HLA-DQB2, BRD2, HLA-DOA, HLA-DPB1, ASB6	HPV16/18 seropositivity
GSE10240_IL22_VS_IL22_AND_IL17_STIM_PRIMARY_BRONCHIAL_EPITHELIAL_CELLS_UP	189	7	0.00033	0.0351	RNF5, GPSM3, TAPBP, GALNT12, GPR107, PPP1R15A, BAX	HPV16/18 seropositivity
GSE20500_CTRL_VS_RARA_ANTAGONIST_TREATED_CD4_TCELL_DN	189	7	0.00033	0.0351	SSR1, EHMT2, PSMB9, MTERF, PEX1, TOR1A, BCAT2	HPV16/18 seropositivity
GSE36826_WT_VS_IL1R_KO_SKIN_UP	191	7	0.000352	0.0351	HLA-B, HLA-DRA, HLA-DRB6, HLA-DMB, HLA-DMA, HLA-DPA1, HLA-DPB1	HPV16/18 seropositivity
GSE22886_TCELL_VS_BCELL_NAIVE_DN	191	7	0.000352	0.0351	DSP, HLA-DOB, HLA-DMB, HLA-DMA, HLA-DOA, CDK14, TULP2	HPV16/18 seropositivity
GSE13484_UNSTIM_VS_YF17D_VACCINE_STIM_PBMC_DN	193	7	0.000374	0.0351	LTA, TNF, TAP2, PSMB8, PSMB9, TAP1, TOR1B	HPV16/18 seropositivity
GSE1432_1H_VS_24H_IFNG_MICROGLIA_DN	193	7	0.000374	0.0351	CFB, HLA-DRA, TAP2, PSMB8, PSMB9, TAP1, HLA-DPB1	HPV16/18 seropositivity
GSE37533_PPARG1_FOXP3_VS_FOXP3_TRANSDUCED_CD4_TCELL_PIOGLITAZONE_TREATED_UP	193	7	0.000374	0.0351	HLA-C, HLA-B, CFB, PSMB8, PSMB9, TOR1B, PARP4	HPV16/18 seropositivity
GSE32986_CURDLAN_HIGHDOSE_VS_GMCSF_AND_CURDLAN_HIGHDOSE_STIM_DC_DN	193	7	0.000374	0.0351	HLA-B, TNF, PRRC2A, NR4A3, FNBP1, SPATA13, RP11-309I15.1, PPP1R15A	HPV16/18 seropositivity
GSE37534_UNTREATED_VS_PIOGLITAZONE_TREATED_CD4_TCELL_PPARG1_AND_FOXP3_TRASDUCED_DN	193	7	0.000374	0.0351	HLA-C, STK19, TAP2, PSMB8, PSMB9, TAP1, SLC25A40	HPV16/18 seropositivity
GSE21360_PRIMARY_VS_TERTIARY_MEMORY_CD8_TCELL_DN	193	7	0.000374	0.0351	TNF, TAP2, PSMB8, PSMB9, TAP1, GPR107, NUCB1	HPV16/18 seropositivity
GSE37533_PPARG1_FOXP3_VS_FOXP3_TRANSDUCED_CD4_TCELL_DN	193	7	0.000374	0.0351	HLA-C, HLA-B, TAP2, PSMB8, PSMB9, TAP1, PARP4	HPV16/18 seropositivity
GSE22025_UNTREATED_VS_TGFB1_TREATED_CD4_TCELL_DN	193	7	0.000374	0.0351	CYP21A2, ATF6B, AGPAT1, PBX2, PSMB8, HLA-DMA, MTERF	HPV16/18 seropositivity
GSE44649_NAIVE_VS_ACTIVATED_CD8_TCELL_UP	194	7	0.000386	0.0351	RREB1, VARS, ZBTB12, STK19, PSMB8, HLA-DMA, SEC61B	HPV16/18 seropositivity
GSE19401_NAIVE_VS_IMMUNIZED_MOUSE_PLN_FOLLICULAR_DC_DN	194	7	0.000386	0.0351	C2, CFB, SKIV2L, ATF6B, PSMB9, HLA-DMB, HLA-DMA	HPV16/18 seropositivity
GSE41978_ID2_KO_VS_BIM_KO_KLRG1_LOW_EFFECTOR_CD8_TCELL_UP	194	7	0.000386	0.0351	HLA-C, HLA-B, TAP2, PSMB8, PSMB9, TAP1, TAPBP	HPV16/18 seropositivity
GSE360_L_MAJOR_VS_B_MALAYI_HIGH_DOSE_MAC_DN	195	7	0.000398	0.0351	PRRC2A, VARS, NEU1, SKIV2L, PBX2, HLA-DRB6, HLA-DMB	HPV16/18 seropositivity
GSE43955_TH0_VS_TGFB_IL6_TH17_ACT_CD4_TCELL_60H_UP	195	7	0.000398	0.0351	TNF, AIF1, AGER, HLA-DOB, BAAT, ASB6, GYS1	HPV16/18 seropositivity
GSE26488_WT_VS_VP16_TRANSGENIC_HDAC7_KO_DOUBLE_POSITIVE_THYMOCYTE_UP	195	7	0.000398	0.0351	DDAH2, VWA7, CYP21A1P, HLA-DOB, ADAM22, CDK14, FNBP1	HPV16/18 seropositivity
GSE24026_PD1_LIGATION_VS_CTRL_IN_ACT_TCELL_LINE_UP	195	7	0.000398	0.0351	HLA-C, HLA-B, DDAH2, CLIC1, PSMB8, PSMB9, TAP1	HPV16/18 seropositivity
GSE35685_CD34POS_CD38NEG_VS_CD34POS_CD10NEG_CD62LPOS_BONE_MARROW_DN	195	7	0.000398	0.0351	RREB1, BAG6, VWA7, CFB, PSMB9, ALDOB, AP2A1	HPV16/18 seropositivity
GSE34006_WT_VS_A2AR_KO_TREG_DN	195	7	0.000398	0.0351	HLA-C, HLA-B, PSMB8, PSMB9, TAP1, TAPBP, CCDC132	HPV16/18 seropositivity
GSE34156_NOD2_LIGAND_VS_TLR1_TLR2_LIGAND_6H_TREATED_MONOCYTE_UP	196	7	0.000411	0.0351	HLA-C, HLA-B, TAP2, PSMB8, PSMB9, TAP1, TAPBP	HPV16/18 seropositivity
GSE19401_UNSTIM_VS_PAM2CSK4_STIM_FOLLICULAR_DC_DN	196	7	0.000411	0.0351	MICB, NEU1, PSMB8, BRD2, TOR1B, PPP1R15A, NUCB1	HPV16/18 seropositivity
GSE360_L_DONOVANI_VS_M_TUBERCULOSIS_MAC_DN	197	7	0.000423	0.0351	TNF, CFB, PBX2, PSMB9, HLA-DPA1, STEAP1, ZNF189	HPV16/18 seropositivity
GSE360_CTRL_VS_B_MALAYI_HIGH_DOSE_MAC_DN	197	7	0.000423	0.0351	TNF, PBX2, PSMB8, BRD2, TOR1B, SAP18, SACS	HPV16/18 seropositivity

## Sheet: ST8C
Supplementary Table 8: (C) All the gene set enrichment results from GENE2FUNC for each of the three GWASs.
Category	GeneSet	N_genes	N_overlap	p	adjP	genes	link	analysis
Curated_gene_sets	WP_17Q12_COPY_NUMBER_VARIATION_SYNDROME	90	40	3.858e-57	2.50577e-53	ASIC2:CCL2:CCL7:CCL11:CCL8:CCL13:CCL1:C17orf102:TMEM132E:CCT6B:ZNF830:LIG3:RFFL:RAD51D:FNDC8:NLE1:UNC45B:SLC35G3:SLFN5:SLFN11:SLFN12:SLFN13:SLFN14:PEX12:AP2B1:RASL10B:GAS2L2:MMP28:C17orf50:TAF15:C17orf66:RDM1:LYZL6:CCL16:CCL14:CCL15-CCL14:CCL15:CCL18:ZNHIT3:SYNRG:HNF1B	http://www.gsea-msigdb.org/gsea/msigdb/human/geneset/WP_17Q12_COPY_NUMBER_VARIATION_SYNDROME	HPV16 seropositivity
Curated_gene_sets	GAURNIER_PSMD4_TARGETS	67	20	9.50973e-25	3.08828e-21	HLA-C:HLA-B:TNF:C2:HLA-DRA:HLA-DRB5:HLA-DQB2:HLA-DMB:HLA-DMA:HLA-DOA:HLA-DPA1:HLA-DPB1:HLA-DPB2:CCL2:CCL7:CCL8:CCL13:CCL1:CCL23:CCL18	http://www.gsea-msigdb.org/gsea/msigdb/human/geneset/GAURNIER_PSMD4_TARGETS	HPV16 seropositivity
Curated_gene_sets	KEGG_ANTIGEN_PROCESSING_AND_PRESENTATION	73	17	3.70424e-19	8.01968e-16	HLA-C:HLA-B:LTA:HSPA1L:HSPA1A:HSPA1B:HLA-DRA:HLA-DRB5:HLA-DQA2:HLA-DOB:TAP2:TAP1:HLA-DMB:HLA-DMA:HLA-DOA:HLA-DPA1:HLA-DPB1:TAPBP	http://www.gsea-msigdb.org/gsea/msigdb/human/geneset/KEGG_ANTIGEN_PROCESSING_AND_PRESENTATION	HPV16 seropositivity
Curated_gene_sets	KEGG_ALLOGRAFT_REJECTION	32	13	1.44439e-18	2.34533e-15	HLA-C:HLA-B:TNF:HLA-DRA:HLA-DRB5:HLA-DQA2:HLA-DOB:HLA-DMB:HLA-DMA:HLA-DOA:HLA-DPA1:HLA-DPB1:CD40LG	http://www.gsea-msigdb.org/gsea/msigdb/human/geneset/KEGG_ALLOGRAFT_REJECTION	HPV16 seropositivity
Curated_gene_sets	KEGG_ASTHMA	25	12	2.46886e-18	3.20704e-15	TNF:HLA-DRA:HLA-DRB5:HLA-DQA2:HLA-DOB:HLA-DMB:HLA-DMA:HLA-DOA:HLA-DPA1:HLA-DPB1:CCL11:CD40LG	http://www.gsea-msigdb.org/gsea/msigdb/human/geneset/KEGG_ASTHMA	HPV16 seropositivity
Curated_gene_sets	KEGG_TYPE_I_DIABETES_MELLITUS	38	13	2.13883e-17	2.31528e-14	HLA-C:HLA-B:LTA:TNF:HLA-DRA:HLA-DRB5:HLA-DQA2:HLA-DOB:HLA-DMB:HLA-DMA:HLA-DOA:HLA-DPA1:HLA-DPB1	http://www.gsea-msigdb.org/gsea/msigdb/human/geneset/KEGG_TYPE_I_DIABETES_MELLITUS	HPV16 seropositivity
Curated_gene_sets	KEGG_GRAFT_VERSUS_HOST_DISEASE	32	12	1.00971e-16	9.36863e-14	HLA-C:HLA-B:TNF:HLA-DRA:HLA-DRB5:HLA-DQA2:HLA-DOB:HLA-DMB:HLA-DMA:HLA-DOA:HLA-DPA1:HLA-DPB1	http://www.gsea-msigdb.org/gsea/msigdb/human/geneset/KEGG_GRAFT_VERSUS_HOST_DISEASE	HPV16 seropositivity
Curated_gene_sets	WP_ALLOGRAFT_REJECTION	84	16	1.3327e-16	1.08198e-13	HLA-C:HLA-B:MICA:TNF:C2:C4A:HLA-DRA:HLA-DRB5:HLA-DQA2:HLA-DOB:HLA-DMB:HLA-DMA:HLA-DOA:HLA-DPA1:HLA-DPB1:CD40LG	http://www.gsea-msigdb.org/gsea/msigdb/human/geneset/WP_ALLOGRAFT_REJECTION	HPV16 seropositivity
Curated_gene_sets	KEGG_AUTOIMMUNE_THYROID_DISEASE	47	12	2.05548e-14	1.48337e-11	HLA-C:HLA-B:HLA-DRA:HLA-DRB5:HLA-DQA2:HLA-DOB:HLA-DMB:HLA-DMA:HLA-DOA:HLA-DPA1:HLA-DPB1:CD40LG	http://www.gsea-msigdb.org/gsea/msigdb/human/geneset/KEGG_AUTOIMMUNE_THYROID_DISEASE	HPV16 seropositivity
Curated_gene_sets	KEGG_VIRAL_MYOCARDITIS	65	13	5.14774e-14	3.34346e-11	HLA-C:HLA-B:HLA-DRA:HLA-DRB5:HLA-DQA2:HLA-DOB:HLA-DMB:HLA-DMA:HLA-DOA:HLA-DPA1:HLA-DPB1:SGCG:CD40LG	http://www.gsea-msigdb.org/gsea/msigdb/human/geneset/KEGG_VIRAL_MYOCARDITIS	HPV16 seropositivity
Curated_gene_sets	KEGG_CELL_ADHESION_MOLECULES_CAMS	126	16	1.03933e-13	6.13677e-11	CD34:HLA-C:HLA-B:HLA-DRA:HLA-DRB5:HLA-DQA2:HLA-DOB:HLA-DMB:HLA-DMA:HLA-DOA:HLA-DPA1:HLA-DPB1:NRCAM:CD6:CNTNAP1:CD40LG	http://www.gsea-msigdb.org/gsea/msigdb/human/geneset/KEGG_CELL_ADHESION_MOLECULES_CAMS	HPV16 seropositivity
Curated_gene_sets	KEGG_SYSTEMIC_LUPUS_ERYTHEMATOSUS	92	13	5.55544e-12	3.00688e-09	TNF:C2:C4A:HLA-DRA:HLA-DRB5:HLA-DQA2:HLA-DOB:HLA-DMB:HLA-DMA:HLA-DOA:HLA-DPA1:HLA-DPB1:CD40LG	http://www.gsea-msigdb.org/gsea/msigdb/human/geneset/KEGG_SYSTEMIC_LUPUS_ERYTHEMATOSUS	HPV16 seropositivity
Curated_gene_sets	KEGG_INTESTINAL_IMMUNE_NETWORK_FOR_IGA_PRODUCTION	42	10	6.90482e-12	3.44975e-09	HLA-DRA:HLA-DRB5:HLA-DQA2:HLA-DOB:HLA-DMB:HLA-DMA:HLA-DOA:HLA-DPA1:HLA-DPB1:CD40LG	http://www.gsea-msigdb.org/gsea/msigdb/human/geneset/KEGG_INTESTINAL_IMMUNE_NETWORK_FOR_IGA_PRODUCTION	HPV16 seropositivity
Curated_gene_sets	KEGG_LEISHMANIA_INFECTION	66	11	3.85039e-11	1.7863e-08	CR1:TNF:HLA-DRA:HLA-DRB5:HLA-DQA2:HLA-DOB:HLA-DMB:HLA-DMA:HLA-DOA:HLA-DPA1:HLA-DPB1	http://www.gsea-msigdb.org/gsea/msigdb/human/geneset/KEGG_LEISHMANIA_INFECTION	HPV16 seropositivity
Curated_gene_sets	LIU_OVARIAN_CANCER_TUMORS_AND_XENOGRAFTS_XDGS_DN	1525	44	6.77791e-11	2.93483e-08	TNFRSF4:CR1:CD34:G0S2:HSD11B1:CXCR6:HLA-C:HLA-B:LST1:AIF1:C2:CFB:C4A:GPSM3:NOTCH4:HLA-DRA:HLA-DRB5:HLA-DRB6:HLA-DQA2:HLA-DQB2:TAPSAR1:PSMB9:TAP1:HLA-DMB:HLA-DMA:HLA-DOA:HLA-DPA1:HLA-DPB1:HLA-DPB2:AOAH:ADAM22:STEAP4:STEAP2:CDK14:FZD1:LRRN3:MDFIC:SOCS2:CCL2:CCL11:CCL8:SLFN11:CNTNAP1:ISM1	http://www.gsea-msigdb.org/gsea/msigdb/human/geneset/LIU_OVARIAN_CANCER_TUMORS_AND_XENOGRAFTS_XDGS_DN	HPV16 seropositivity
Curated_gene_sets	WP_OVERVIEW_OF_PROINFLAMMATORY_AND_PROFIBROTIC_MEDIATORS	125	13	2.87279e-10	1.16617e-07	LTA:TNF:CCL2:CCL7:CCL11:CCL8:CCL13:CCL1:CCL16:CCL14:CCL15-CCL14:CCL15:CCL23:CCL18	http://www.gsea-msigdb.org/gsea/msigdb/human/geneset/WP_OVERVIEW_OF_PROINFLAMMATORY_AND_PROFIBROTIC_MEDIATORS	HPV16 seropositivity
Curated_gene_sets	BIOCARTA_MHC_PATHWAY	11	6	3.49073e-10	1.33366e-07	HLA-DRA:HLA-DRB5:TAP2:PSMB8:PSMB9:TAP1	http://www.gsea-msigdb.org/gsea/msigdb/human/geneset/BIOCARTA_MHC_PATHWAY	HPV16 seropositivity
Curated_gene_sets	ICHIBA_GRAFT_VERSUS_HOST_DISEASE_D7_UP	108	12	6.5157e-10	2.35108e-07	CLIC1:HLA-DRA:HLA-DRB5:TAP2:PSMB8:PSMB9:TAP1:HLA-DMB:HLA-DMA:TAPBP:CCL7:CCL23	http://www.gsea-msigdb.org/gsea/msigdb/human/geneset/ICHIBA_GRAFT_VERSUS_HOST_DISEASE_D7_UP	HPV16 seropositivity
Curated_gene_sets	KEGG_CYTOKINE_CYTOKINE_RECEPTOR_INTERACTION	259	17	7.43605e-10	2.54195e-07	TNFRSF4:CXCR6:LTA:TNF:TNFRSF19:CCL2:CCL7:CCL11:CCL8:CCL13:CCL1:CCL16:CCL14:CCL15-CCL14:CCL15:CCL23:CCL18:CD40LG	http://www.gsea-msigdb.org/gsea/msigdb/human/geneset/KEGG_CYTOKINE_CYTOKINE_RECEPTOR_INTERACTION	HPV16 seropositivity
Curated_gene_sets	WP_EBOLA_VIRUS_INFECTION_IN_HOST	126	12	3.90144e-09	1.26699e-06	HLA-C:HLA-B:HLA-DRA:HLA-DRB5:HLA-DQA2:HLA-DQB2:HLA-DOB:HLA-DMB:HLA-DMA:HLA-DOA:HLA-DPA1:HLA-DPB1	http://www.gsea-msigdb.org/gsea/msigdb/human/geneset/WP_EBOLA_VIRUS_INFECTION_IN_HOST	HPV16 seropositivity
Curated_gene_sets	WUNDER_INFLAMMATORY_RESPONSE_AND_CHOLESTEROL_UP	58	9	4.64153e-09	1.43556e-06	HLA-B:AIF1:HLA-DRB5:TAP2:PSMB8:PSMB9:HLA-DMB:HLA-DMA:CCL8	http://www.gsea-msigdb.org/gsea/msigdb/human/geneset/WUNDER_INFLAMMATORY_RESPONSE_AND_CHOLESTEROL_UP	HPV16 seropositivity
Curated_gene_sets	NABA_SECRETED_FACTORS	333	18	5.10808e-09	1.50804e-06	LTA:TNF:PPT2:EGFL8:FGF9:C1QTNF9B:C1QTNF9:CCL2:CCL7:CCL11:CCL8:CCL13:CCL1:CCL16:CCL14:CCL15-CCL14:CCL15:CCL23:CCL18:ISM1:S100B	http://www.gsea-msigdb.org/gsea/msigdb/human/geneset/NABA_SECRETED_FACTORS	HPV16 seropositivity
Curated_gene_sets	REACTOME_PD_1_SIGNALING	18	6	1.32497e-08	3.74159e-06	HLA-DRA:HLA-DRB5:HLA-DQA2:HLA-DQB2:HLA-DPA1:HLA-DPB1	http://www.gsea-msigdb.org/gsea/msigdb/human/geneset/REACTOME_PD_1_SIGNALING	HPV16 seropositivity
Curated_gene_sets	REACTOME_MHC_CLASS_II_ANTIGEN_PRESENTATION	116	11	1.84137e-08	4.9832e-06	HLA-DRA:HLA-DRB5:HLA-DQA2:HLA-DQB2:HLA-DOB:HLA-DMB:HLA-DMA:HLA-DOA:HLA-DPA1:HLA-DPB1:AP2B1	http://www.gsea-msigdb.org/gsea/msigdb/human/geneset/REACTOME_MHC_CLASS_II_ANTIGEN_PRESENTATION	HPV16 seropositivity
Curated_gene_sets	NIKOLSKY_BREAST_CANCER_7Q21_Q22_AMPLICON	70	9	2.56217e-08	6.65651e-06	C7orf63:CLDN12:CDK14:FZD1:MTERF:PEX1:RBM48:HEPACAM2:CCDC132	http://www.gsea-msigdb.org/gsea/msigdb/human/geneset/NIKOLSKY_BREAST_CANCER_7Q21_Q22_AMPLICON	HPV16 seropositivity
Curated_gene_sets	MIDORIKAWA_AMPLIFIED_IN_LIVER_CANCER	52	8	3.65708e-08	9.13566e-06	RREB1:SSR1:CAGE1:RIOK1:DSP:SNRNP48:SYNRG:HNF1B	http://www.gsea-msigdb.org/gsea/msigdb/human/geneset/MIDORIKAWA_AMPLIFIED_IN_LIVER_CANCER	HPV16 seropositivity
Curated_gene_sets	REACTOME_COMPLEMENT_CASCADE	56	8	6.67638e-08	1.60604e-05	C4BPB:C4BPA:CR1:CD46:C2:CFB:C4A:C4B	http://www.gsea-msigdb.org/gsea/msigdb/human/geneset/REACTOME_COMPLEMENT_CASCADE	HPV16 seropositivity
Curated_gene_sets	KIM_GLIS2_TARGETS_UP	80	9	8.39889e-08	1.94824e-05	AIF1:HLA-DRA:HLA-DRB5:PSMB8:PSMB9:HLA-DMB:HLA-DMA:CCL8:CCL23	http://www.gsea-msigdb.org/gsea/msigdb/human/geneset/KIM_GLIS2_TARGETS_UP	HPV16 seropositivity
Curated_gene_sets	TARTE_PLASMA_CELL_VS_PLASMABLAST_UP	365	17	1.19746e-07	2.68189e-05	C4BPA:CR1:CD34:RPL34:HLA-B:LST1:HSPA1A:HSPA1B:CFB:TNXB:ATF6B:AGER:PBX2:NOTCH4:HLA-DQB2:HLA-DOB:NELL2:CNTNAP1	http://www.gsea-msigdb.org/gsea/msigdb/human/geneset/TARTE_PLASMA_CELL_VS_PLASMABLAST_UP	HPV16 seropositivity
Curated_gene_sets	REACTOME_INTERFERON_GAMMA_SIGNALING	86	9	1.58352e-07	3.42831e-05	IRF6:HLA-C:HLA-B:HLA-DRA:HLA-DRB5:HLA-DQA2:HLA-DQB2:HLA-DPA1:HLA-DPB1	http://www.gsea-msigdb.org/gsea/msigdb/human/geneset/REACTOME_INTERFERON_GAMMA_SIGNALING	HPV16 seropositivity
Curated_gene_sets	REACTOME_ADAPTIVE_IMMUNE_SYSTEM	732	24	2.25597e-07	4.72662e-05	CD34:HLA-C:HLA-B:MICA:MICB:BTNL2:HLA-DRA:HLA-DRB5:HLA-DQA2:HLA-DQB2:HLA-DOB:TAP2:PSMB8:PSMB9:TAP1:HLA-DMB:HLA-DMA:HLA-DOA:HLA-DPA1:HLA-DPB1:TAPBP:UBE2L6:AP2B1:CD40LG	http://www.gsea-msigdb.org/gsea/msigdb/human/geneset/REACTOME_ADAPTIVE_IMMUNE_SYSTEM	HPV16 seropositivity
Curated_gene_sets	PELLICCIOTTA_HDAC_IN_ANTIGEN_PRESENTATION_DN	46	7	2.88859e-07	5.63397e-05	HLA-C:HLA-B:TAP2:PSMB8:PSMB9:TAP1:TAPBP	http://www.gsea-msigdb.org/gsea/msigdb/human/geneset/PELLICCIOTTA_HDAC_IN_ANTIGEN_PRESENTATION_DN	HPV16 seropositivity
Curated_gene_sets	REACTOME_ACTIVATION_OF_C3_AND_C5	7	4	2.96552e-07	5.63397e-05	C2:CFB:C4A:C4B	http://www.gsea-msigdb.org/gsea/msigdb/human/geneset/REACTOME_ACTIVATION_OF_C3_AND_C5	HPV16 seropositivity
Curated_gene_sets	KEGG_CHEMOKINE_SIGNALING_PATHWAY	186	12	2.99299e-07	5.63397e-05	CXCR6:CCL2:CCL7:CCL11:CCL8:CCL13:CCL1:CCL16:CCL14:CCL15-CCL14:CCL15:CCL23:CCL18	http://www.gsea-msigdb.org/gsea/msigdb/human/geneset/KEGG_CHEMOKINE_SIGNALING_PATHWAY	HPV16 seropositivity
Curated_gene_sets	REACTOME_GENERATION_OF_SECOND_MESSENGER_MOLECULES	29	6	3.10039e-07	5.63397e-05	HLA-DRA:HLA-DRB5:HLA-DQA2:HLA-DQB2:HLA-DPA1:HLA-DPB1	http://www.gsea-msigdb.org/gsea/msigdb/human/geneset/REACTOME_GENERATION_OF_SECOND_MESSENGER_MOLECULES	HPV16 seropositivity
Curated_gene_sets	WIELAND_UP_BY_HBV_INFECTION	93	9	3.12276e-07	5.63397e-05	HLA-B:HLA-DRA:PSMB9:HLA-DMB:HLA-DMA:HLA-DPA1:HLA-DPB1:TAPBP:UBE2L6	http://www.gsea-msigdb.org/gsea/msigdb/human/geneset/WIELAND_UP_BY_HBV_INFECTION	HPV16 seropositivity
Curated_gene_sets	NABA_MATRISOME	993	28	4.57572e-07	8.03225e-05	REG4:PLXNA2:LAMB3:LTA:TNF:VWA7:TNXB:PPT2:EGFL8:COL11A2:ADAM22:NELL2:FGF9:C1QTNF9B:C1QTNF9:CCL2:CCL7:CCL11:CCL8:CCL13:CCL1:FNDC8:MMP28:CCL16:CCL14:CCL15-CCL14:CCL15:CCL23:CCL18:ISM1:S100B	http://www.gsea-msigdb.org/gsea/msigdb/human/geneset/NABA_MATRISOME	HPV16 seropositivity
Curated_gene_sets	RODWELL_AGING_KIDNEY_UP	461	18	6.78164e-07	0.000115912	TXNDC5:HLA-B:LST1:CLIC1:VARS:CFB:HLA-DRA:HLA-DRB6:PSMB8:PSMB9:TAP1:HLA-DMA:HLA-DPA1:TAPBP:CCL2:LIG3:SLFN5:SLFN11	http://www.gsea-msigdb.org/gsea/msigdb/human/geneset/RODWELL_AGING_KIDNEY_UP	HPV16 seropositivity
Curated_gene_sets	REACTOME_CYTOKINE_SIGNALING_IN_IMMUNE_SYSTEM	693	22	1.25957e-06	0.000209767	TNFRSF4:IRF6:SQSTM1:HLA-C:HLA-B:LTA:TNF:AGER:HLA-DRA:HLA-DRB5:HLA-DQA2:HLA-DQB2:PSMB8:PSMB9:HLA-DPA1:HLA-DPB1:UBE2L6:SOCS2:CCL2:CCL11:S100B:CD40LG	http://www.gsea-msigdb.org/gsea/msigdb/human/geneset/REACTOME_CYTOKINE_SIGNALING_IN_IMMUNE_SYSTEM	HPV16 seropositivity
Curated_gene_sets	REACTOME_CHEMOKINE_RECEPTORS_BIND_CHEMOKINES	57	7	1.30311e-06	0.000211593	CXCR6:CCL2:CCL7:CCL11:CCL13:CCL1:CCL16	http://www.gsea-msigdb.org/gsea/msigdb/human/geneset/REACTOME_CHEMOKINE_RECEPTORS_BIND_CHEMOKINES	HPV16 seropositivity
Curated_gene_sets	SANA_TNF_SIGNALING_UP	82	8	1.34862e-06	0.00021364	LAMB3:HLA-C:HLA-B:TAPBP:CCL2:CCL7:CCL11:CCL8	http://www.gsea-msigdb.org/gsea/msigdb/human/geneset/SANA_TNF_SIGNALING_UP	HPV16 seropositivity
Curated_gene_sets	MARKEY_RB1_ACUTE_LOF_DN	222	12	1.95438e-06	0.000302231	HLA-B:LST1:C2:PSMB8:PSMB9:TAP1:TAPBP:UBE2L6:CCL7:CCL8:CCL15:CCL23	http://www.gsea-msigdb.org/gsea/msigdb/human/geneset/MARKEY_RB1_ACUTE_LOF_DN	HPV16 seropositivity
Curated_gene_sets	WORSCHECH_TUMOR_REJECTION_UP	61	7	2.0806e-06	0.000314268	TNFRSF4:IRF6:CCL11:CCL8:CCL1:CCL15:CCL23	http://www.gsea-msigdb.org/gsea/msigdb/human/geneset/WORSCHECH_TUMOR_REJECTION_UP	HPV16 seropositivity
Curated_gene_sets	NABA_MATRISOME_ASSOCIATED	727	22	2.74272e-06	0.000404864	REG4:PLXNA2:LTA:TNF:PPT2:EGFL8:ADAM22:FGF9:C1QTNF9B:C1QTNF9:CCL2:CCL7:CCL11:CCL8:CCL13:CCL1:MMP28:CCL16:CCL14:CCL15-CCL14:CCL15:CCL23:CCL18:ISM1:S100B	http://www.gsea-msigdb.org/gsea/msigdb/human/geneset/NABA_MATRISOME_ASSOCIATED	HPV16 seropositivity
Curated_gene_sets	REACTOME_INTERFERON_SIGNALING	193	11	3.15931e-06	0.000455994	IRF6:HLA-C:HLA-B:HLA-DRA:HLA-DRB5:HLA-DQA2:HLA-DQB2:PSMB8:HLA-DPA1:HLA-DPB1:UBE2L6	http://www.gsea-msigdb.org/gsea/msigdb/human/geneset/REACTOME_INTERFERON_SIGNALING	HPV16 seropositivity
Curated_gene_sets	KEGG_COMPLEMENT_AND_COAGULATION_CASCADES	68	7	4.36441e-06	0.000616236	C4BPB:C4BPA:CR1:CD46:C2:CFB:C4A	http://www.gsea-msigdb.org/gsea/msigdb/human/geneset/KEGG_COMPLEMENT_AND_COAGULATION_CASCADES	HPV16 seropositivity
Curated_gene_sets	KUROZUMI_RESPONSE_TO_ONCOCYTIC_VIRUS	45	6	4.66905e-06	0.000645223	LTA:TNF:CCL2:CCL7:CCL23:CD40LG	http://www.gsea-msigdb.org/gsea/msigdb/human/geneset/KUROZUMI_RESPONSE_TO_ONCOCYTIC_VIRUS	HPV16 seropositivity
Curated_gene_sets	KIM_LRRC3B_TARGETS	27	5	5.61195e-06	0.000759368	HLA-C:HLA-B:TAP1:HLA-DPB1:TAPBP	http://www.gsea-msigdb.org/gsea/msigdb/human/geneset/KIM_LRRC3B_TARGETS	HPV16 seropositivity
Curated_gene_sets	RAY_ALZHEIMERS_DISEASE	13	4	5.78616e-06	0.000766961	TNF:CCL7:CCL15:CCL18	http://www.gsea-msigdb.org/gsea/msigdb/human/geneset/RAY_ALZHEIMERS_DISEASE	HPV16 seropositivity
Curated_gene_sets	WP_INTERACTIONS_OF_NATURAL_KILLER_CELLS_IN_PANCREATIC_CANCER	28	5	6.77805e-06	0.000880469	MICA:MICB:TNF:CCL2:CCL1	http://www.gsea-msigdb.org/gsea/msigdb/human/geneset/WP_INTERACTIONS_OF_NATURAL_KILLER_CELLS_IN_PANCREATIC_CANCER	HPV16 seropositivity
Curated_gene_sets	REACTOME_ANTIGEN_PRESENTATION_FOLDING_ASSEMBLY_AND_PEPTIDE_LOADING_OF_CLASS_I_MHC	29	5	8.12556e-06	0.00103481	HLA-C:HLA-B:TAP2:TAP1:TAPBP	http://www.gsea-msigdb.org/gsea/msigdb/human/geneset/REACTOME_ANTIGEN_PRESENTATION_FOLDING_ASSEMBLY_AND_PEPTIDE_LOADING_OF_CLASS_I_MHC	HPV16 seropositivity
Curated_gene_sets	REACTOME_TCR_SIGNALING	111	8	1.31247e-05	0.00163933	HLA-DRA:HLA-DRB5:HLA-DQA2:HLA-DQB2:PSMB8:PSMB9:HLA-DPA1:HLA-DPB1	http://www.gsea-msigdb.org/gsea/msigdb/human/geneset/REACTOME_TCR_SIGNALING	HPV16 seropositivity
Curated_gene_sets	MCLACHLAN_DENTAL_CARIES_UP	227	11	1.47498e-05	0.00180755	G0S2:CFB:HLA-DRA:HLA-DRB6:HLA-DMB:HLA-DMA:HLA-DPA1:HLA-DPB1:CCL2:CCL8:CCL18	http://www.gsea-msigdb.org/gsea/msigdb/human/geneset/MCLACHLAN_DENTAL_CARIES_UP	HPV16 seropositivity
Curated_gene_sets	GRAESSMANN_APOPTOSIS_BY_SERUM_DEPRIVATION_UP	538	17	2.2477e-05	0.00270348	XPR1:HSD11B1:HHAT:ZNF672:SNRNP48:HLA-B:CFB:C4A:CYP21A2:TAP2:STEAP4:CCL7:LIG3:SLFN13:SLFN12L:AP2B1:CCL15	http://www.gsea-msigdb.org/gsea/msigdb/human/geneset/GRAESSMANN_APOPTOSIS_BY_SERUM_DEPRIVATION_UP	HPV16 seropositivity
Curated_gene_sets	KEGG_NOD_LIKE_RECEPTOR_SIGNALING_PATHWAY	59	6	2.30614e-05	0.00272334	TNF:CCL2:CCL7:CCL11:CCL8:CCL13	http://www.gsea-msigdb.org/gsea/msigdb/human/geneset/KEGG_NOD_LIKE_RECEPTOR_SIGNALING_PATHWAY	HPV16 seropositivity
Curated_gene_sets	BIOCARTA_COMP_PATHWAY	19	4	2.99609e-05	0.00347493	C2:CFB:C4A:C4B	http://www.gsea-msigdb.org/gsea/msigdb/human/geneset/BIOCARTA_COMP_PATHWAY	HPV16 seropositivity
Curated_gene_sets	REACTOME_COSTIMULATION_BY_THE_CD28_FAMILY	62	6	3.07101e-05	0.00349934	HLA-DRA:HLA-DRB5:HLA-DQA2:HLA-DQB2:HLA-DPA1:HLA-DPB1	http://www.gsea-msigdb.org/gsea/msigdb/human/geneset/REACTOME_COSTIMULATION_BY_THE_CD28_FAMILY	HPV16 seropositivity
Curated_gene_sets	BIOCARTA_EOSINOPHILS_PATHWAY	8	3	4.88427e-05	0.00535792	HLA-DRA:HLA-DRB5:CCL11	http://www.gsea-msigdb.org/gsea/msigdb/human/geneset/BIOCARTA_EOSINOPHILS_PATHWAY	HPV16 seropositivity
Curated_gene_sets	BIOCARTA_BBCELL_PATHWAY	8	3	4.88427e-05	0.00535792	HLA-DRA:HLA-DRB5:CD40LG	http://www.gsea-msigdb.org/gsea/msigdb/human/geneset/BIOCARTA_BBCELL_PATHWAY	HPV16 seropositivity
Curated_gene_sets	HELLER_SILENCED_BY_METHYLATION_UP	259	11	4.94958e-05	0.00535792	TNFRSF4:DDAH2:CFB:HLA-DRA:HLA-DRB6:HLA-DQA2:HLA-DOB:HLA-DMB:HLA-DMA:HLA-DPA1:HLA-DPB1	http://www.gsea-msigdb.org/gsea/msigdb/human/geneset/HELLER_SILENCED_BY_METHYLATION_UP	HPV16 seropositivity
Curated_gene_sets	WP_NETWORK_MAP_OF_SARSCOV2_SIGNALING_PATHWAY	215	10	5.11331e-05	0.00536066	TNF:APOM:CFB:HLA-DRA:HLA-DRB5:CCL2:CCL11:CCL8:CCL1:CCL15	http://www.gsea-msigdb.org/gsea/msigdb/human/geneset/WP_NETWORK_MAP_OF_SARSCOV2_SIGNALING_PATHWAY	HPV16 seropositivity
Curated_gene_sets	ICHIBA_GRAFT_VERSUS_HOST_DISEASE_35D_UP	134	8	5.11718e-05	0.00536066	AIF1:CLIC1:HLA-DRB5:PSMB9:TAP1:HLA-DMB:HLA-DMA:TAPBP	http://www.gsea-msigdb.org/gsea/msigdb/human/geneset/ICHIBA_GRAFT_VERSUS_HOST_DISEASE_35D_UP	HPV16 seropositivity
Curated_gene_sets	GRAHAM_CML_QUIESCENT_VS_NORMAL_QUIESCENT_DN	42	5	5.25198e-05	0.00541455	AIF1:HLA-DMB:HLA-DMA:HLA-DPA1:HLA-DPB1	http://www.gsea-msigdb.org/gsea/msigdb/human/geneset/GRAHAM_CML_QUIESCENT_VS_NORMAL_QUIESCENT_DN	HPV16 seropositivity
Curated_gene_sets	REACTOME_INITIAL_TRIGGERING_OF_COMPLEMENT	22	4	5.5264e-05	0.00553633	C2:CFB:C4A:C4B	http://www.gsea-msigdb.org/gsea/msigdb/human/geneset/REACTOME_INITIAL_TRIGGERING_OF_COMPLEMENT	HPV16 seropositivity
Curated_gene_sets	DER_IFN_BETA_RESPONSE_UP	100	7	5.54059e-05	0.00553633	HLA-C:PSMB8:PSMB9:TAP1:AP3M2:PARP4:XRCC6	http://www.gsea-msigdb.org/gsea/msigdb/human/geneset/DER_IFN_BETA_RESPONSE_UP	HPV16 seropositivity
Curated_gene_sets	NAKAYAMA_SOFT_TISSUE_TUMORS_PCA1_UP	69	6	5.65935e-05	0.00556932	AIF1:CFB:HLA-DRA:HLA-DPA1:CCL2:CCL13	http://www.gsea-msigdb.org/gsea/msigdb/human/geneset/NAKAYAMA_SOFT_TISSUE_TUMORS_PCA1_UP	HPV16 seropositivity
Curated_gene_sets	REACTOME_ANTIGEN_PROCESSING_CROSS_PRESENTATION	102	7	6.28788e-05	0.00609549	HLA-C:HLA-B:TAP2:PSMB8:PSMB9:TAP1:TAPBP	http://www.gsea-msigdb.org/gsea/msigdb/human/geneset/REACTOME_ANTIGEN_PROCESSING_CROSS_PRESENTATION	HPV16 seropositivity
Curated_gene_sets	SANA_RESPONSE_TO_IFNG_UP	71	6	6.65301e-05	0.00629854	HLA-C:HLA-B:HLA-DRB5:HLA-DMA:HLA-DPA1:UBE2L6	http://www.gsea-msigdb.org/gsea/msigdb/human/geneset/SANA_RESPONSE_TO_IFNG_UP	HPV16 seropositivity
Curated_gene_sets	WP_COMPLEMENT_SYSTEM_IN_NEURONAL_DEVELOPMENT_AND_PLASTICITY	103	7	6.69129e-05	0.00629854	C4BPB:C4BPA:CR1:CD46:C2:CFB:C4A	http://www.gsea-msigdb.org/gsea/msigdb/human/geneset/WP_COMPLEMENT_SYSTEM_IN_NEURONAL_DEVELOPMENT_AND_PLASTICITY	HPV16 seropositivity
Curated_gene_sets	ALCALAY_AML_BY_NPM1_LOCALIZATION_DN	184	9	8.26871e-05	0.00767218	CD34:ATF6B:PBX2:HLA-DRA:HLA-DRB6:HLA-DMA:HLA-DPA1:MDFIC:S100B	http://www.gsea-msigdb.org/gsea/msigdb/human/geneset/ALCALAY_AML_BY_NPM1_LOCALIZATION_DN	HPV16 seropositivity
Curated_gene_sets	WALLACE_PROSTATE_CANCER_RACE_UP	278	11	9.32135e-05	0.00842619	SLAMF1:HLA-B:HLA-DRA:TAP2:PSMB8:PSMB9:TAP1:HLA-DPB1:UBE2L6:CCL8:SLFN12	http://www.gsea-msigdb.org/gsea/msigdb/human/geneset/WALLACE_PROSTATE_CANCER_RACE_UP	HPV16 seropositivity
Curated_gene_sets	NEWMAN_ERCC6_TARGETS_UP	25	4	9.34081e-05	0.00842619	SLC25A40:DBF4:SRI:STEAP1	http://www.gsea-msigdb.org/gsea/msigdb/human/geneset/NEWMAN_ERCC6_TARGETS_UP	HPV16 seropositivity
Curated_gene_sets	BIOCARTA_IL5_PATHWAY	10	3	0.000103167	0.00917901	HLA-DRA:HLA-DRB5:CCL11	http://www.gsea-msigdb.org/gsea/msigdb/human/geneset/BIOCARTA_IL5_PATHWAY	HPV16 seropositivity
Curated_gene_sets	GALINDO_IMMUNE_RESPONSE_TO_ENTEROTOXIN	77	6	0.000104934	0.00921009	SQSTM1:RREB1:TNF:TAPBP:SLFN12L:CCL15	http://www.gsea-msigdb.org/gsea/msigdb/human/geneset/GALINDO_IMMUNE_RESPONSE_TO_ENTEROTOXIN	HPV16 seropositivity
Curated_gene_sets	SMID_BREAST_CANCER_NORMAL_LIKE_UP	446	14	0.000128295	0.0111104	TRAF3IP3:LST1:AIF1:TNXA:HLA-DRA:HLA-DOB:HLA-DPA1:AOAH:LRRN3:CD6:CCL2:CCL14:CCL15-CCL14:S100B:CD40LG	http://www.gsea-msigdb.org/gsea/msigdb/human/geneset/SMID_BREAST_CANCER_NORMAL_LIKE_UP	HPV16 seropositivity
Curated_gene_sets	BIOCARTA_BLYMPHOCYTE_PATHWAY	11	3	0.000140837	0.0118797	CR1:HLA-DRA:HLA-DRB5	http://www.gsea-msigdb.org/gsea/msigdb/human/geneset/BIOCARTA_BLYMPHOCYTE_PATHWAY	HPV16 seropositivity
Curated_gene_sets	LUI_THYROID_CANCER_CLUSTER_4	11	3	0.000140837	0.0118797	HLA-DRA:HLA-DPA1:HLA-DPB1	http://www.gsea-msigdb.org/gsea/msigdb/human/geneset/LUI_THYROID_CANCER_CLUSTER_4	HPV16 seropositivity
Curated_gene_sets	KEGG_HEMATOPOIETIC_CELL_LINEAGE	83	6	0.000159166	0.0132537	CR1:CD34:TNF:HLA-DRA:HLA-DRB5:CD5	http://www.gsea-msigdb.org/gsea/msigdb/human/geneset/KEGG_HEMATOPOIETIC_CELL_LINEAGE	HPV16 seropositivity
Curated_gene_sets	YAGI_AML_WITH_T_8_21_TRANSLOCATION	348	12	0.000164803	0.0135493	CD34:SSR1:LST1:AIF1:DDAH2:HLA-DRA:HLA-DMB:HLA-DMA:HLA-DPA1:HLA-DPB1:CDK14:SACS	http://www.gsea-msigdb.org/gsea/msigdb/human/geneset/YAGI_AML_WITH_T_8_21_TRANSLOCATION	HPV16 seropositivity
Curated_gene_sets	DIRMEIER_LMP1_RESPONSE_LATE_DN	29	4	0.000170116	0.0136408	LSM2:PSMB9:HLA-DMA:COL11A2	http://www.gsea-msigdb.org/gsea/msigdb/human/geneset/DIRMEIER_LMP1_RESPONSE_LATE_DN	HPV16 seropositivity
Curated_gene_sets	BAUS_TFF2_TARGETS_UP	29	4	0.000170116	0.0136408	PSMB8:PSMB9:TAP1:CCL8	http://www.gsea-msigdb.org/gsea/msigdb/human/geneset/BAUS_TFF2_TARGETS_UP	HPV16 seropositivity
Curated_gene_sets	WP_ACUTE_VIRAL_MYOCARDITIS	85	6	0.000181481	0.014246	MICA:TNF:AIF1:HLA-DMA:SGCG:CD40LG	http://www.gsea-msigdb.org/gsea/msigdb/human/geneset/WP_ACUTE_VIRAL_MYOCARDITIS	HPV16 seropositivity
Curated_gene_sets	SAUL_SEN_MAYO	121	7	0.000184011	0.014246	TNF:CCL2:CCL7:CCL8:CCL13:CCL1:CCL16	http://www.gsea-msigdb.org/gsea/msigdb/human/geneset/SAUL_SEN_MAYO	HPV16 seropositivity
Curated_gene_sets	BIOCARTA_ASBCELL_PATHWAY	12	3	0.000186438	0.014246	HLA-DRA:HLA-DRB5:CD40LG	http://www.gsea-msigdb.org/gsea/msigdb/human/geneset/BIOCARTA_ASBCELL_PATHWAY	HPV16 seropositivity
Curated_gene_sets	BIOCARTA_LECTIN_PATHWAY	12	3	0.000186438	0.014246	C2:C4A:C4B	http://www.gsea-msigdb.org/gsea/msigdb/human/geneset/BIOCARTA_LECTIN_PATHWAY	HPV16 seropositivity
Curated_gene_sets	KIM_BIPOLAR_DISORDER_OLIGODENDROCYTE_DENSITY_CORR_DN	87	6	0.000206196	0.0155726	LTA:TNF:MSH5:CCL7:CCL1:CCL23	http://www.gsea-msigdb.org/gsea/msigdb/human/geneset/KIM_BIPOLAR_DISORDER_OLIGODENDROCYTE_DENSITY_CORR_DN	HPV16 seropositivity
Curated_gene_sets	BOQUEST_STEM_CELL_DN	208	9	0.000208798	0.0155878	G0S2:HLA-B:NOTCH4:HLA-DRA:HLA-DMA:HLA-DPA1:HLA-DPB1:SOCS2:CCL14:CCL15-CCL14	http://www.gsea-msigdb.org/gsea/msigdb/human/geneset/BOQUEST_STEM_CELL_DN	HPV16 seropositivity
Curated_gene_sets	GRAESSMANN_RESPONSE_TO_MC_AND_SERUM_DEPRIVATION_UP	210	9	0.000224193	0.0165469	HSD11B1:HHAT:ZNF672:CFB:TAP2:STEAP4:CCL7:SLFN12L:CCL15	http://www.gsea-msigdb.org/gsea/msigdb/human/geneset/GRAESSMANN_RESPONSE_TO_MC_AND_SERUM_DEPRIVATION_UP	HPV16 seropositivity
Curated_gene_sets	ZHENG_IL22_SIGNALING_UP	57	5	0.00022968	0.0167615	CFB:FZD1:CCL8:SLFN13:SLFN12L	http://www.gsea-msigdb.org/gsea/msigdb/human/geneset/ZHENG_IL22_SIGNALING_UP	HPV16 seropositivity
Curated_gene_sets	WP_COMPLEMENT_AND_COAGULATION_CASCADES	58	5	0.000249378	0.0179968	CR1:CD46:C2:CFB:C4A	http://www.gsea-msigdb.org/gsea/msigdb/human/geneset/WP_COMPLEMENT_AND_COAGULATION_CASCADES	HPV16 seropositivity
Curated_gene_sets	GINESTIER_BREAST_CANCER_20Q13_AMPLIFICATION_DN	170	8	0.000266819	0.0190439	PRRC2A:BAG6:CSNK2B:MSH5:EHMT2:DXO:BRD2:TAPBP	http://www.gsea-msigdb.org/gsea/msigdb/human/geneset/GINESTIER_BREAST_CANCER_20Q13_AMPLIFICATION_DN	HPV16 seropositivity
Curated_gene_sets	LINDSTEDT_DENDRITIC_CELL_MATURATION_A	59	5	0.000270333	0.0190849	TNFRSF4:TNF:CCL2:CCL8:CCL1	http://www.gsea-msigdb.org/gsea/msigdb/human/geneset/LINDSTEDT_DENDRITIC_CELL_MATURATION_A	HPV16 seropositivity
Curated_gene_sets	POOLA_INVASIVE_BREAST_CANCER_UP	264	10	0.000274699	0.0191846	TRAF3IP3:NEK2:LST1:AIF1:HLA-DRB6:HLA-DMB:CD6:CCL11:CCL8:CCL18	http://www.gsea-msigdb.org/gsea/msigdb/human/geneset/POOLA_INVASIVE_BREAST_CANCER_UP	HPV16 seropositivity
Curated_gene_sets	JINESH_BLEBBISHIELD_VS_LIVE_CONTROL_DN	265	10	0.000283086	0.01956	REG4:C1orf116:SERTAD4:HLA-B:CFB:HLA-DRA:SRI:UBE2L6:SOCS2:PARP4	http://www.gsea-msigdb.org/gsea/msigdb/human/geneset/JINESH_BLEBBISHIELD_VS_LIVE_CONTROL_DN	HPV16 seropositivity
Curated_gene_sets	BIOCARTA_CLASSIC_PATHWAY	14	3	0.000304068	0.0207886	C2:C4A:C4B	http://www.gsea-msigdb.org/gsea/msigdb/human/geneset/BIOCARTA_CLASSIC_PATHWAY	HPV16 seropositivity
Curated_gene_sets	LINDGREN_BLADDER_CANCER_CLUSTER_2B	375	12	0.000325923	0.0220507	SSR1:AIF1:HLA-DRA:HLA-DRB5:HLA-DRB6:HLA-DMA:HLA-DPB1:SOCS2:CCL2:CCL13:SLFN11:CCL15	http://www.gsea-msigdb.org/gsea/msigdb/human/geneset/LINDGREN_BLADDER_CANCER_CLUSTER_2B	HPV16 seropositivity
Curated_gene_sets	BEIER_GLIOMA_STEM_CELL_DN	62	5	0.000341272	0.0226396	DDAH2:HLA-DRA:HLA-DMB:HLA-DMA:HLA-DPA1	http://www.gsea-msigdb.org/gsea/msigdb/human/geneset/BEIER_GLIOMA_STEM_CELL_DN	HPV16 seropositivity
Curated_gene_sets	YANG_BCL3_TARGETS_UP	323	11	0.000341598	0.0226396	IRF6:TNF:PSMB8:PSMB9:TAP1:UBE2L6:FGF9:CCL2:CCL11:PEX12:CCL23	http://www.gsea-msigdb.org/gsea/msigdb/human/geneset/YANG_BCL3_TARGETS_UP	HPV16 seropositivity
Curated_gene_sets	BASSO_CD40_SIGNALING_UP	97	6	0.000372309	0.0244257	SLAMF1:LTA:TNF:TAP1:HLA-DMA:HLA-DPB1	http://www.gsea-msigdb.org/gsea/msigdb/human/geneset/BASSO_CD40_SIGNALING_UP	HPV16 seropositivity
Curated_gene_sets	REACTOME_INNATE_IMMUNE_SYSTEM	1012	22	0.000376322	0.0244421	C4BPB:C4BPA:CR1:CD46:DSP:TXNDC5:HLA-C:HLA-B:ATP6V1G2:CSNK2B:HSPA1A:HSPA1B:NEU1:C2:CFB:C4A:C4B:AGER:PSMB8:PSMB9:UBE2L6:S100B:XRCC6	http://www.gsea-msigdb.org/gsea/msigdb/human/geneset/REACTOME_INNATE_IMMUNE_SYSTEM	HPV16 seropositivity
Curated_gene_sets	BLANCO_MELO_BRONCHIAL_EPITHELIAL_CELLS_INFLUENZA_A_DEL_NS1_INFECTION_UP	618	16	0.000382643	0.0246066	IRF6:HLA-C:HLA-B:HSPA1A:HSPA1B:STK19:HLA-DOB:TAP2:PSMB8:TAPSAR1:PSMB9:TAP1:TAPBP:UBE2L6:SOCS2:TINF2:SLFN12	http://www.gsea-msigdb.org/gsea/msigdb/human/geneset/BLANCO_MELO_BRONCHIAL_EPITHELIAL_CELLS_INFLUENZA_A_DEL_NS1_INFECTION_UP	HPV16 seropositivity
Curated_gene_sets	REACTOME_TNFR2_NON_CANONICAL_NF_KB_PATHWAY	98	6	0.000393415	0.0249606	TNFRSF4:LTA:TNF:PSMB8:PSMB9:CD40LG	http://www.gsea-msigdb.org/gsea/msigdb/human/geneset/REACTOME_TNFR2_NON_CANONICAL_NF_KB_PATHWAY	HPV16 seropositivity
Curated_gene_sets	HOWLIN_PUBERTAL_MAMMARY_GLAND	64	5	0.000395835	0.0249606	HSD11B1:TNF:CCL7:CCL8:CCL23	http://www.gsea-msigdb.org/gsea/msigdb/human/geneset/HOWLIN_PUBERTAL_MAMMARY_GLAND	HPV16 seropositivity
Curated_gene_sets	BROWNE_INTERFERON_RESPONSIVE_GENES	66	5	0.000456737	0.0285241	PSMB8:PSMB9:TAP1:UBE2L6:CCL8	http://www.gsea-msigdb.org/gsea/msigdb/human/geneset/BROWNE_INTERFERON_RESPONSIVE_GENES	HPV16 seropositivity
Curated_gene_sets	SWEET_LUNG_CANCER_KRAS_UP	452	13	0.000512003	0.0316711	LAMB3:CLIC1:HSPA1A:HSPA1B:EHMT2:HLA-DRA:HLA-DRB5:HLA-DMB:HLA-DMA:MDFIC:SOCS2:CCL15:CCL23:HNF1B	http://www.gsea-msigdb.org/gsea/msigdb/human/geneset/SWEET_LUNG_CANCER_KRAS_UP	HPV16 seropositivity
Curated_gene_sets	DER_IFN_GAMMA_RESPONSE_UP	69	5	0.000560991	0.0343739	HLA-C:PSMB8:PSMB9:TAP1:XRCC6	http://www.gsea-msigdb.org/gsea/msigdb/human/geneset/DER_IFN_GAMMA_RESPONSE_UP	HPV16 seropositivity
Curated_gene_sets	HSIAO_HOUSEKEEPING_GENES	347	11	0.000621324	0.037715	CD34:RPL34:SQSTM1:HLA-B:CSNK2B:CLIC1:AGPAT1:HLA-DRA:BRD2:HLA-DOA:HLA-DPA1	http://www.gsea-msigdb.org/gsea/msigdb/human/geneset/HSIAO_HOUSEKEEPING_GENES	HPV16 seropositivity
Curated_gene_sets	CERVERA_SDHB_TARGETS_2	107	6	0.000628363	0.037789	MICB:APOM:C2:CFB:STEAP1:TNFRSF19	http://www.gsea-msigdb.org/gsea/msigdb/human/geneset/CERVERA_SDHB_TARGETS_2	HPV16 seropositivity
Curated_gene_sets	DER_IFN_ALPHA_RESPONSE_UP	71	5	0.000639791	0.0381233	HLA-C:PSMB8:PSMB9:TAP1:XRCC6	http://www.gsea-msigdb.org/gsea/msigdb/human/geneset/DER_IFN_ALPHA_RESPONSE_UP	HPV16 seropositivity
Curated_gene_sets	REACTOME_PEPTIDE_LIGAND_BINDING_RECEPTORS	196	8	0.000687424	0.0402694	CXCR6:CCL2:CCL7:CCL11:CCL13:CCL1:CCL16:CCL23	http://www.gsea-msigdb.org/gsea/msigdb/human/geneset/REACTOME_PEPTIDE_LIGAND_BINDING_RECEPTORS	HPV16 seropositivity
Curated_gene_sets	THUM_SYSTOLIC_HEART_FAILURE_UP	408	12	0.000688206	0.0402694	CD46:C1orf132:ZNF672:LST1:AIF1:CFB:HLA-DRA:HLA-DMA:HLA-DPA1:RBM48:SOCS2:CCL8	http://www.gsea-msigdb.org/gsea/msigdb/human/geneset/THUM_SYSTOLIC_HEART_FAILURE_UP	HPV16 seropositivity
Curated_gene_sets	FEVR_CTNNB1_TARGETS_UP	657	16	0.000738559	0.0428298	PFKFB2:LAMB3:G0S2:GNPDA1:HSPA1A:HSPA1B:NEU1:C2:HLA-DQB2:TAP2:TAP1:HLA-DMB:HLA-DMA:VPS52:HEPACAM2:AP3M2:HNF1B	http://www.gsea-msigdb.org/gsea/msigdb/human/geneset/FEVR_CTNNB1_TARGETS_UP	HPV16 seropositivity
Curated_gene_sets	BRUINS_UVC_RESPONSE_VIA_TP53_GROUP_A	867	19	0.000859347	0.0493935	PLXNA2:G0S2:TRAF5:APOM:MSH5-SAPCD1:SAPCD1:C2:CFB:FKBPL:AGER:PBX2:COL11A2:TAPBP:ADAM22:STEAP1:STEAP2:LRRN3:UBE2L6:ASIC2:SNORD7	http://www.gsea-msigdb.org/gsea/msigdb/human/geneset/BRUINS_UVC_RESPONSE_VIA_TP53_GROUP_A	HPV16 seropositivity
Curated_gene_sets	SHIPP_DLBCL_VS_FOLLICULAR_LYMPHOMA_DN	44	4	0.000867622	0.0494316	TRAF5:HSPA1L:CCL14:CCL15-CCL14:CD40LG	http://www.gsea-msigdb.org/gsea/msigdb/human/geneset/SHIPP_DLBCL_VS_FOLLICULAR_LYMPHOMA_DN	HPV16 seropositivity
Canonical_Pathways	WP_17Q12_COPY_NUMBER_VARIATION_SYNDROME	90	40	3.858e-57	1.19212e-53	ASIC2:CCL2:CCL7:CCL11:CCL8:CCL13:CCL1:C17orf102:TMEM132E:CCT6B:ZNF830:LIG3:RFFL:RAD51D:FNDC8:NLE1:UNC45B:SLC35G3:SLFN5:SLFN11:SLFN12:SLFN13:SLFN14:PEX12:AP2B1:RASL10B:GAS2L2:MMP28:C17orf50:TAF15:C17orf66:RDM1:LYZL6:CCL16:CCL14:CCL15-CCL14:CCL15:CCL18:ZNHIT3:SYNRG:HNF1B	http://www.gsea-msigdb.org/gsea/msigdb/human/geneset/WP_17Q12_COPY_NUMBER_VARIATION_SYNDROME	HPV16 seropositivity
Canonical_Pathways	KEGG_ANTIGEN_PROCESSING_AND_PRESENTATION	73	17	3.70424e-19	5.72305e-16	HLA-C:HLA-B:LTA:HSPA1L:HSPA1A:HSPA1B:HLA-DRA:HLA-DRB5:HLA-DQA2:HLA-DOB:TAP2:TAP1:HLA-DMB:HLA-DMA:HLA-DOA:HLA-DPA1:HLA-DPB1:TAPBP	http://www.gsea-msigdb.org/gsea/msigdb/human/geneset/KEGG_ANTIGEN_PROCESSING_AND_PRESENTATION	HPV16 seropositivity
Canonical_Pathways	KEGG_ALLOGRAFT_REJECTION	32	13	1.44439e-18	1.48772e-15	HLA-C:HLA-B:TNF:HLA-DRA:HLA-DRB5:HLA-DQA2:HLA-DOB:HLA-DMB:HLA-DMA:HLA-DOA:HLA-DPA1:HLA-DPB1:CD40LG	http://www.gsea-msigdb.org/gsea/msigdb/human/geneset/KEGG_ALLOGRAFT_REJECTION	HPV16 seropositivity
Canonical_Pathways	KEGG_ASTHMA	25	12	2.46886e-18	1.90719e-15	TNF:HLA-DRA:HLA-DRB5:HLA-DQA2:HLA-DOB:HLA-DMB:HLA-DMA:HLA-DOA:HLA-DPA1:HLA-DPB1:CCL11:CD40LG	http://www.gsea-msigdb.org/gsea/msigdb/human/geneset/KEGG_ASTHMA	HPV16 seropositivity
Canonical_Pathways	KEGG_TYPE_I_DIABETES_MELLITUS	38	13	2.13883e-17	1.3218e-14	HLA-C:HLA-B:LTA:TNF:HLA-DRA:HLA-DRB5:HLA-DQA2:HLA-DOB:HLA-DMB:HLA-DMA:HLA-DOA:HLA-DPA1:HLA-DPB1	http://www.gsea-msigdb.org/gsea/msigdb/human/geneset/KEGG_TYPE_I_DIABETES_MELLITUS	HPV16 seropositivity
Canonical_Pathways	KEGG_GRAFT_VERSUS_HOST_DISEASE	32	12	1.00971e-16	5.19998e-14	HLA-C:HLA-B:TNF:HLA-DRA:HLA-DRB5:HLA-DQA2:HLA-DOB:HLA-DMB:HLA-DMA:HLA-DOA:HLA-DPA1:HLA-DPB1	http://www.gsea-msigdb.org/gsea/msigdb/human/geneset/KEGG_GRAFT_VERSUS_HOST_DISEASE	HPV16 seropositivity
Canonical_Pathways	WP_ALLOGRAFT_REJECTION	84	16	1.3327e-16	5.88291e-14	HLA-C:HLA-B:MICA:TNF:C2:C4A:HLA-DRA:HLA-DRB5:HLA-DQA2:HLA-DOB:HLA-DMB:HLA-DMA:HLA-DOA:HLA-DPA1:HLA-DPB1:CD40LG	http://www.gsea-msigdb.org/gsea/msigdb/human/geneset/WP_ALLOGRAFT_REJECTION	HPV16 seropositivity
Canonical_Pathways	KEGG_AUTOIMMUNE_THYROID_DISEASE	47	12	2.05548e-14	7.93931e-12	HLA-C:HLA-B:HLA-DRA:HLA-DRB5:HLA-DQA2:HLA-DOB:HLA-DMB:HLA-DMA:HLA-DOA:HLA-DPA1:HLA-DPB1:CD40LG	http://www.gsea-msigdb.org/gsea/msigdb/human/geneset/KEGG_AUTOIMMUNE_THYROID_DISEASE	HPV16 seropositivity
Canonical_Pathways	KEGG_VIRAL_MYOCARDITIS	65	13	5.14774e-14	1.76739e-11	HLA-C:HLA-B:HLA-DRA:HLA-DRB5:HLA-DQA2:HLA-DOB:HLA-DMB:HLA-DMA:HLA-DOA:HLA-DPA1:HLA-DPB1:SGCG:CD40LG	http://www.gsea-msigdb.org/gsea/msigdb/human/geneset/KEGG_VIRAL_MYOCARDITIS	HPV16 seropositivity
Canonical_Pathways	KEGG_CELL_ADHESION_MOLECULES_CAMS	126	16	1.03933e-13	3.21153e-11	CD34:HLA-C:HLA-B:HLA-DRA:HLA-DRB5:HLA-DQA2:HLA-DOB:HLA-DMB:HLA-DMA:HLA-DOA:HLA-DPA1:HLA-DPB1:NRCAM:CD6:CNTNAP1:CD40LG	http://www.gsea-msigdb.org/gsea/msigdb/human/geneset/KEGG_CELL_ADHESION_MOLECULES_CAMS	HPV16 seropositivity
Canonical_Pathways	KEGG_SYSTEMIC_LUPUS_ERYTHEMATOSUS	92	13	5.55544e-12	1.56057e-09	TNF:C2:C4A:HLA-DRA:HLA-DRB5:HLA-DQA2:HLA-DOB:HLA-DMB:HLA-DMA:HLA-DOA:HLA-DPA1:HLA-DPB1:CD40LG	http://www.gsea-msigdb.org/gsea/msigdb/human/geneset/KEGG_SYSTEMIC_LUPUS_ERYTHEMATOSUS	HPV16 seropositivity
Canonical_Pathways	KEGG_INTESTINAL_IMMUNE_NETWORK_FOR_IGA_PRODUCTION	42	10	6.90482e-12	1.77799e-09	HLA-DRA:HLA-DRB5:HLA-DQA2:HLA-DOB:HLA-DMB:HLA-DMA:HLA-DOA:HLA-DPA1:HLA-DPB1:CD40LG	http://www.gsea-msigdb.org/gsea/msigdb/human/geneset/KEGG_INTESTINAL_IMMUNE_NETWORK_FOR_IGA_PRODUCTION	HPV16 seropositivity
Canonical_Pathways	KEGG_LEISHMANIA_INFECTION	66	11	3.85039e-11	9.15207e-09	CR1:TNF:HLA-DRA:HLA-DRB5:HLA-DQA2:HLA-DOB:HLA-DMB:HLA-DMA:HLA-DOA:HLA-DPA1:HLA-DPB1	http://www.gsea-msigdb.org/gsea/msigdb/human/geneset/KEGG_LEISHMANIA_INFECTION	HPV16 seropositivity
Canonical_Pathways	WP_OVERVIEW_OF_PROINFLAMMATORY_AND_PROFIBROTIC_MEDIATORS	125	13	2.87279e-10	6.34065e-08	LTA:TNF:CCL2:CCL7:CCL11:CCL8:CCL13:CCL1:CCL16:CCL14:CCL15-CCL14:CCL15:CCL23:CCL18	http://www.gsea-msigdb.org/gsea/msigdb/human/geneset/WP_OVERVIEW_OF_PROINFLAMMATORY_AND_PROFIBROTIC_MEDIATORS	HPV16 seropositivity
Canonical_Pathways	BIOCARTA_MHC_PATHWAY	11	6	3.49073e-10	7.1909e-08	HLA-DRA:HLA-DRB5:TAP2:PSMB8:PSMB9:TAP1	http://www.gsea-msigdb.org/gsea/msigdb/human/geneset/BIOCARTA_MHC_PATHWAY	HPV16 seropositivity
Canonical_Pathways	KEGG_CYTOKINE_CYTOKINE_RECEPTOR_INTERACTION	259	17	7.43605e-10	1.43609e-07	TNFRSF4:CXCR6:LTA:TNF:TNFRSF19:CCL2:CCL7:CCL11:CCL8:CCL13:CCL1:CCL16:CCL14:CCL15-CCL14:CCL15:CCL23:CCL18:CD40LG	http://www.gsea-msigdb.org/gsea/msigdb/human/geneset/KEGG_CYTOKINE_CYTOKINE_RECEPTOR_INTERACTION	HPV16 seropositivity
Canonical_Pathways	WP_EBOLA_VIRUS_INFECTION_IN_HOST	126	12	3.90144e-09	7.09143e-07	HLA-C:HLA-B:HLA-DRA:HLA-DRB5:HLA-DQA2:HLA-DQB2:HLA-DOB:HLA-DMB:HLA-DMA:HLA-DOA:HLA-DPA1:HLA-DPB1	http://www.gsea-msigdb.org/gsea/msigdb/human/geneset/WP_EBOLA_VIRUS_INFECTION_IN_HOST	HPV16 seropositivity
Canonical_Pathways	NABA_SECRETED_FACTORS	333	18	5.10808e-09	8.76886e-07	LTA:TNF:PPT2:EGFL8:FGF9:C1QTNF9B:C1QTNF9:CCL2:CCL7:CCL11:CCL8:CCL13:CCL1:CCL16:CCL14:CCL15-CCL14:CCL15:CCL23:CCL18:ISM1:S100B	http://www.gsea-msigdb.org/gsea/msigdb/human/geneset/NABA_SECRETED_FACTORS	HPV16 seropositivity
Canonical_Pathways	REACTOME_PD_1_SIGNALING	18	6	1.32497e-08	2.15482e-06	HLA-DRA:HLA-DRB5:HLA-DQA2:HLA-DQB2:HLA-DPA1:HLA-DPB1	http://www.gsea-msigdb.org/gsea/msigdb/human/geneset/REACTOME_PD_1_SIGNALING	HPV16 seropositivity
Canonical_Pathways	REACTOME_MHC_CLASS_II_ANTIGEN_PRESENTATION	116	11	1.84137e-08	2.84491e-06	HLA-DRA:HLA-DRB5:HLA-DQA2:HLA-DQB2:HLA-DOB:HLA-DMB:HLA-DMA:HLA-DOA:HLA-DPA1:HLA-DPB1:AP2B1	http://www.gsea-msigdb.org/gsea/msigdb/human/geneset/REACTOME_MHC_CLASS_II_ANTIGEN_PRESENTATION	HPV16 seropositivity
Canonical_Pathways	REACTOME_COMPLEMENT_CASCADE	56	8	6.67638e-08	9.82381e-06	C4BPB:C4BPA:CR1:CD46:C2:CFB:C4A:C4B	http://www.gsea-msigdb.org/gsea/msigdb/human/geneset/REACTOME_COMPLEMENT_CASCADE	HPV16 seropositivity
Canonical_Pathways	REACTOME_INTERFERON_GAMMA_SIGNALING	86	9	1.58352e-07	2.22412e-05	IRF6:HLA-C:HLA-B:HLA-DRA:HLA-DRB5:HLA-DQA2:HLA-DQB2:HLA-DPA1:HLA-DPB1	http://www.gsea-msigdb.org/gsea/msigdb/human/geneset/REACTOME_INTERFERON_GAMMA_SIGNALING	HPV16 seropositivity
Canonical_Pathways	REACTOME_ADAPTIVE_IMMUNE_SYSTEM	732	24	2.25597e-07	3.03085e-05	CD34:HLA-C:HLA-B:MICA:MICB:BTNL2:HLA-DRA:HLA-DRB5:HLA-DQA2:HLA-DQB2:HLA-DOB:TAP2:PSMB8:PSMB9:TAP1:HLA-DMB:HLA-DMA:HLA-DOA:HLA-DPA1:HLA-DPB1:TAPBP:UBE2L6:AP2B1:CD40LG	http://www.gsea-msigdb.org/gsea/msigdb/human/geneset/REACTOME_ADAPTIVE_IMMUNE_SYSTEM	HPV16 seropositivity
Canonical_Pathways	REACTOME_ACTIVATION_OF_C3_AND_C5	7	4	2.96552e-07	3.6847e-05	C2:CFB:C4A:C4B	http://www.gsea-msigdb.org/gsea/msigdb/human/geneset/REACTOME_ACTIVATION_OF_C3_AND_C5	HPV16 seropositivity
Canonical_Pathways	KEGG_CHEMOKINE_SIGNALING_PATHWAY	186	12	2.99299e-07	3.6847e-05	CXCR6:CCL2:CCL7:CCL11:CCL8:CCL13:CCL1:CCL16:CCL14:CCL15-CCL14:CCL15:CCL23:CCL18	http://www.gsea-msigdb.org/gsea/msigdb/human/geneset/KEGG_CHEMOKINE_SIGNALING_PATHWAY	HPV16 seropositivity
Canonical_Pathways	REACTOME_GENERATION_OF_SECOND_MESSENGER_MOLECULES	29	6	3.10039e-07	3.6847e-05	HLA-DRA:HLA-DRB5:HLA-DQA2:HLA-DQB2:HLA-DPA1:HLA-DPB1	http://www.gsea-msigdb.org/gsea/msigdb/human/geneset/REACTOME_GENERATION_OF_SECOND_MESSENGER_MOLECULES	HPV16 seropositivity
Canonical_Pathways	NABA_MATRISOME	993	28	4.57572e-07	5.23666e-05	REG4:PLXNA2:LAMB3:LTA:TNF:VWA7:TNXB:PPT2:EGFL8:COL11A2:ADAM22:NELL2:FGF9:C1QTNF9B:C1QTNF9:CCL2:CCL7:CCL11:CCL8:CCL13:CCL1:FNDC8:MMP28:CCL16:CCL14:CCL15-CCL14:CCL15:CCL23:CCL18:ISM1:S100B	http://www.gsea-msigdb.org/gsea/msigdb/human/geneset/NABA_MATRISOME	HPV16 seropositivity
Canonical_Pathways	REACTOME_CYTOKINE_SIGNALING_IN_IMMUNE_SYSTEM	693	22	1.25957e-06	0.000138849	TNFRSF4:IRF6:SQSTM1:HLA-C:HLA-B:LTA:TNF:AGER:HLA-DRA:HLA-DRB5:HLA-DQA2:HLA-DQB2:PSMB8:PSMB9:HLA-DPA1:HLA-DPB1:UBE2L6:SOCS2:CCL2:CCL11:S100B:CD40LG	http://www.gsea-msigdb.org/gsea/msigdb/human/geneset/REACTOME_CYTOKINE_SIGNALING_IN_IMMUNE_SYSTEM	HPV16 seropositivity
Canonical_Pathways	REACTOME_CHEMOKINE_RECEPTORS_BIND_CHEMOKINES	57	7	1.30311e-06	0.000138849	CXCR6:CCL2:CCL7:CCL11:CCL13:CCL1:CCL16	http://www.gsea-msigdb.org/gsea/msigdb/human/geneset/REACTOME_CHEMOKINE_RECEPTORS_BIND_CHEMOKINES	HPV16 seropositivity
Canonical_Pathways	NABA_MATRISOME_ASSOCIATED	727	22	2.74272e-06	0.000282501	REG4:PLXNA2:LTA:TNF:PPT2:EGFL8:ADAM22:FGF9:C1QTNF9B:C1QTNF9:CCL2:CCL7:CCL11:CCL8:CCL13:CCL1:MMP28:CCL16:CCL14:CCL15-CCL14:CCL15:CCL23:CCL18:ISM1:S100B	http://www.gsea-msigdb.org/gsea/msigdb/human/geneset/NABA_MATRISOME_ASSOCIATED	HPV16 seropositivity
Canonical_Pathways	REACTOME_INTERFERON_SIGNALING	193	11	3.15931e-06	0.000314912	IRF6:HLA-C:HLA-B:HLA-DRA:HLA-DRB5:HLA-DQA2:HLA-DQB2:PSMB8:HLA-DPA1:HLA-DPB1:UBE2L6	http://www.gsea-msigdb.org/gsea/msigdb/human/geneset/REACTOME_INTERFERON_SIGNALING	HPV16 seropositivity
Canonical_Pathways	KEGG_COMPLEMENT_AND_COAGULATION_CASCADES	68	7	4.36441e-06	0.000421438	C4BPB:C4BPA:CR1:CD46:C2:CFB:C4A	http://www.gsea-msigdb.org/gsea/msigdb/human/geneset/KEGG_COMPLEMENT_AND_COAGULATION_CASCADES	HPV16 seropositivity
Canonical_Pathways	WP_INTERACTIONS_OF_NATURAL_KILLER_CELLS_IN_PANCREATIC_CANCER	28	5	6.77805e-06	0.000634672	MICA:MICB:TNF:CCL2:CCL1	http://www.gsea-msigdb.org/gsea/msigdb/human/geneset/WP_INTERACTIONS_OF_NATURAL_KILLER_CELLS_IN_PANCREATIC_CANCER	HPV16 seropositivity
Canonical_Pathways	REACTOME_ANTIGEN_PRESENTATION_FOLDING_ASSEMBLY_AND_PEPTIDE_LOADING_OF_CLASS_I_MHC	29	5	8.12556e-06	0.00073847	HLA-C:HLA-B:TAP2:TAP1:TAPBP	http://www.gsea-msigdb.org/gsea/msigdb/human/geneset/REACTOME_ANTIGEN_PRESENTATION_FOLDING_ASSEMBLY_AND_PEPTIDE_LOADING_OF_CLASS_I_MHC	HPV16 seropositivity
Canonical_Pathways	REACTOME_TCR_SIGNALING	111	8	1.31247e-05	0.00115873	HLA-DRA:HLA-DRB5:HLA-DQA2:HLA-DQB2:PSMB8:PSMB9:HLA-DPA1:HLA-DPB1	http://www.gsea-msigdb.org/gsea/msigdb/human/geneset/REACTOME_TCR_SIGNALING	HPV16 seropositivity
Canonical_Pathways	KEGG_NOD_LIKE_RECEPTOR_SIGNALING_PATHWAY	59	6	2.30614e-05	0.00197944	TNF:CCL2:CCL7:CCL11:CCL8:CCL13	http://www.gsea-msigdb.org/gsea/msigdb/human/geneset/KEGG_NOD_LIKE_RECEPTOR_SIGNALING_PATHWAY	HPV16 seropositivity
Canonical_Pathways	BIOCARTA_COMP_PATHWAY	19	4	2.99609e-05	0.00249722	C2:CFB:C4A:C4B	http://www.gsea-msigdb.org/gsea/msigdb/human/geneset/BIOCARTA_COMP_PATHWAY	HPV16 seropositivity
Canonical_Pathways	REACTOME_COSTIMULATION_BY_THE_CD28_FAMILY	62	6	3.07101e-05	0.00249722	HLA-DRA:HLA-DRB5:HLA-DQA2:HLA-DQB2:HLA-DPA1:HLA-DPB1	http://www.gsea-msigdb.org/gsea/msigdb/human/geneset/REACTOME_COSTIMULATION_BY_THE_CD28_FAMILY	HPV16 seropositivity
Canonical_Pathways	BIOCARTA_BBCELL_PATHWAY	8	3	4.88427e-05	0.0037731	HLA-DRA:HLA-DRB5:CD40LG	http://www.gsea-msigdb.org/gsea/msigdb/human/geneset/BIOCARTA_BBCELL_PATHWAY	HPV16 seropositivity
Canonical_Pathways	BIOCARTA_EOSINOPHILS_PATHWAY	8	3	4.88427e-05	0.0037731	HLA-DRA:HLA-DRB5:CCL11	http://www.gsea-msigdb.org/gsea/msigdb/human/geneset/BIOCARTA_EOSINOPHILS_PATHWAY	HPV16 seropositivity
Canonical_Pathways	WP_NETWORK_MAP_OF_SARSCOV2_SIGNALING_PATHWAY	215	10	5.11331e-05	0.00385369	TNF:APOM:CFB:HLA-DRA:HLA-DRB5:CCL2:CCL11:CCL8:CCL1:CCL15	http://www.gsea-msigdb.org/gsea/msigdb/human/geneset/WP_NETWORK_MAP_OF_SARSCOV2_SIGNALING_PATHWAY	HPV16 seropositivity
Canonical_Pathways	REACTOME_INITIAL_TRIGGERING_OF_COMPLEMENT	22	4	5.5264e-05	0.00406585	C2:CFB:C4A:C4B	http://www.gsea-msigdb.org/gsea/msigdb/human/geneset/REACTOME_INITIAL_TRIGGERING_OF_COMPLEMENT	HPV16 seropositivity
Canonical_Pathways	REACTOME_ANTIGEN_PROCESSING_CROSS_PRESENTATION	102	7	6.28788e-05	0.0045185	HLA-C:HLA-B:TAP2:PSMB8:PSMB9:TAP1:TAPBP	http://www.gsea-msigdb.org/gsea/msigdb/human/geneset/REACTOME_ANTIGEN_PROCESSING_CROSS_PRESENTATION	HPV16 seropositivity
Canonical_Pathways	WP_COMPLEMENT_SYSTEM_IN_NEURONAL_DEVELOPMENT_AND_PLASTICITY	103	7	6.69129e-05	0.00469911	C4BPB:C4BPA:CR1:CD46:C2:CFB:C4A	http://www.gsea-msigdb.org/gsea/msigdb/human/geneset/WP_COMPLEMENT_SYSTEM_IN_NEURONAL_DEVELOPMENT_AND_PLASTICITY	HPV16 seropositivity
Canonical_Pathways	BIOCARTA_IL5_PATHWAY	10	3	0.000103167	0.00708411	HLA-DRA:HLA-DRB5:CCL11	http://www.gsea-msigdb.org/gsea/msigdb/human/geneset/BIOCARTA_IL5_PATHWAY	HPV16 seropositivity
Canonical_Pathways	BIOCARTA_BLYMPHOCYTE_PATHWAY	11	3	0.000140837	0.00946059	CR1:HLA-DRA:HLA-DRB5	http://www.gsea-msigdb.org/gsea/msigdb/human/geneset/BIOCARTA_BLYMPHOCYTE_PATHWAY	HPV16 seropositivity
Canonical_Pathways	KEGG_HEMATOPOIETIC_CELL_LINEAGE	83	6	0.000159166	0.0104643	CR1:CD34:TNF:HLA-DRA:HLA-DRB5:CD5	http://www.gsea-msigdb.org/gsea/msigdb/human/geneset/KEGG_HEMATOPOIETIC_CELL_LINEAGE	HPV16 seropositivity
Canonical_Pathways	WP_ACUTE_VIRAL_MYOCARDITIS	85	6	0.000181481	0.0115218	MICA:TNF:AIF1:HLA-DMA:SGCG:CD40LG	http://www.gsea-msigdb.org/gsea/msigdb/human/geneset/WP_ACUTE_VIRAL_MYOCARDITIS	HPV16 seropositivity
Canonical_Pathways	BIOCARTA_LECTIN_PATHWAY	12	3	0.000186438	0.0115218	C2:C4A:C4B	http://www.gsea-msigdb.org/gsea/msigdb/human/geneset/BIOCARTA_LECTIN_PATHWAY	HPV16 seropositivity
Canonical_Pathways	BIOCARTA_ASBCELL_PATHWAY	12	3	0.000186438	0.0115218	HLA-DRA:HLA-DRB5:CD40LG	http://www.gsea-msigdb.org/gsea/msigdb/human/geneset/BIOCARTA_ASBCELL_PATHWAY	HPV16 seropositivity
Canonical_Pathways	WP_COMPLEMENT_AND_COAGULATION_CASCADES	58	5	0.000249378	0.0151094	CR1:CD46:C2:CFB:C4A	http://www.gsea-msigdb.org/gsea/msigdb/human/geneset/WP_COMPLEMENT_AND_COAGULATION_CASCADES	HPV16 seropositivity
Canonical_Pathways	BIOCARTA_CLASSIC_PATHWAY	14	3	0.000304068	0.0180686	C2:C4A:C4B	http://www.gsea-msigdb.org/gsea/msigdb/human/geneset/BIOCARTA_CLASSIC_PATHWAY	HPV16 seropositivity
Canonical_Pathways	REACTOME_INNATE_IMMUNE_SYSTEM	1012	22	0.000376322	0.0219403	C4BPB:C4BPA:CR1:CD46:DSP:TXNDC5:HLA-C:HLA-B:ATP6V1G2:CSNK2B:HSPA1A:HSPA1B:NEU1:C2:CFB:C4A:C4B:AGER:PSMB8:PSMB9:UBE2L6:S100B:XRCC6	http://www.gsea-msigdb.org/gsea/msigdb/human/geneset/REACTOME_INNATE_IMMUNE_SYSTEM	HPV16 seropositivity
Canonical_Pathways	REACTOME_TNFR2_NON_CANONICAL_NF_KB_PATHWAY	98	6	0.000393415	0.0225121	TNFRSF4:LTA:TNF:PSMB8:PSMB9:CD40LG	http://www.gsea-msigdb.org/gsea/msigdb/human/geneset/REACTOME_TNFR2_NON_CANONICAL_NF_KB_PATHWAY	HPV16 seropositivity
Canonical_Pathways	REACTOME_PEPTIDE_LIGAND_BINDING_RECEPTORS	196	8	0.000687424	0.0386208	CXCR6:CCL2:CCL7:CCL11:CCL13:CCL1:CCL16:CCL23	http://www.gsea-msigdb.org/gsea/msigdb/human/geneset/REACTOME_PEPTIDE_LIGAND_BINDING_RECEPTORS	HPV16 seropositivity
Reactome	REACTOME_PD_1_SIGNALING	18	6	1.32497e-08	1.52281e-05	HLA-DRA:HLA-DRB5:HLA-DQA2:HLA-DQB2:HLA-DPA1:HLA-DPB1	http://www.gsea-msigdb.org/gsea/msigdb/human/geneset/REACTOME_PD_1_SIGNALING	HPV16 seropositivity
Reactome	REACTOME_MHC_CLASS_II_ANTIGEN_PRESENTATION	116	11	1.84137e-08	1.52281e-05	HLA-DRA:HLA-DRB5:HLA-DQA2:HLA-DQB2:HLA-DOB:HLA-DMB:HLA-DMA:HLA-DOA:HLA-DPA1:HLA-DPB1:AP2B1	http://www.gsea-msigdb.org/gsea/msigdb/human/geneset/REACTOME_MHC_CLASS_II_ANTIGEN_PRESENTATION	HPV16 seropositivity
Reactome	REACTOME_COMPLEMENT_CASCADE	56	8	6.67638e-08	3.68091e-05	C4BPB:C4BPA:CR1:CD46:C2:CFB:C4A:C4B	http://www.gsea-msigdb.org/gsea/msigdb/human/geneset/REACTOME_COMPLEMENT_CASCADE	HPV16 seropositivity
Reactome	REACTOME_INTERFERON_GAMMA_SIGNALING	86	9	1.58352e-07	6.54784e-05	IRF6:HLA-C:HLA-B:HLA-DRA:HLA-DRB5:HLA-DQA2:HLA-DQB2:HLA-DPA1:HLA-DPB1	http://www.gsea-msigdb.org/gsea/msigdb/human/geneset/REACTOME_INTERFERON_GAMMA_SIGNALING	HPV16 seropositivity
Reactome	REACTOME_ADAPTIVE_IMMUNE_SYSTEM	732	24	2.25597e-07	7.32578e-05	CD34:HLA-C:HLA-B:MICA:MICB:BTNL2:HLA-DRA:HLA-DRB5:HLA-DQA2:HLA-DQB2:HLA-DOB:TAP2:PSMB8:PSMB9:TAP1:HLA-DMB:HLA-DMA:HLA-DOA:HLA-DPA1:HLA-DPB1:TAPBP:UBE2L6:AP2B1:CD40LG	http://www.gsea-msigdb.org/gsea/msigdb/human/geneset/REACTOME_ADAPTIVE_IMMUNE_SYSTEM	HPV16 seropositivity
Reactome	REACTOME_ACTIVATION_OF_C3_AND_C5	7	4	2.96552e-07	7.32578e-05	C2:CFB:C4A:C4B	http://www.gsea-msigdb.org/gsea/msigdb/human/geneset/REACTOME_ACTIVATION_OF_C3_AND_C5	HPV16 seropositivity
Reactome	REACTOME_GENERATION_OF_SECOND_MESSENGER_MOLECULES	29	6	3.10039e-07	7.32578e-05	HLA-DRA:HLA-DRB5:HLA-DQA2:HLA-DQB2:HLA-DPA1:HLA-DPB1	http://www.gsea-msigdb.org/gsea/msigdb/human/geneset/REACTOME_GENERATION_OF_SECOND_MESSENGER_MOLECULES	HPV16 seropositivity
Reactome	REACTOME_CYTOKINE_SIGNALING_IN_IMMUNE_SYSTEM	693	22	1.25957e-06	0.000239483	TNFRSF4:IRF6:SQSTM1:HLA-C:HLA-B:LTA:TNF:AGER:HLA-DRA:HLA-DRB5:HLA-DQA2:HLA-DQB2:PSMB8:PSMB9:HLA-DPA1:HLA-DPB1:UBE2L6:SOCS2:CCL2:CCL11:S100B:CD40LG	http://www.gsea-msigdb.org/gsea/msigdb/human/geneset/REACTOME_CYTOKINE_SIGNALING_IN_IMMUNE_SYSTEM	HPV16 seropositivity
Reactome	REACTOME_CHEMOKINE_RECEPTORS_BIND_CHEMOKINES	57	7	1.30311e-06	0.000239483	CXCR6:CCL2:CCL7:CCL11:CCL13:CCL1:CCL16	http://www.gsea-msigdb.org/gsea/msigdb/human/geneset/REACTOME_CHEMOKINE_RECEPTORS_BIND_CHEMOKINES	HPV16 seropositivity
Reactome	REACTOME_INTERFERON_SIGNALING	193	11	3.15931e-06	0.00052255	IRF6:HLA-C:HLA-B:HLA-DRA:HLA-DRB5:HLA-DQA2:HLA-DQB2:PSMB8:HLA-DPA1:HLA-DPB1:UBE2L6	http://www.gsea-msigdb.org/gsea/msigdb/human/geneset/REACTOME_INTERFERON_SIGNALING	HPV16 seropositivity
Reactome	REACTOME_ANTIGEN_PRESENTATION_FOLDING_ASSEMBLY_AND_PEPTIDE_LOADING_OF_CLASS_I_MHC	29	5	8.12556e-06	0.00122179	HLA-C:HLA-B:TAP2:TAP1:TAPBP	http://www.gsea-msigdb.org/gsea/msigdb/human/geneset/REACTOME_ANTIGEN_PRESENTATION_FOLDING_ASSEMBLY_AND_PEPTIDE_LOADING_OF_CLASS_I_MHC	HPV16 seropositivity
Reactome	REACTOME_TCR_SIGNALING	111	8	1.31247e-05	0.00180903	HLA-DRA:HLA-DRB5:HLA-DQA2:HLA-DQB2:PSMB8:PSMB9:HLA-DPA1:HLA-DPB1	http://www.gsea-msigdb.org/gsea/msigdb/human/geneset/REACTOME_TCR_SIGNALING	HPV16 seropositivity
Reactome	REACTOME_COSTIMULATION_BY_THE_CD28_FAMILY	62	6	3.07101e-05	0.00390727	HLA-DRA:HLA-DRB5:HLA-DQA2:HLA-DQB2:HLA-DPA1:HLA-DPB1	http://www.gsea-msigdb.org/gsea/msigdb/human/geneset/REACTOME_COSTIMULATION_BY_THE_CD28_FAMILY	HPV16 seropositivity
Reactome	REACTOME_INITIAL_TRIGGERING_OF_COMPLEMENT	22	4	5.5264e-05	0.00652905	C2:CFB:C4A:C4B	http://www.gsea-msigdb.org/gsea/msigdb/human/geneset/REACTOME_INITIAL_TRIGGERING_OF_COMPLEMENT	HPV16 seropositivity
Reactome	REACTOME_ANTIGEN_PROCESSING_CROSS_PRESENTATION	102	7	6.28788e-05	0.00693344	HLA-C:HLA-B:TAP2:PSMB8:PSMB9:TAP1:TAPBP	http://www.gsea-msigdb.org/gsea/msigdb/human/geneset/REACTOME_ANTIGEN_PROCESSING_CROSS_PRESENTATION	HPV16 seropositivity
Reactome	REACTOME_INNATE_IMMUNE_SYSTEM	1012	22	0.000376322	0.038277	C4BPB:C4BPA:CR1:CD46:DSP:TXNDC5:HLA-C:HLA-B:ATP6V1G2:CSNK2B:HSPA1A:HSPA1B:NEU1:C2:CFB:C4A:C4B:AGER:PSMB8:PSMB9:UBE2L6:S100B:XRCC6	http://www.gsea-msigdb.org/gsea/msigdb/human/geneset/REACTOME_INNATE_IMMUNE_SYSTEM	HPV16 seropositivity
Reactome	REACTOME_TNFR2_NON_CANONICAL_NF_KB_PATHWAY	98	6	0.000393415	0.038277	TNFRSF4:LTA:TNF:PSMB8:PSMB9:CD40LG	http://www.gsea-msigdb.org/gsea/msigdb/human/geneset/REACTOME_TNFR2_NON_CANONICAL_NF_KB_PATHWAY	HPV16 seropositivity
TF_targets	CIITA_TARGET_GENES	1104	30	3.74965e-07	0.000418086	PHGDH:ZNF672:HLA-C:HLA-B:DDX39B:SNORD84:ATF6B:HLA-DRA:HLA-DRB5:HLA-DOB:PSMB8:PSMB9:TAP1:HLA-DMB:HLA-DMA:BRD2:HLA-DOA:HLA-DPA1:HLA-DPB1:HLA-DPB2:SLC39A7:PEX1:RBM48:CCDC132:MICU2:CCT6B:ZNF830:AP2B1:TAF15:SYNRG:B9D2	http://www.gsea-msigdb.org/gsea/msigdb/human/geneset/CIITA_TARGET_GENES	HPV16 seropositivity
TF_targets	ZNF134_TARGET_GENES	973	23	8.1852e-05	0.0456325	HHAT:NEK2:RP11-122M14.1:ZNF672:SQSTM1:RREB1:MICA:ATP6V1G2:CSNK2B:LY6G5C:CLIC1:VWA7:VARS:ATF6B:AGPAT1:HLA-DMA:BRD2:TAPBP:NRCAM:RFFL:RDM1:LYZL6:SYNRG	http://www.gsea-msigdb.org/gsea/msigdb/human/geneset/ZNF134_TARGET_GENES	HPV16 seropositivity
Cancer_gene_neighborhoods	GNF2_CD53	58	7	1.46981e-06	0.000627609	HLA-C:HLA-B:GPSM3:PSMB8:PSMB9:TAP1:TAPBP	http://www.gsea-msigdb.org/gsea/msigdb/human/geneset/GNF2_CD53	HPV16 seropositivity
Cancer_gene_neighborhoods	GNF2_INPP5D	43	5	5.8963e-05	0.0116713	HLA-C:HLA-B:PSMB8:TAP1:TAPBP	http://www.gsea-msigdb.org/gsea/msigdb/human/geneset/GNF2_INPP5D	HPV16 seropositivity
Cancer_gene_neighborhoods	GNF2_HLA_C	46	5	8.19997e-05	0.0116713	HLA-C:HLA-B:GPSM3:TAP1:TAPBP	http://www.gsea-msigdb.org/gsea/msigdb/human/geneset/GNF2_HLA_C	HPV16 seropositivity
Cancer_gene_neighborhoods	GNF2_STAT6	78	6	0.000112766	0.0120377	HLA-C:HLA-B:CLIC1:GPSM3:PSMB8:TAPBP	http://www.gsea-msigdb.org/gsea/msigdb/human/geneset/GNF2_STAT6	HPV16 seropositivity
Cancer_gene_neighborhoods	GNF2_CD48	32	4	0.00025175	0.0214994	HLA-C:HLA-B:PSMB8:TAPBP	http://www.gsea-msigdb.org/gsea/msigdb/human/geneset/GNF2_CD48	HPV16 seropositivity
KEGG	KEGG_ANTIGEN_PROCESSING_AND_PRESENTATION	73	17	3.70424e-19	6.88988e-17	HLA-C:HLA-B:LTA:HSPA1L:HSPA1A:HSPA1B:HLA-DRA:HLA-DRB5:HLA-DQA2:HLA-DOB:TAP2:TAP1:HLA-DMB:HLA-DMA:HLA-DOA:HLA-DPA1:HLA-DPB1:TAPBP	http://www.gsea-msigdb.org/gsea/msigdb/human/geneset/KEGG_ANTIGEN_PROCESSING_AND_PRESENTATION	HPV16 seropositivity
KEGG	KEGG_ALLOGRAFT_REJECTION	32	13	1.44439e-18	1.34328e-16	HLA-C:HLA-B:TNF:HLA-DRA:HLA-DRB5:HLA-DQA2:HLA-DOB:HLA-DMB:HLA-DMA:HLA-DOA:HLA-DPA1:HLA-DPB1:CD40LG	http://www.gsea-msigdb.org/gsea/msigdb/human/geneset/KEGG_ALLOGRAFT_REJECTION	HPV16 seropositivity
KEGG	KEGG_ASTHMA	25	12	2.46886e-18	1.53069e-16	TNF:HLA-DRA:HLA-DRB5:HLA-DQA2:HLA-DOB:HLA-DMB:HLA-DMA:HLA-DOA:HLA-DPA1:HLA-DPB1:CCL11:CD40LG	http://www.gsea-msigdb.org/gsea/msigdb/human/geneset/KEGG_ASTHMA	HPV16 seropositivity
KEGG	KEGG_TYPE_I_DIABETES_MELLITUS	38	13	2.13883e-17	9.94555e-16	HLA-C:HLA-B:LTA:TNF:HLA-DRA:HLA-DRB5:HLA-DQA2:HLA-DOB:HLA-DMB:HLA-DMA:HLA-DOA:HLA-DPA1:HLA-DPB1	http://www.gsea-msigdb.org/gsea/msigdb/human/geneset/KEGG_TYPE_I_DIABETES_MELLITUS	HPV16 seropositivity
KEGG	KEGG_GRAFT_VERSUS_HOST_DISEASE	32	12	1.00971e-16	3.75611e-15	HLA-C:HLA-B:TNF:HLA-DRA:HLA-DRB5:HLA-DQA2:HLA-DOB:HLA-DMB:HLA-DMA:HLA-DOA:HLA-DPA1:HLA-DPB1	http://www.gsea-msigdb.org/gsea/msigdb/human/geneset/KEGG_GRAFT_VERSUS_HOST_DISEASE	HPV16 seropositivity
KEGG	KEGG_AUTOIMMUNE_THYROID_DISEASE	47	12	2.05548e-14	6.372e-13	HLA-C:HLA-B:HLA-DRA:HLA-DRB5:HLA-DQA2:HLA-DOB:HLA-DMB:HLA-DMA:HLA-DOA:HLA-DPA1:HLA-DPB1:CD40LG	http://www.gsea-msigdb.org/gsea/msigdb/human/geneset/KEGG_AUTOIMMUNE_THYROID_DISEASE	HPV16 seropositivity
KEGG	KEGG_VIRAL_MYOCARDITIS	65	13	5.14774e-14	1.36783e-12	HLA-C:HLA-B:HLA-DRA:HLA-DRB5:HLA-DQA2:HLA-DOB:HLA-DMB:HLA-DMA:HLA-DOA:HLA-DPA1:HLA-DPB1:SGCG:CD40LG	http://www.gsea-msigdb.org/gsea/msigdb/human/geneset/KEGG_VIRAL_MYOCARDITIS	HPV16 seropositivity
KEGG	KEGG_CELL_ADHESION_MOLECULES_CAMS	126	16	1.03933e-13	2.41644e-12	CD34:HLA-C:HLA-B:HLA-DRA:HLA-DRB5:HLA-DQA2:HLA-DOB:HLA-DMB:HLA-DMA:HLA-DOA:HLA-DPA1:HLA-DPB1:NRCAM:CD6:CNTNAP1:CD40LG	http://www.gsea-msigdb.org/gsea/msigdb/human/geneset/KEGG_CELL_ADHESION_MOLECULES_CAMS	HPV16 seropositivity
KEGG	KEGG_SYSTEMIC_LUPUS_ERYTHEMATOSUS	92	13	5.55544e-12	1.14813e-10	TNF:C2:C4A:HLA-DRA:HLA-DRB5:HLA-DQA2:HLA-DOB:HLA-DMB:HLA-DMA:HLA-DOA:HLA-DPA1:HLA-DPB1:CD40LG	http://www.gsea-msigdb.org/gsea/msigdb/human/geneset/KEGG_SYSTEMIC_LUPUS_ERYTHEMATOSUS	HPV16 seropositivity
KEGG	KEGG_INTESTINAL_IMMUNE_NETWORK_FOR_IGA_PRODUCTION	42	10	6.90482e-12	1.2843e-10	HLA-DRA:HLA-DRB5:HLA-DQA2:HLA-DOB:HLA-DMB:HLA-DMA:HLA-DOA:HLA-DPA1:HLA-DPB1:CD40LG	http://www.gsea-msigdb.org/gsea/msigdb/human/geneset/KEGG_INTESTINAL_IMMUNE_NETWORK_FOR_IGA_PRODUCTION	HPV16 seropositivity
KEGG	KEGG_LEISHMANIA_INFECTION	66	11	3.85039e-11	6.51065e-10	CR1:TNF:HLA-DRA:HLA-DRB5:HLA-DQA2:HLA-DOB:HLA-DMB:HLA-DMA:HLA-DOA:HLA-DPA1:HLA-DPB1	http://www.gsea-msigdb.org/gsea/msigdb/human/geneset/KEGG_LEISHMANIA_INFECTION	HPV16 seropositivity
KEGG	KEGG_CYTOKINE_CYTOKINE_RECEPTOR_INTERACTION	259	17	7.43605e-10	1.15259e-08	TNFRSF4:CXCR6:LTA:TNF:TNFRSF19:CCL2:CCL7:CCL11:CCL8:CCL13:CCL1:CCL16:CCL14:CCL15-CCL14:CCL15:CCL23:CCL18:CD40LG	http://www.gsea-msigdb.org/gsea/msigdb/human/geneset/KEGG_CYTOKINE_CYTOKINE_RECEPTOR_INTERACTION	HPV16 seropositivity
KEGG	KEGG_CHEMOKINE_SIGNALING_PATHWAY	186	12	2.99299e-07	4.28227e-06	CXCR6:CCL2:CCL7:CCL11:CCL8:CCL13:CCL1:CCL16:CCL14:CCL15-CCL14:CCL15:CCL23:CCL18	http://www.gsea-msigdb.org/gsea/msigdb/human/geneset/KEGG_CHEMOKINE_SIGNALING_PATHWAY	HPV16 seropositivity
KEGG	KEGG_COMPLEMENT_AND_COAGULATION_CASCADES	68	7	4.36441e-06	5.79843e-05	C4BPB:C4BPA:CR1:CD46:C2:CFB:C4A	http://www.gsea-msigdb.org/gsea/msigdb/human/geneset/KEGG_COMPLEMENT_AND_COAGULATION_CASCADES	HPV16 seropositivity
KEGG	KEGG_NOD_LIKE_RECEPTOR_SIGNALING_PATHWAY	59	6	2.30614e-05	0.000285962	TNF:CCL2:CCL7:CCL11:CCL8:CCL13	http://www.gsea-msigdb.org/gsea/msigdb/human/geneset/KEGG_NOD_LIKE_RECEPTOR_SIGNALING_PATHWAY	HPV16 seropositivity
KEGG	KEGG_HEMATOPOIETIC_CELL_LINEAGE	83	6	0.000159166	0.00185031	CR1:CD34:TNF:HLA-DRA:HLA-DRB5:CD5	http://www.gsea-msigdb.org/gsea/msigdb/human/geneset/KEGG_HEMATOPOIETIC_CELL_LINEAGE	HPV16 seropositivity
GO_mf	GOMF_PEPTIDE_ANTIGEN_BINDING	24	11	1.27981e-16	2.26782e-13	HLA-C:HLA-B:MICA:MICB:HLA-DRA:HLA-DRB5:TAP2:TAP1:HLA-DPA1:HLA-DPB1:TAPBP	http://www.gsea-msigdb.org/gsea/msigdb/human/geneset/GOMF_PEPTIDE_ANTIGEN_BINDING	HPV16 seropositivity
GO_mf	GOMF_MHC_CLASS_II_PROTEIN_COMPLEX_BINDING	21	10	1.97806e-15	1.75256e-12	HLA-DRA:HLA-DRB5:HLA-DQA2:HLA-DQB2:HLA-DOB:HLA-DMB:HLA-DMA:HLA-DOA:HLA-DPA1:HLA-DPB1	http://www.gsea-msigdb.org/gsea/msigdb/human/geneset/GOMF_MHC_CLASS_II_PROTEIN_COMPLEX_BINDING	HPV16 seropositivity
GO_mf	GOMF_ANTIGEN_BINDING	51	12	6.03527e-14	3.56483e-11	SLAMF1:HLA-C:HLA-B:MICA:MICB:HLA-DRA:HLA-DRB5:TAP2:TAP1:HLA-DPA1:HLA-DPB1:TAPBP	http://www.gsea-msigdb.org/gsea/msigdb/human/geneset/GOMF_ANTIGEN_BINDING	HPV16 seropositivity
GO_mf	GOMF_MHC_PROTEIN_COMPLEX_BINDING	30	10	1.56101e-13	6.91527e-11	HLA-DRA:HLA-DRB5:HLA-DQA2:HLA-DQB2:HLA-DOB:HLA-DMB:HLA-DMA:HLA-DOA:HLA-DPA1:HLA-DPB1	http://www.gsea-msigdb.org/gsea/msigdb/human/geneset/GOMF_MHC_PROTEIN_COMPLEX_BINDING	HPV16 seropositivity
GO_mf	GOMF_CCR_CHEMOKINE_RECEPTOR_BINDING	44	11	3.31595e-13	1.17517e-10	CCL2:CCL7:CCL11:CCL8:CCL13:CCL1:CCL16:CCL14:CCL15-CCL14:CCL15:CCL23:CCL18	http://www.gsea-msigdb.org/gsea/msigdb/human/geneset/GOMF_CCR_CHEMOKINE_RECEPTOR_BINDING	HPV16 seropositivity
GO_mf	GOMF_CHEMOKINE_ACTIVITY	47	11	7.34052e-13	1.99217e-10	CCL2:CCL7:CCL11:CCL8:CCL13:CCL1:CCL16:CCL14:CCL15-CCL14:CCL15:CCL23:CCL18	http://www.gsea-msigdb.org/gsea/msigdb/human/geneset/GOMF_CHEMOKINE_ACTIVITY	HPV16 seropositivity
GO_mf	GOMF_MHC_CLASS_II_RECEPTOR_ACTIVITY	6	6	7.86974e-13	1.99217e-10	HLA-DRA:HLA-DQA2:HLA-DQB2:HLA-DOB:HLA-DOA:HLA-DPA1	http://www.gsea-msigdb.org/gsea/msigdb/human/geneset/GOMF_MHC_CLASS_II_RECEPTOR_ACTIVITY	HPV16 seropositivity
GO_mf	GOMF_CHEMOKINE_RECEPTOR_BINDING	68	11	5.40292e-11	1.19675e-08	CCL2:CCL7:CCL11:CCL8:CCL13:CCL1:CCL16:CCL14:CCL15-CCL14:CCL15:CCL23:CCL18	http://www.gsea-msigdb.org/gsea/msigdb/human/geneset/GOMF_CHEMOKINE_RECEPTOR_BINDING	HPV16 seropositivity
GO_mf	GOMF_TAP_BINDING	7	5	1.71092e-09	3.36861e-07	HLA-C:HLA-B:TAP2:TAP1:TAPBP	http://www.gsea-msigdb.org/gsea/msigdb/human/geneset/GOMF_TAP_BINDING	HPV16 seropositivity
GO_mf	GOMF_CYTOKINE_RECEPTOR_BINDING	252	15	2.82702e-08	5.00948e-06	LTA:TNF:SOCS2:CCL2:CCL7:CCL11:CCL8:CCL13:CCL1:CCL16:CCL14:CCL15-CCL14:CCL15:CCL23:CCL18:CD40LG	http://www.gsea-msigdb.org/gsea/msigdb/human/geneset/GOMF_CYTOKINE_RECEPTOR_BINDING	HPV16 seropositivity
GO_mf	GOMF_CYTOKINE_ACTIVITY	229	14	5.942e-08	9.57203e-06	LTA:TNF:CCL2:CCL7:CCL11:CCL8:CCL13:CCL1:CCL16:CCL14:CCL15-CCL14:CCL15:CCL23:CCL18:CD40LG	http://www.gsea-msigdb.org/gsea/msigdb/human/geneset/GOMF_CYTOKINE_ACTIVITY	HPV16 seropositivity
GO_mf	GOMF_SIGNALING_RECEPTOR_BINDING	1397	36	8.3459e-08	1.23241e-05	SQSTM1:HLA-C:HLA-B:MICA:MICB:LTA:TNF:BAG6:CSNK2B:HSPA1A:HSPA1B:TNXB:PPT2:EGFL8:NOTCH4:BTNL2:HLA-DRA:TAP2:TAP1:TAPBP:ADAM22:SRI:FZD1:SOCS2:FGF9:CCL2:CCL7:CCL11:CCL8:CCL13:CCL1:CCL16:CCL14:CCL15-CCL14:CCL15:CCL23:CCL18:S100B:CD40LG	http://www.gsea-msigdb.org/gsea/msigdb/human/geneset/GOMF_SIGNALING_RECEPTOR_BINDING	HPV16 seropositivity
GO_mf	GOMF_G_PROTEIN_COUPLED_RECEPTOR_BINDING	275	13	3.22591e-06	0.000439716	HSPA1A:HSPA1B:FZD1:CCL2:CCL7:CCL11:CCL8:CCL13:CCL1:CCL16:CCL14:CCL15-CCL14:CCL15:CCL23:CCL18	http://www.gsea-msigdb.org/gsea/msigdb/human/geneset/GOMF_G_PROTEIN_COUPLED_RECEPTOR_BINDING	HPV16 seropositivity
GO_mf	GOMF_PEPTIDE_BINDING	293	13	6.42275e-06	0.000812936	HLA-C:HLA-B:MICA:MICB:AGER:HLA-DRA:HLA-DRB5:TAP2:TAP1:HLA-DPA1:HLA-DPB1:TAPBP:AP2B1	http://www.gsea-msigdb.org/gsea/msigdb/human/geneset/GOMF_PEPTIDE_BINDING	HPV16 seropositivity
GO_mf	GOMF_PROTEIN_CONTAINING_COMPLEX_BINDING	1240	28	3.0125e-05	0.00355876	LAMB3:KCNH1:SQSTM1:AIF1:BAG6:TNXB:RNF5:AGER:HLA-DRA:HLA-DRB5:HLA-DQA2:HLA-DQB2:HLA-DOB:HLA-DMB:HLA-DMA:HLA-DOA:HLA-DPA1:HLA-DPB1:TAPBP:ADAM22:PEX1:SACS:SLFN12:SLFN14:GAS2L2:HNF1B:XRCC6:CD40LG	http://www.gsea-msigdb.org/gsea/msigdb/human/geneset/GOMF_PROTEIN_CONTAINING_COMPLEX_BINDING	HPV16 seropositivity
GO_mf	GOMF_IMMUNE_RECEPTOR_ACTIVITY	130	8	4.12332e-05	0.00456658	CR1:CXCR6:HLA-DRA:HLA-DQA2:HLA-DQB2:HLA-DOB:HLA-DOA:HLA-DPA1	http://www.gsea-msigdb.org/gsea/msigdb/human/geneset/GOMF_IMMUNE_RECEPTOR_ACTIVITY	HPV16 seropositivity
GO_mf	GOMF_AMIDE_BINDING	372	13	7.73366e-05	0.0080612	HLA-C:HLA-B:MICA:MICB:AGER:HLA-DRA:HLA-DRB5:TAP2:TAP1:HLA-DPA1:HLA-DPB1:TAPBP:AP2B1	http://www.gsea-msigdb.org/gsea/msigdb/human/geneset/GOMF_AMIDE_BINDING	HPV16 seropositivity
GO_mf	GOMF_EXOGENOUS_PROTEIN_BINDING	76	6	9.75408e-05	0.00960235	TNFRSF4:SLAMF1:XPR1:CR1:CD46:HSPA1A:HSPA1B	http://www.gsea-msigdb.org/gsea/msigdb/human/geneset/GOMF_EXOGENOUS_PROTEIN_BINDING	HPV16 seropositivity
GO_mf	GOMF_PEPTIDE_TRANSMEMBRANE_TRANSPORTER_ACTIVITY	10	3	0.000103167	0.00962165	TAP2:TAP1:TAPBP	http://www.gsea-msigdb.org/gsea/msigdb/human/geneset/GOMF_PEPTIDE_TRANSMEMBRANE_TRANSPORTER_ACTIVITY	HPV16 seropositivity
GO_mf	GOMF_SIGNALING_RECEPTOR_REGULATOR_ACTIVITY	516	15	0.000171498	0.0151947	LTA:TNF:FGF9:CCL2:CCL7:CCL11:CCL8:CCL13:CCL1:CCL16:CCL14:CCL15-CCL14:CCL15:CCL23:CCL18:CD40LG	http://www.gsea-msigdb.org/gsea/msigdb/human/geneset/GOMF_SIGNALING_RECEPTOR_REGULATOR_ACTIVITY	HPV16 seropositivity
GO_bp	GOBP_ANTIGEN_PROCESSING_AND_PRESENTATION_OF_PEPTIDE_ANTIGEN	65	17	4.19184e-20	1.95239e-16	HLA-C:HLA-B:MICA:MICB:HLA-DRA:HLA-DRB5:HLA-DQA2:HLA-DQB2:HLA-DOB:TAP2:TAP1:HLA-DMB:HLA-DMA:HLA-DOA:HLA-DPA1:HLA-DPB1:TAPBP	http://www.gsea-msigdb.org/gsea/msigdb/human/geneset/GOBP_ANTIGEN_PROCESSING_AND_PRESENTATION_OF_PEPTIDE_ANTIGEN	HPV16 seropositivity
GO_bp	GOBP_PEPTIDE_ANTIGEN_ASSEMBLY_WITH_MHC_CLASS_II_PROTEIN_COMPLEX	11	10	6.7156e-20	1.95239e-16	HLA-DRA:HLA-DRB5:HLA-DQA2:HLA-DQB2:HLA-DOB:HLA-DMB:HLA-DMA:HLA-DOA:HLA-DPA1:HLA-DPB1	http://www.gsea-msigdb.org/gsea/msigdb/human/geneset/GOBP_PEPTIDE_ANTIGEN_ASSEMBLY_WITH_MHC_CLASS_II_PROTEIN_COMPLEX	HPV16 seropositivity
GO_bp	GOBP_PEPTIDE_ANTIGEN_ASSEMBLY_WITH_MHC_PROTEIN_COMPLEX	15	11	7.55665e-20	1.95239e-16	HLA-DRA:HLA-DRB5:HLA-DQA2:HLA-DQB2:HLA-DOB:HLA-DMB:HLA-DMA:HLA-DOA:HLA-DPA1:HLA-DPB1:TAPBP	http://www.gsea-msigdb.org/gsea/msigdb/human/geneset/GOBP_PEPTIDE_ANTIGEN_ASSEMBLY_WITH_MHC_PROTEIN_COMPLEX	HPV16 seropositivity
GO_bp	GOBP_LYMPHOCYTE_MEDIATED_IMMUNITY	282	26	5.06722e-18	9.819e-15	SLAMF1:C4BPB:C4BPA:CR1:CD46:HLA-C:HLA-B:MICA:MICB:LTA:TNF:C2:C4A:AGER:HLA-DRA:HLA-DRB5:HLA-DQA2:HLA-DQB2:HLA-DOB:TAP2:HLA-DMB:HLA-DMA:HLA-DOA:HLA-DPA1:HLA-DPB1:CD40LG	http://www.gsea-msigdb.org/gsea/msigdb/human/geneset/GOBP_LYMPHOCYTE_MEDIATED_IMMUNITY	HPV16 seropositivity
GO_bp	GOBP_ANTIGEN_PROCESSING_AND_PRESENTATION	103	18	8.10277e-18	1.25609e-14	HLA-C:HLA-B:MICA:MICB:HLA-DRA:HLA-DRB5:HLA-DQA2:HLA-DQB2:HLA-DOB:TAP2:PSMB8:TAP1:HLA-DMB:HLA-DMA:HLA-DOA:HLA-DPA1:HLA-DPB1:TAPBP	http://www.gsea-msigdb.org/gsea/msigdb/human/geneset/GOBP_ANTIGEN_PROCESSING_AND_PRESENTATION	HPV16 seropositivity
GO_bp	GOBP_ADAPTIVE_IMMUNE_RESPONSE_BASED_ON_SOMATIC_RECOMBINATION_OF_IMMUNE_RECEPTORS_BUILT_FROM_IMMUNOGLOBULIN_SUPERFAMILY_DOMAINS	293	26	1.30794e-17	1.68964e-14	SLAMF1:C4BPB:C4BPA:CR1:CD46:HLA-C:HLA-B:MICA:MICB:LTA:TNF:C2:C4A:AGER:HLA-DRA:HLA-DRB5:HLA-DQA2:HLA-DQB2:HLA-DOB:TAP2:HLA-DMB:HLA-DMA:HLA-DOA:HLA-DPA1:HLA-DPB1:CD40LG	http://www.gsea-msigdb.org/gsea/msigdb/human/geneset/GOBP_ADAPTIVE_IMMUNE_RESPONSE_BASED_ON_SOMATIC_RECOMBINATION_OF_IMMUNE_RECEPTORS_BUILT_FROM_IMMUNOGLOBULIN_SUPERFAMILY_DOMAINS	HPV16 seropositivity
GO_bp	GOBP_B_CELL_MEDIATED_IMMUNITY	135	19	6.6348e-17	7.34662e-14	C4BPB:C4BPA:CR1:CD46:LTA:TNF:C2:C4A:HLA-DRA:HLA-DRB5:HLA-DQA2:HLA-DQB2:HLA-DOB:HLA-DMB:HLA-DMA:HLA-DOA:HLA-DPA1:HLA-DPB1:CD40LG	http://www.gsea-msigdb.org/gsea/msigdb/human/geneset/GOBP_B_CELL_MEDIATED_IMMUNITY	HPV16 seropositivity
GO_bp	GOBP_ADAPTIVE_IMMUNE_RESPONSE	436	28	3.03029e-15	2.93597e-12	SLAMF1:C4BPB:C4BPA:CR1:CD46:HLA-C:HLA-B:MICA:MICB:LTA:TNF:C2:C4A:AGER:HLA-DRA:HLA-DRB5:HLA-DQA2:HLA-DQB2:HLA-DOB:TAP2:TAP1:HLA-DMB:HLA-DMA:HLA-DOA:HLA-DPA1:HLA-DPB1:CD6:CD40LG	http://www.gsea-msigdb.org/gsea/msigdb/human/geneset/GOBP_ADAPTIVE_IMMUNE_RESPONSE	HPV16 seropositivity
GO_bp	GOBP_EOSINOPHIL_MIGRATION	31	11	4.08981e-15	3.52224e-12	CCL2:CCL7:CCL11:CCL8:CCL13:CCL1:CCL16:CCL14:CCL15-CCL14:CCL15:CCL23:CCL18	http://www.gsea-msigdb.org/gsea/msigdb/human/geneset/GOBP_EOSINOPHIL_MIGRATION	HPV16 seropositivity
GO_bp	GOBP_LEUKOCYTE_MEDIATED_IMMUNITY	382	26	8.01623e-15	6.21338e-12	SLAMF1:C4BPB:C4BPA:CR1:CD46:HLA-C:HLA-B:MICA:MICB:LTA:TNF:C2:C4A:AGER:HLA-DRA:HLA-DRB5:HLA-DQA2:HLA-DQB2:HLA-DOB:TAP2:HLA-DMB:HLA-DMA:HLA-DOA:HLA-DPA1:HLA-DPB1:CD40LG	http://www.gsea-msigdb.org/gsea/msigdb/human/geneset/GOBP_LEUKOCYTE_MEDIATED_IMMUNITY	HPV16 seropositivity
GO_bp	GOBP_ANTIGEN_PROCESSING_AND_PRESENTATION_OF_EXOGENOUS_PEPTIDE_ANTIGEN	34	11	1.34702e-14	9.49156e-12	HLA-DRA:HLA-DRB5:HLA-DQA2:HLA-DQB2:HLA-DOB:TAP2:HLA-DMB:HLA-DMA:HLA-DOA:HLA-DPA1:HLA-DPB1	http://www.gsea-msigdb.org/gsea/msigdb/human/geneset/GOBP_ANTIGEN_PROCESSING_AND_PRESENTATION_OF_EXOGENOUS_PEPTIDE_ANTIGEN	HPV16 seropositivity
GO_bp	GOBP_ANTIGEN_PROCESSING_AND_PRESENTATION_OF_EXOGENOUS_PEPTIDE_ANTIGEN_VIA_MHC_CLASS_II	26	10	2.85506e-14	1.84413e-11	HLA-DRA:HLA-DRB5:HLA-DQA2:HLA-DQB2:HLA-DOB:HLA-DMB:HLA-DMA:HLA-DOA:HLA-DPA1:HLA-DPB1	http://www.gsea-msigdb.org/gsea/msigdb/human/geneset/GOBP_ANTIGEN_PROCESSING_AND_PRESENTATION_OF_EXOGENOUS_PEPTIDE_ANTIGEN_VIA_MHC_CLASS_II	HPV16 seropositivity
GO_bp	GOBP_POSITIVE_REGULATION_OF_IMMUNE_SYSTEM_PROCESS	973	39	4.85759e-14	2.89625e-11	TNFRSF4:SLAMF1:C4BPB:C4BPA:CR1:CD46:HLA-C:HLA-B:MICA:MICB:LTA:TNF:AIF1:BAG6:HSPA1A:HSPA1B:C2:CFB:C4A:AGER:GPSM3:BTNL2:HLA-DRA:HLA-DRB5:HLA-DQA2:HLA-DQB2:HLA-DOB:TAP2:HLA-DMB:HLA-DMA:HLA-DOA:HLA-DPA1:HLA-DPB1:CD6:CD5:CCL2:CCL7:CCL1:XRCC6:CD40LG	http://www.gsea-msigdb.org/gsea/msigdb/human/geneset/GOBP_POSITIVE_REGULATION_OF_IMMUNE_SYSTEM_PROCESS	HPV16 seropositivity
GO_bp	GOBP_ANTIGEN_PROCESSING_AND_PRESENTATION_OF_EXOGENOUS_ANTIGEN	43	11	2.50825e-13	1.32084e-10	HLA-DRA:HLA-DRB5:HLA-DQA2:HLA-DQB2:HLA-DOB:TAP2:HLA-DMB:HLA-DMA:HLA-DOA:HLA-DPA1:HLA-DPB1	http://www.gsea-msigdb.org/gsea/msigdb/human/geneset/GOBP_ANTIGEN_PROCESSING_AND_PRESENTATION_OF_EXOGENOUS_ANTIGEN	HPV16 seropositivity
GO_bp	GOBP_IMMUNE_RESPONSE	1571	49	2.55614e-13	1.32084e-10	TNFRSF4:SLAMF1:C4BPB:C4BPA:CR1:CD46:CXCR6:HLA-C:HLA-B:MICA:MICB:LTA:TNF:LST1:AIF1:BAG6:HSPA1A:HSPA1B:C2:CFB:C4A:AGER:BTNL2:HLA-DRA:HLA-DRB5:HLA-DQA2:HLA-DQB2:HLA-DOB:TAP2:TAP1:HLA-DMB:HLA-DMA:HLA-DOA:HLA-DPA1:HLA-DPB1:TAPBP:CD6:CCL2:CCL7:CCL11:CCL8:CCL13:CCL1:CCL16:CCL14:CCL15-CCL14:CCL15:CCL23:CCL18:XRCC6:CD40LG	http://www.gsea-msigdb.org/gsea/msigdb/human/geneset/GOBP_IMMUNE_RESPONSE	HPV16 seropositivity
GO_bp	GOBP_ANTIGEN_PROCESSING_AND_PRESENTATION_OF_PEPTIDE_OR_POLYSACCHARIDE_ANTIGEN_VIA_MHC_CLASS_II	32	10	3.29536e-13	1.5964e-10	HLA-DRA:HLA-DRB5:HLA-DQA2:HLA-DQB2:HLA-DOB:HLA-DMB:HLA-DMA:HLA-DOA:HLA-DPA1:HLA-DPB1	http://www.gsea-msigdb.org/gsea/msigdb/human/geneset/GOBP_ANTIGEN_PROCESSING_AND_PRESENTATION_OF_PEPTIDE_OR_POLYSACCHARIDE_ANTIGEN_VIA_MHC_CLASS_II	HPV16 seropositivity
GO_bp	GOBP_POSITIVE_REGULATION_OF_LEUKOCYTE_CELL_CELL_ADHESION	264	20	1.62394e-12	7.40422e-10	SLAMF1:CR1:CD46:TNF:AIF1:AGER:HLA-DRA:HLA-DRB5:HLA-DQA2:HLA-DQB2:HLA-DOB:HLA-DMB:HLA-DMA:HLA-DOA:HLA-DPA1:HLA-DPB1:CD6:CD5:CCL2:CD40LG	http://www.gsea-msigdb.org/gsea/msigdb/human/geneset/GOBP_POSITIVE_REGULATION_OF_LEUKOCYTE_CELL_CELL_ADHESION	HPV16 seropositivity
GO_bp	GOBP_MONOCYTE_CHEMOTAXIS	68	12	2.39416e-12	1.03095e-09	AIF1:CCL2:CCL7:CCL11:CCL8:CCL13:CCL1:CCL16:CCL14:CCL15-CCL14:CCL15:CCL23:CCL18	http://www.gsea-msigdb.org/gsea/msigdb/human/geneset/GOBP_MONOCYTE_CHEMOTAXIS	HPV16 seropositivity
GO_bp	GOBP_CELLULAR_RESPONSE_TO_TYPE_II_INTERFERON	109	14	3.19138e-12	1.30192e-09	TNF:AIF1:HLA-DPA1:CCL2:CCL7:CCL11:CCL8:CCL13:CCL1:CCL16:CCL14:CCL15-CCL14:CCL15:CCL23:CCL18	http://www.gsea-msigdb.org/gsea/msigdb/human/geneset/GOBP_CELLULAR_RESPONSE_TO_TYPE_II_INTERFERON	HPV16 seropositivity
GO_bp	GOBP_POSITIVE_REGULATION_OF_LYMPHOCYTE_ACTIVATION	316	21	5.46044e-12	2.11619e-09	TNFRSF4:SLAMF1:CR1:CD46:AIF1:AGER:HLA-DRA:HLA-DRB5:HLA-DQA2:HLA-DQB2:HLA-DOB:HLA-DMB:HLA-DMA:HLA-DOA:HLA-DPA1:HLA-DPB1:CD6:CD5:CCL2:XRCC6:CD40LG	http://www.gsea-msigdb.org/gsea/msigdb/human/geneset/GOBP_POSITIVE_REGULATION_OF_LYMPHOCYTE_ACTIVATION	HPV16 seropositivity
GO_bp	GOBP_IMMUNOGLOBULIN_PRODUCTION	118	14	9.61487e-12	3.5488e-09	TNFRSF4:CR1:TNF:HLA-DRA:HLA-DRB5:HLA-DQA2:HLA-DQB2:HLA-DOB:HLA-DMB:HLA-DMA:HLA-DOA:HLA-DPA1:HLA-DPB1:CD40LG	http://www.gsea-msigdb.org/gsea/msigdb/human/geneset/GOBP_IMMUNOGLOBULIN_PRODUCTION	HPV16 seropositivity
GO_bp	GOBP_IMMUNE_EFFECTOR_PROCESS	611	28	1.13916e-11	4.01347e-09	TNFRSF4:SLAMF1:C4BPB:C4BPA:CR1:CD46:HLA-C:HLA-B:MICA:MICB:LTA:TNF:C2:CFB:C4A:AGER:HLA-DRA:HLA-DRB5:HLA-DQA2:HLA-DQB2:HLA-DOB:TAP2:HLA-DMB:HLA-DMA:HLA-DOA:HLA-DPA1:HLA-DPB1:CD40LG	http://www.gsea-msigdb.org/gsea/msigdb/human/geneset/GOBP_IMMUNE_EFFECTOR_PROCESS	HPV16 seropositivity
GO_bp	GOBP_LYMPHOCYTE_CHEMOTAXIS	61	11	1.56399e-11	5.27063e-09	CCL2:CCL7:CCL11:CCL8:CCL13:CCL1:CCL16:CCL14:CCL15-CCL14:CCL15:CCL23:CCL18	http://www.gsea-msigdb.org/gsea/msigdb/human/geneset/GOBP_LYMPHOCYTE_CHEMOTAXIS	HPV16 seropositivity
GO_bp	GOBP_POSITIVE_REGULATION_OF_CELL_ACTIVATION	382	22	2.77421e-11	8.95954e-09	TNFRSF4:SLAMF1:CR1:CD46:TNF:AIF1:AGER:HLA-DRA:HLA-DRB5:HLA-DQA2:HLA-DQB2:HLA-DOB:HLA-DMB:HLA-DMA:HLA-DOA:HLA-DPA1:HLA-DPB1:CD6:CD5:CCL2:XRCC6:CD40LG	http://www.gsea-msigdb.org/gsea/msigdb/human/geneset/GOBP_POSITIVE_REGULATION_OF_CELL_ACTIVATION	HPV16 seropositivity
GO_bp	GOBP_ANTIGEN_PROCESSING_AND_PRESENTATION_OF_ENDOGENOUS_PEPTIDE_ANTIGEN	23	8	3.03645e-11	9.41421e-09	HLA-C:HLA-B:MICA:MICB:HLA-DRA:TAP2:TAP1:TAPBP	http://www.gsea-msigdb.org/gsea/msigdb/human/geneset/GOBP_ANTIGEN_PROCESSING_AND_PRESENTATION_OF_ENDOGENOUS_PEPTIDE_ANTIGEN	HPV16 seropositivity
GO_bp	GOBP_POSITIVE_REGULATION_OF_CELL_CELL_ADHESION	312	20	3.41809e-11	1.01899e-08	SLAMF1:CR1:CD46:TNF:AIF1:AGER:HLA-DRA:HLA-DRB5:HLA-DQA2:HLA-DQB2:HLA-DOB:HLA-DMB:HLA-DMA:HLA-DOA:HLA-DPA1:HLA-DPB1:CD6:CD5:CCL2:CD40LG	http://www.gsea-msigdb.org/gsea/msigdb/human/geneset/GOBP_POSITIVE_REGULATION_OF_CELL_CELL_ADHESION	HPV16 seropositivity
GO_bp	GOBP_RESPONSE_TO_TYPE_II_INTERFERON	132	14	4.47579e-11	1.28488e-08	TNF:AIF1:HLA-DPA1:CCL2:CCL7:CCL11:CCL8:CCL13:CCL1:CCL16:CCL14:CCL15-CCL14:CCL15:CCL23:CCL18	http://www.gsea-msigdb.org/gsea/msigdb/human/geneset/GOBP_RESPONSE_TO_TYPE_II_INTERFERON	HPV16 seropositivity
GO_bp	GOBP_IMMUNOGLOBULIN_PRODUCTION_INVOLVED_IN_IMMUNOGLOBULIN_MEDIATED_IMMUNE_RESPONSE	68	11	5.40292e-11	1.49565e-08	HLA-DRA:HLA-DRB5:HLA-DQA2:HLA-DQB2:HLA-DOB:HLA-DMB:HLA-DMA:HLA-DOA:HLA-DPA1:HLA-DPB1:CD40LG	http://www.gsea-msigdb.org/gsea/msigdb/human/geneset/GOBP_IMMUNOGLOBULIN_PRODUCTION_INVOLVED_IN_IMMUNOGLOBULIN_MEDIATED_IMMUNE_RESPONSE	HPV16 seropositivity
GO_bp	GOBP_REGULATION_OF_IMMUNE_SYSTEM_PROCESS	1401	42	6.09382e-11	1.62873e-08	TNFRSF4:SLAMF1:C4BPB:C4BPA:CR1:CD46:HLA-C:HLA-B:MICA:MICB:LTA:TNF:LST1:AIF1:BAG6:HSPA1A:HSPA1B:C2:ZBTB12:CFB:C4A:AGER:GPSM3:BTNL2:HLA-DRA:HLA-DRB5:HLA-DQA2:HLA-DQB2:HLA-DOB:TAP2:HLA-DMB:HLA-DMA:HLA-DOA:HLA-DPA1:HLA-DPB1:CD6:CD5:CCL2:CCL7:CCL1:MMP28:XRCC6:CD40LG	http://www.gsea-msigdb.org/gsea/msigdb/human/geneset/GOBP_REGULATION_OF_IMMUNE_SYSTEM_PROCESS	HPV16 seropositivity
GO_bp	GOBP_RESPONSE_TO_CHEMOKINE	96	12	1.61699e-10	4.17777e-08	CXCR6:CCL2:CCL7:CCL11:CCL8:CCL13:CCL1:CCL16:CCL14:CCL15-CCL14:CCL15:CCL23:CCL18	http://www.gsea-msigdb.org/gsea/msigdb/human/geneset/GOBP_RESPONSE_TO_CHEMOKINE	HPV16 seropositivity
GO_bp	GOBP_ANTIGEN_PROCESSING_AND_PRESENTATION_OF_ENDOGENOUS_ANTIGEN	30	8	3.41846e-10	8.54726e-08	HLA-C:HLA-B:MICA:MICB:HLA-DRA:TAP2:TAP1:TAPBP	http://www.gsea-msigdb.org/gsea/msigdb/human/geneset/GOBP_ANTIGEN_PROCESSING_AND_PRESENTATION_OF_ENDOGENOUS_ANTIGEN	HPV16 seropositivity
GO_bp	GOBP_RESPONSE_TO_TUMOR_NECROSIS_FACTOR	248	17	3.81327e-10	9.23644e-08	TNFRSF4:TRAF5:TNF:HSPA1A:HSPA1B:TNFRSF19:CCL2:CCL7:CCL11:CCL8:CCL13:CCL1:RFFL:CCL16:CCL14:CCL15-CCL14:CCL15:CCL23:CCL18	http://www.gsea-msigdb.org/gsea/msigdb/human/geneset/GOBP_RESPONSE_TO_TUMOR_NECROSIS_FACTOR	HPV16 seropositivity
GO_bp	GOBP_REGULATION_OF_LYMPHOCYTE_ACTIVATION	487	23	4.91204e-10	1.15373e-07	TNFRSF4:SLAMF1:CR1:CD46:MICA:LST1:AIF1:AGER:HLA-DRA:HLA-DRB5:HLA-DQA2:HLA-DQB2:HLA-DOB:HLA-DMB:HLA-DMA:HLA-DOA:HLA-DPA1:HLA-DPB1:CD6:CD5:CCL2:XRCC6:CD40LG	http://www.gsea-msigdb.org/gsea/msigdb/human/geneset/GOBP_REGULATION_OF_LYMPHOCYTE_ACTIVATION	HPV16 seropositivity
GO_bp	GOBP_MONONUCLEAR_CELL_MIGRATION	195	15	8.66199e-10	1.97468e-07	SLAMF1:TNF:AIF1:AGER:CCL2:CCL7:CCL11:CCL8:CCL13:CCL1:CCL16:CCL14:CCL15-CCL14:CCL15:CCL23:CCL18	http://www.gsea-msigdb.org/gsea/msigdb/human/geneset/GOBP_MONONUCLEAR_CELL_MIGRATION	HPV16 seropositivity
GO_bp	GOBP_LYMPHOCYTE_MIGRATION	117	12	1.65833e-09	3.6725e-07	AIF1:CCL2:CCL7:CCL11:CCL8:CCL13:CCL1:CCL16:CCL14:CCL15-CCL14:CCL15:CCL23:CCL18	http://www.gsea-msigdb.org/gsea/msigdb/human/geneset/GOBP_LYMPHOCYTE_MIGRATION	HPV16 seropositivity
GO_bp	GOBP_REGULATION_OF_LYMPHOCYTE_MEDIATED_IMMUNITY	177	14	2.22883e-09	4.79879e-07	SLAMF1:C4BPB:C4BPA:CR1:CD46:HLA-C:HLA-B:MICA:MICB:LTA:TNF:AGER:HLA-DRA:TAP2	http://www.gsea-msigdb.org/gsea/msigdb/human/geneset/GOBP_REGULATION_OF_LYMPHOCYTE_MEDIATED_IMMUNITY	HPV16 seropositivity
GO_bp	GOBP_LEUKOCYTE_CELL_CELL_ADHESION	402	20	2.89918e-09	6.0734e-07	SLAMF1:CR1:CD46:TNF:AIF1:AGER:HLA-DRA:HLA-DRB5:HLA-DQA2:HLA-DQB2:HLA-DOB:HLA-DMB:HLA-DMA:HLA-DOA:HLA-DPA1:HLA-DPB1:CD6:CD5:CCL2:CD40LG	http://www.gsea-msigdb.org/gsea/msigdb/human/geneset/GOBP_LEUKOCYTE_CELL_CELL_ADHESION	HPV16 seropositivity
GO_bp	GOBP_REGULATION_OF_T_CELL_ACTIVATION	364	19	3.35029e-09	6.83371e-07	SLAMF1:CR1:CD46:AIF1:AGER:HLA-DRA:HLA-DRB5:HLA-DQA2:HLA-DQB2:HLA-DOB:HLA-DMB:HLA-DMA:HLA-DOA:HLA-DPA1:HLA-DPB1:CD6:CD5:CCL2:CD40LG	http://www.gsea-msigdb.org/gsea/msigdb/human/geneset/GOBP_REGULATION_OF_T_CELL_ACTIVATION	HPV16 seropositivity
GO_bp	GOBP_GRANULOCYTE_CHEMOTAXIS	127	12	4.27194e-09	8.4902e-07	SLAMF1:CCL2:CCL7:CCL11:CCL8:CCL13:CCL1:CCL16:CCL14:CCL15-CCL14:CCL15:CCL23:CCL18	http://www.gsea-msigdb.org/gsea/msigdb/human/geneset/GOBP_GRANULOCYTE_CHEMOTAXIS	HPV16 seropositivity
GO_bp	GOBP_NEUTROPHIL_CHEMOTAXIS	103	11	5.21847e-09	1.01121e-06	CCL2:CCL7:CCL11:CCL8:CCL13:CCL1:CCL16:CCL14:CCL15-CCL14:CCL15:CCL23:CCL18	http://www.gsea-msigdb.org/gsea/msigdb/human/geneset/GOBP_NEUTROPHIL_CHEMOTAXIS	HPV16 seropositivity
GO_bp	GOBP_CELLULAR_RESPONSE_TO_INTERLEUKIN_1	106	11	7.09013e-09	1.32902e-06	CCL2:CCL7:CCL11:CCL8:CCL13:CCL1:CCL16:CCL14:CCL15-CCL14:CCL15:CCL23:CCL18	http://www.gsea-msigdb.org/gsea/msigdb/human/geneset/GOBP_CELLULAR_RESPONSE_TO_INTERLEUKIN_1	HPV16 seropositivity
GO_bp	GOBP_DEFENSE_RESPONSE_TO_OTHER_ORGANISM	1091	33	7.2015e-09	1.32902e-06	SLAMF1:C4BPB:C4BPA:CR1:CD46:HLA-C:HLA-B:MICA:MICB:LTA:TNF:AIF1:HSPA1A:HSPA1B:C2:CFB:C4A:HLA-DPA1:CD6:CCL2:CCL7:CCL11:CCL8:CCL13:CCL1:SLFN11:SLFN13:LYZL6:CCL16:CCL14:CCL15-CCL14:CCL15:CCL23:CCL18:XRCC6	http://www.gsea-msigdb.org/gsea/msigdb/human/geneset/GOBP_DEFENSE_RESPONSE_TO_OTHER_ORGANISM	HPV16 seropositivity
GO_bp	GOBP_POSITIVE_REGULATION_OF_CELL_ADHESION	470	21	7.66163e-09	1.38105e-06	SLAMF1:CR1:CD46:RREB1:TNF:AIF1:AGER:HLA-DRA:HLA-DRB5:HLA-DQA2:HLA-DQB2:HLA-DOB:HLA-DMB:HLA-DMA:HLA-DOA:HLA-DPA1:HLA-DPB1:CD6:CD5:CCL2:CD40LG	http://www.gsea-msigdb.org/gsea/msigdb/human/geneset/GOBP_POSITIVE_REGULATION_OF_CELL_ADHESION	HPV16 seropositivity
GO_bp	GOBP_REGULATION_OF_ADAPTIVE_IMMUNE_RESPONSE	196	14	8.32032e-09	1.4657e-06	SLAMF1:C4BPB:C4BPA:CR1:CD46:HLA-C:HLA-B:MICA:MICB:LTA:TNF:AGER:HLA-DRA:TAP2	http://www.gsea-msigdb.org/gsea/msigdb/human/geneset/GOBP_REGULATION_OF_ADAPTIVE_IMMUNE_RESPONSE	HPV16 seropositivity
GO_bp	GOBP_MYELOID_LEUKOCYTE_MIGRATION	231	15	8.82072e-09	1.48629e-06	SLAMF1:AIF1:AGER:CCL2:CCL7:CCL11:CCL8:CCL13:CCL1:MMP28:CCL16:CCL14:CCL15-CCL14:CCL15:CCL23:CCL18	http://www.gsea-msigdb.org/gsea/msigdb/human/geneset/GOBP_MYELOID_LEUKOCYTE_MIGRATION	HPV16 seropositivity
GO_bp	GOBP_PRODUCTION_OF_MOLECULAR_MEDIATOR_OF_IMMUNE_RESPONSE	231	15	8.82072e-09	1.48629e-06	TNFRSF4:SLAMF1:CR1:TNF:HLA-DRA:HLA-DRB5:HLA-DQA2:HLA-DQB2:HLA-DOB:HLA-DMB:HLA-DMA:HLA-DOA:HLA-DPA1:HLA-DPB1:CD40LG	http://www.gsea-msigdb.org/gsea/msigdb/human/geneset/GOBP_PRODUCTION_OF_MOLECULAR_MEDIATOR_OF_IMMUNE_RESPONSE	HPV16 seropositivity
GO_bp	GOBP_HUMORAL_IMMUNE_RESPONSE_MEDIATED_BY_CIRCULATING_IMMUNOGLOBULIN	44	8	9.20813e-09	1.51856e-06	C4BPB:C4BPA:CR1:CD46:LTA:TNF:C2:C4A	http://www.gsea-msigdb.org/gsea/msigdb/human/geneset/GOBP_HUMORAL_IMMUNE_RESPONSE_MEDIATED_BY_CIRCULATING_IMMUNOGLOBULIN	HPV16 seropositivity
GO_bp	GOBP_LEUKOCYTE_CHEMOTAXIS	233	15	9.90807e-09	1.59995e-06	SLAMF1:AIF1:GPSM3:CCL2:CCL7:CCL11:CCL8:CCL13:CCL1:MMP28:CCL16:CCL14:CCL15-CCL14:CCL15:CCL23:CCL18	http://www.gsea-msigdb.org/gsea/msigdb/human/geneset/GOBP_LEUKOCYTE_CHEMOTAXIS	HPV16 seropositivity
GO_bp	GOBP_REGULATION_OF_CELL_CELL_ADHESION	481	21	1.14551e-08	1.81201e-06	SLAMF1:CR1:CD46:TNF:AIF1:AGER:NOTCH4:HLA-DRA:HLA-DRB5:HLA-DQA2:HLA-DQB2:HLA-DOB:HLA-DMB:HLA-DMA:HLA-DOA:HLA-DPA1:HLA-DPB1:CD6:CD5:CCL2:CD40LG	http://www.gsea-msigdb.org/gsea/msigdb/human/geneset/GOBP_REGULATION_OF_CELL_CELL_ADHESION	HPV16 seropositivity
GO_bp	GOBP_REGULATION_OF_HUMORAL_IMMUNE_RESPONSE_MEDIATED_BY_CIRCULATING_IMMUNOGLOBULIN	18	6	1.32497e-08	2.04029e-06	C4BPB:C4BPA:CR1:CD46:LTA:TNF	http://www.gsea-msigdb.org/gsea/msigdb/human/geneset/GOBP_REGULATION_OF_HUMORAL_IMMUNE_RESPONSE_MEDIATED_BY_CIRCULATING_IMMUNOGLOBULIN	HPV16 seropositivity
GO_bp	GOBP_T_CELL_ACTIVATION	532	22	1.34247e-08	2.04029e-06	TNFRSF4:SLAMF1:CR1:CD46:MICA:MICB:AIF1:AGER:HLA-DRA:HLA-DRB5:HLA-DQA2:HLA-DQB2:HLA-DOB:HLA-DMB:HLA-DMA:HLA-DOA:HLA-DPA1:HLA-DPB1:CD6:CD5:CCL2:CD40LG	http://www.gsea-msigdb.org/gsea/msigdb/human/geneset/GOBP_T_CELL_ACTIVATION	HPV16 seropositivity
GO_bp	GOBP_REGULATION_OF_CELL_ACTIVATION	635	24	1.6066e-08	2.39476e-06	TNFRSF4:SLAMF1:CR1:CD46:MICA:TNF:LST1:AIF1:AGER:HLA-DRA:HLA-DRB5:HLA-DQA2:HLA-DQB2:HLA-DOB:HLA-DMB:HLA-DMA:HLA-DOA:HLA-DPA1:HLA-DPB1:CD6:CD5:CCL2:XRCC6:CD40LG	http://www.gsea-msigdb.org/gsea/msigdb/human/geneset/GOBP_REGULATION_OF_CELL_ACTIVATION	HPV16 seropositivity
GO_bp	GOBP_INNATE_IMMUNE_RESPONSE	857	28	2.21364e-08	3.23735e-06	SLAMF1:C4BPB:C4BPA:CR1:CD46:HLA-C:HLA-B:MICA:TNF:AIF1:HSPA1A:HSPA1B:C2:CFB:C4A:HLA-DPA1:CD6:CCL2:CCL7:CCL11:CCL8:CCL13:CCL1:CCL16:CCL14:CCL15-CCL14:CCL15:CCL23:CCL18:XRCC6	http://www.gsea-msigdb.org/gsea/msigdb/human/geneset/GOBP_INNATE_IMMUNE_RESPONSE	HPV16 seropositivity
GO_bp	GOBP_T_CELL_MEDIATED_IMMUNITY	119	11	2.40748e-08	3.44846e-06	SLAMF1:C4BPA:CR1:CD46:HLA-C:HLA-B:MICA:MICB:AGER:HLA-DRA:TAP2	http://www.gsea-msigdb.org/gsea/msigdb/human/geneset/GOBP_T_CELL_MEDIATED_IMMUNITY	HPV16 seropositivity
GO_bp	GOBP_LYMPHOCYTE_ACTIVATION	753	26	2.44698e-08	3.44846e-06	TNFRSF4:SLAMF1:CR1:CD46:MICA:MICB:LST1:AIF1:BAG6:AGER:HLA-DRA:HLA-DRB5:HLA-DQA2:HLA-DQB2:HLA-DOB:HLA-DMB:HLA-DMA:HLA-DOA:HLA-DPA1:HLA-DPB1:SLC39A7:CD6:CD5:CCL2:XRCC6:CD40LG	http://www.gsea-msigdb.org/gsea/msigdb/human/geneset/GOBP_LYMPHOCYTE_ACTIVATION	HPV16 seropositivity
GO_bp	GOBP_GRANULOCYTE_MIGRATION	151	12	3.03245e-08	4.19723e-06	SLAMF1:CCL2:CCL7:CCL11:CCL8:CCL13:CCL1:CCL16:CCL14:CCL15-CCL14:CCL15:CCL23:CCL18	http://www.gsea-msigdb.org/gsea/msigdb/human/geneset/GOBP_GRANULOCYTE_MIGRATION	HPV16 seropositivity
GO_bp	GOBP_POSITIVE_REGULATION_OF_ERK1_AND_ERK2_CASCADE	218	14	3.20951e-08	4.36438e-06	SLAMF1:TNF:AGER:CCL2:CCL7:CCL11:CCL8:CCL13:CCL1:CCL16:CCL14:CCL15-CCL14:CCL15:CCL23:CCL18	http://www.gsea-msigdb.org/gsea/msigdb/human/geneset/GOBP_POSITIVE_REGULATION_OF_ERK1_AND_ERK2_CASCADE	HPV16 seropositivity
GO_bp	GOBP_NEUTROPHIL_MIGRATION	123	11	3.40146e-08	4.54564e-06	CCL2:CCL7:CCL11:CCL8:CCL13:CCL1:CCL16:CCL14:CCL15-CCL14:CCL15:CCL23:CCL18	http://www.gsea-msigdb.org/gsea/msigdb/human/geneset/GOBP_NEUTROPHIL_MIGRATION	HPV16 seropositivity
GO_bp	GOBP_ANTIGEN_PROCESSING_AND_PRESENTATION_OF_PEPTIDE_ANTIGEN_VIA_MHC_CLASS_I	35	7	3.97398e-08	5.22073e-06	HLA-C:HLA-B:MICA:MICB:TAP2:TAP1:TAPBP	http://www.gsea-msigdb.org/gsea/msigdb/human/geneset/GOBP_ANTIGEN_PROCESSING_AND_PRESENTATION_OF_PEPTIDE_ANTIGEN_VIA_MHC_CLASS_I	HPV16 seropositivity
GO_bp	GOBP_LEUKOCYTE_MIGRATION	381	18	4.05686e-08	5.24079e-06	SLAMF1:CD34:TNF:AIF1:AGER:GPSM3:CCL2:CCL7:CCL11:CCL8:CCL13:CCL1:MMP28:CCL16:CCL14:CCL15-CCL14:CCL15:CCL23:CCL18	http://www.gsea-msigdb.org/gsea/msigdb/human/geneset/GOBP_LEUKOCYTE_MIGRATION	HPV16 seropositivity
GO_bp	GOBP_DEFENSE_RESPONSE	1685	41	4.48999e-08	5.70523e-06	TNFRSF4:SLAMF1:C4BPB:C4BPA:CR1:CD46:CXCR6:HLA-C:HLA-B:MICA:MICB:LTA:TNF:AIF1:HSPA1A:HSPA1B:C2:CFB:C4A:AGER:GPSM3:TAP1:HLA-DPA1:AOAH:CD6:PARP4:CCL2:CCL7:CCL11:CCL8:CCL13:CCL1:SLFN11:SLFN13:LYZL6:CCL16:CCL14:CCL15-CCL14:CCL15:CCL23:CCL18:XRCC6:CD40LG	http://www.gsea-msigdb.org/gsea/msigdb/human/geneset/GOBP_DEFENSE_RESPONSE	HPV16 seropositivity
GO_bp	GOBP_CYTOKINE_MEDIATED_SIGNALING_PATHWAY	477	20	5.03973e-08	6.30048e-06	TNFRSF4:TRAF5:CXCR6:TNF:CSNK2B:HSPA1A:HSPA1B:AGPAT1:TNFRSF19:CCL2:CCL7:CCL11:CCL8:CCL13:CCL1:RFFL:CCL16:CCL14:CCL15-CCL14:CCL15:CCL23:CCL18	http://www.gsea-msigdb.org/gsea/msigdb/human/geneset/GOBP_CYTOKINE_MEDIATED_SIGNALING_PATHWAY	HPV16 seropositivity
GO_bp	GOBP_RESPONSE_TO_INTERLEUKIN_1	135	11	8.91959e-08	1.09739e-05	CCL2:CCL7:CCL11:CCL8:CCL13:CCL1:CCL16:CCL14:CCL15-CCL14:CCL15:CCL23:CCL18	http://www.gsea-msigdb.org/gsea/msigdb/human/geneset/GOBP_RESPONSE_TO_INTERLEUKIN_1	HPV16 seropositivity
GO_bp	GOBP_REGULATION_OF_LEUKOCYTE_MEDIATED_IMMUNITY	238	14	9.58633e-08	1.16099e-05	SLAMF1:C4BPB:C4BPA:CR1:CD46:HLA-C:HLA-B:MICA:MICB:LTA:TNF:AGER:HLA-DRA:TAP2	http://www.gsea-msigdb.org/gsea/msigdb/human/geneset/GOBP_REGULATION_OF_LEUKOCYTE_MEDIATED_IMMUNITY	HPV16 seropositivity
GO_bp	GOBP_REGULATION_OF_IMMUNE_EFFECTOR_PROCESS	371	17	1.51005e-07	1.80068e-05	TNFRSF4:SLAMF1:C4BPB:C4BPA:CR1:CD46:HLA-C:HLA-B:MICA:MICB:LTA:TNF:AGER:HLA-DRA:TAP2:HLA-DMB:CD40LG	http://www.gsea-msigdb.org/gsea/msigdb/human/geneset/GOBP_REGULATION_OF_IMMUNE_EFFECTOR_PROCESS	HPV16 seropositivity
GO_bp	GOBP_BIOLOGICAL_PROCESS_INVOLVED_IN_INTERSPECIES_INTERACTION_BETWEEN_ORGANISMS	1569	38	1.70315e-07	2.00017e-05	TNFRSF4:REG4:SLAMF1:XPR1:C4BPB:C4BPA:CR1:CD46:HLA-C:HLA-B:MICA:MICB:LTA:TNF:AIF1:HSPA1A:HSPA1B:C2:CFB:C4A:RNF5:TAP2:HLA-DPA1:CD6:CCL2:CCL7:CCL11:CCL8:CCL13:CCL1:SLFN11:SLFN13:LYZL6:CCL16:CCL14:CCL15-CCL14:CCL15:CCL23:CCL18:XRCC6	http://www.gsea-msigdb.org/gsea/msigdb/human/geneset/GOBP_BIOLOGICAL_PROCESS_INVOLVED_IN_INTERSPECIES_INTERACTION_BETWEEN_ORGANISMS	HPV16 seropositivity
GO_bp	GOBP_REGULATION_OF_CELL_ADHESION	783	25	2.0464e-07	2.36741e-05	SLAMF1:CR1:CD46:PLXNA2:RREB1:TNF:AIF1:TNXB:AGER:NOTCH4:HLA-DRA:HLA-DRB5:HLA-DQA2:HLA-DQB2:HLA-DOB:HLA-DMB:HLA-DMA:HLA-DOA:HLA-DPA1:HLA-DPB1:ADAM22:CD6:CD5:CCL2:CD40LG	http://www.gsea-msigdb.org/gsea/msigdb/human/geneset/GOBP_REGULATION_OF_CELL_ADHESION	HPV16 seropositivity
GO_bp	GOBP_CELL_CHEMOTAXIS	300	15	2.74519e-07	3.12911e-05	SLAMF1:AIF1:GPSM3:CCL2:CCL7:CCL11:CCL8:CCL13:CCL1:MMP28:CCL16:CCL14:CCL15-CCL14:CCL15:CCL23:CCL18	http://www.gsea-msigdb.org/gsea/msigdb/human/geneset/GOBP_CELL_CHEMOTAXIS	HPV16 seropositivity
GO_bp	GOBP_CELL_CELL_ADHESION	922	27	3.58718e-07	4.0296e-05	SLAMF1:CR1:CD46:CD34:DSP:TNF:AIF1:CLIC1:TNXB:AGER:NOTCH4:HLA-DRA:HLA-DRB5:HLA-DQA2:HLA-DQB2:HLA-DOB:HLA-DMB:HLA-DMA:HLA-DOA:HLA-DPA1:HLA-DPB1:CLDN12:NRCAM:CD6:CD5:CCL2:CD40LG	http://www.gsea-msigdb.org/gsea/msigdb/human/geneset/GOBP_CELL_CELL_ADHESION	HPV16 seropositivity
GO_bp	GOBP_POSITIVE_REGULATION_OF_IMMUNE_RESPONSE	645	22	3.81948e-07	4.22926e-05	SLAMF1:C4BPB:C4BPA:CR1:CD46:HLA-C:HLA-B:MICA:MICB:LTA:TNF:BAG6:HSPA1A:HSPA1B:C2:CFB:C4A:BTNL2:HLA-DRA:TAP2:HLA-DMB:HLA-DPB1:XRCC6	http://www.gsea-msigdb.org/gsea/msigdb/human/geneset/GOBP_POSITIVE_REGULATION_OF_IMMUNE_RESPONSE	HPV16 seropositivity
GO_bp	GOBP_REGULATION_OF_T_CELL_MEDIATED_CYTOTOXICITY	48	7	3.90855e-07	4.26693e-05	HLA-C:HLA-B:MICA:MICB:AGER:HLA-DRA:TAP2	http://www.gsea-msigdb.org/gsea/msigdb/human/geneset/GOBP_REGULATION_OF_T_CELL_MEDIATED_CYTOTOXICITY	HPV16 seropositivity
GO_bp	GOBP_ANTIGEN_PROCESSING_AND_PRESENTATION_OF_PEPTIDE_ANTIGEN_VIA_MHC_CLASS_IB	17	5	4.65652e-07	5.01287e-05	HLA-C:HLA-B:MICA:MICB:TAP2	http://www.gsea-msigdb.org/gsea/msigdb/human/geneset/GOBP_ANTIGEN_PROCESSING_AND_PRESENTATION_OF_PEPTIDE_ANTIGEN_VIA_MHC_CLASS_IB	HPV16 seropositivity
GO_bp	GOBP_COMPLEMENT_ACTIVATION_CLASSICAL_PATHWAY	32	6	5.77226e-07	6.12887e-05	C4BPB:C4BPA:CR1:CD46:C2:C4A	http://www.gsea-msigdb.org/gsea/msigdb/human/geneset/GOBP_COMPLEMENT_ACTIVATION_CLASSICAL_PATHWAY	HPV16 seropositivity
GO_bp	GOBP_POSITIVE_REGULATION_OF_T_CELL_PROLIFERATION	104	9	8.13244e-07	8.51818e-05	SLAMF1:CD46:AIF1:AGER:HLA-DMB:HLA-DPA1:HLA-DPB1:CD6:CD40LG	http://www.gsea-msigdb.org/gsea/msigdb/human/geneset/GOBP_POSITIVE_REGULATION_OF_T_CELL_PROLIFERATION	HPV16 seropositivity
GO_bp	GOBP_POSITIVE_REGULATION_OF_MULTICELLULAR_ORGANISMAL_PROCESS	1610	37	9.03665e-07	9.33908e-05	TNFRSF4:SLAMF1:CR1:CD46:CD34:PLXNA2:G0S2:DIEXF:RREB1:LTA:TNF:AIF1:HSPA1A:HSPA1B:TNXB:AGPAT1:AGER:GPSM3:HLA-DRA:HLA-DRB5:HLA-DQA2:HLA-DQB2:HLA-DOB:HLA-DMB:HLA-DMA:HLA-DOA:HLA-DPA1:HLA-DPB1:LRRN3:CD6:CD5:FGF9:ASIC2:CCL2:CCL11:CCL1:XRCC6:CD40LG	http://www.gsea-msigdb.org/gsea/msigdb/human/geneset/GOBP_POSITIVE_REGULATION_OF_MULTICELLULAR_ORGANISMAL_PROCESS	HPV16 seropositivity
GO_bp	GOBP_NEGATIVE_REGULATION_OF_LYMPHOCYTE_MEDIATED_IMMUNITY	55	7	1.01682e-06	0.000103702	SLAMF1:C4BPB:C4BPA:CR1:CD46:HLA-B:MICA	http://www.gsea-msigdb.org/gsea/msigdb/human/geneset/GOBP_NEGATIVE_REGULATION_OF_LYMPHOCYTE_MEDIATED_IMMUNITY	HPV16 seropositivity
GO_bp	GOBP_REGULATION_OF_COMPLEMENT_ACTIVATION_CLASSICAL_PATHWAY	9	4	1.05136e-06	0.000105832	C4BPB:C4BPA:CR1:CD46	http://www.gsea-msigdb.org/gsea/msigdb/human/geneset/GOBP_REGULATION_OF_COMPLEMENT_ACTIVATION_CLASSICAL_PATHWAY	HPV16 seropositivity
GO_bp	GOBP_T_CELL_MEDIATED_CYTOTOXICITY	57	7	1.30311e-06	0.000129493	HLA-C:HLA-B:MICA:MICB:AGER:HLA-DRA:TAP2	http://www.gsea-msigdb.org/gsea/msigdb/human/geneset/GOBP_T_CELL_MEDIATED_CYTOTOXICITY	HPV16 seropositivity
GO_bp	GOBP_COMPLEMENT_ACTIVATION	58	7	1.46981e-06	0.000144209	C4BPB:C4BPA:CR1:CD46:C2:CFB:C4A	http://www.gsea-msigdb.org/gsea/msigdb/human/geneset/GOBP_COMPLEMENT_ACTIVATION	HPV16 seropositivity
GO_bp	GOBP_INFLAMMATORY_RESPONSE	816	24	1.5514e-06	0.000150312	TNFRSF4:SLAMF1:CXCR6:LTA:TNF:AIF1:C4A:AGER:GPSM3:AOAH:CD6:PARP4:CCL2:CCL7:CCL11:CCL8:CCL13:CCL1:CCL16:CCL14:CCL15-CCL14:CCL15:CCL23:CCL18:CD40LG	http://www.gsea-msigdb.org/gsea/msigdb/human/geneset/GOBP_INFLAMMATORY_RESPONSE	HPV16 seropositivity
GO_bp	GOBP_POSITIVE_REGULATION_OF_IMMUNE_EFFECTOR_PROCESS	258	13	1.5959e-06	0.000152714	TNFRSF4:SLAMF1:CR1:CD46:HLA-C:HLA-B:MICA:MICB:LTA:TNF:HLA-DRA:TAP2:HLA-DMB	http://www.gsea-msigdb.org/gsea/msigdb/human/geneset/GOBP_POSITIVE_REGULATION_OF_IMMUNE_EFFECTOR_PROCESS	HPV16 seropositivity
GO_bp	GOBP_CELL_ACTIVATION	1059	28	1.61829e-06	0.000152968	TNFRSF4:SLAMF1:CR1:CD46:MICA:MICB:TNF:LST1:AIF1:BAG6:CLIC1:AGER:HLA-DRA:HLA-DRB5:HLA-DQA2:HLA-DQB2:HLA-DOB:HLA-DMB:HLA-DMA:HLA-DOA:HLA-DPA1:HLA-DPB1:SLC39A7:CD6:CD5:CCL2:XRCC6:CD40LG	http://www.gsea-msigdb.org/gsea/msigdb/human/geneset/GOBP_CELL_ACTIVATION	HPV16 seropositivity
GO_bp	GOBP_POSITIVE_REGULATION_OF_T_CELL_MEDIATED_CYTOTOXICITY	38	6	1.67493e-06	0.000156414	HLA-C:HLA-B:MICA:MICB:HLA-DRA:TAP2	http://www.gsea-msigdb.org/gsea/msigdb/human/geneset/GOBP_POSITIVE_REGULATION_OF_T_CELL_MEDIATED_CYTOTOXICITY	HPV16 seropositivity
GO_bp	GOBP_POSITIVE_REGULATION_OF_LYMPHOCYTE_MEDIATED_IMMUNITY	120	9	2.70599e-06	0.000247276	SLAMF1:HLA-C:HLA-B:MICA:MICB:LTA:TNF:HLA-DRA:TAP2	http://www.gsea-msigdb.org/gsea/msigdb/human/geneset/GOBP_POSITIVE_REGULATION_OF_LYMPHOCYTE_MEDIATED_IMMUNITY	HPV16 seropositivity
GO_bp	GOBP_NEGATIVE_REGULATION_OF_HUMORAL_IMMUNE_RESPONSE_MEDIATED_BY_CIRCULATING_IMMUNOGLOBULIN	11	4	2.71171e-06	0.000247276	C4BPB:C4BPA:CR1:CD46	http://www.gsea-msigdb.org/gsea/msigdb/human/geneset/GOBP_NEGATIVE_REGULATION_OF_HUMORAL_IMMUNE_RESPONSE_MEDIATED_BY_CIRCULATING_IMMUNOGLOBULIN	HPV16 seropositivity
GO_bp	GOBP_ANTIGEN_PROCESSING_AND_PRESENTATION_VIA_MHC_CLASS_IB	24	5	3.02574e-06	0.000272703	HLA-C:HLA-B:MICA:MICB:TAP2	http://www.gsea-msigdb.org/gsea/msigdb/human/geneset/GOBP_ANTIGEN_PROCESSING_AND_PRESENTATION_VIA_MHC_CLASS_IB	HPV16 seropositivity
GO_bp	GOBP_POSITIVE_REGULATION_OF_ADAPTIVE_IMMUNE_RESPONSE	122	9	3.10374e-06	0.000276519	SLAMF1:HLA-C:HLA-B:MICA:MICB:LTA:TNF:HLA-DRA:TAP2	http://www.gsea-msigdb.org/gsea/msigdb/human/geneset/GOBP_POSITIVE_REGULATION_OF_ADAPTIVE_IMMUNE_RESPONSE	HPV16 seropositivity
GO_bp	GOBP_REGULATION_OF_T_CELL_MEDIATED_IMMUNITY	93	8	3.51622e-06	0.000309707	SLAMF1:HLA-C:HLA-B:MICA:MICB:AGER:HLA-DRA:TAP2	http://www.gsea-msigdb.org/gsea/msigdb/human/geneset/GOBP_REGULATION_OF_T_CELL_MEDIATED_IMMUNITY	HPV16 seropositivity
GO_bp	GOBP_POSITIVE_REGULATION_OF_T_CELL_MEDIATED_IMMUNITY	66	7	3.56428e-06	0.000310413	SLAMF1:HLA-C:HLA-B:MICA:MICB:HLA-DRA:TAP2	http://www.gsea-msigdb.org/gsea/msigdb/human/geneset/GOBP_POSITIVE_REGULATION_OF_T_CELL_MEDIATED_IMMUNITY	HPV16 seropositivity
GO_bp	GOBP_NEGATIVE_REGULATION_OF_LEUKOCYTE_MEDIATED_IMMUNITY	67	7	3.94749e-06	0.000339967	SLAMF1:C4BPB:C4BPA:CR1:CD46:HLA-B:MICA	http://www.gsea-msigdb.org/gsea/msigdb/human/geneset/GOBP_NEGATIVE_REGULATION_OF_LEUKOCYTE_MEDIATED_IMMUNITY	HPV16 seropositivity
GO_bp	GOBP_REGULATION_OF_IMMUNE_RESPONSE	810	23	4.63236e-06	0.000394565	SLAMF1:C4BPB:C4BPA:CR1:CD46:HLA-C:HLA-B:MICA:MICB:LTA:TNF:BAG6:HSPA1A:HSPA1B:C2:CFB:C4A:AGER:BTNL2:HLA-DRA:TAP2:HLA-DMB:HLA-DPB1:XRCC6	http://www.gsea-msigdb.org/gsea/msigdb/human/geneset/GOBP_REGULATION_OF_IMMUNE_RESPONSE	HPV16 seropositivity
GO_bp	GOBP_POSITIVE_REGULATION_OF_LEUKOCYTE_PROLIFERATION	165	10	5.17184e-06	0.000435727	TNFRSF4:SLAMF1:CD46:AIF1:AGER:HLA-DMB:HLA-DPA1:HLA-DPB1:CD6:CD40LG	http://www.gsea-msigdb.org/gsea/msigdb/human/geneset/GOBP_POSITIVE_REGULATION_OF_LEUKOCYTE_PROLIFERATION	HPV16 seropositivity
GO_bp	GOBP_NEGATIVE_REGULATION_OF_COMPLEMENT_ACTIVATION	13	4	5.78616e-06	0.000479314	C4BPB:C4BPA:CR1:CD46	http://www.gsea-msigdb.org/gsea/msigdb/human/geneset/GOBP_NEGATIVE_REGULATION_OF_COMPLEMENT_ACTIVATION	HPV16 seropositivity
GO_bp	GOBP_ERK1_AND_ERK2_CASCADE	336	14	5.81287e-06	0.000479314	SLAMF1:TNF:AGER:CCL2:CCL7:CCL11:CCL8:CCL13:CCL1:CCL16:CCL14:CCL15-CCL14:CCL15:CCL23:CCL18	http://www.gsea-msigdb.org/gsea/msigdb/human/geneset/GOBP_ERK1_AND_ERK2_CASCADE	HPV16 seropositivity
GO_bp	GOBP_REGULATION_OF_HUMORAL_IMMUNE_RESPONSE	48	6	6.86559e-06	0.00056016	C4BPB:C4BPA:CR1:CD46:LTA:TNF	http://www.gsea-msigdb.org/gsea/msigdb/human/geneset/GOBP_REGULATION_OF_HUMORAL_IMMUNE_RESPONSE	HPV16 seropositivity
GO_bp	GOBP_T_CELL_PROLIFERATION	211	11	7.41711e-06	0.000598854	TNFRSF4:SLAMF1:CR1:CD46:AIF1:AGER:HLA-DMB:HLA-DPA1:HLA-DPB1:CD6:CD40LG	http://www.gsea-msigdb.org/gsea/msigdb/human/geneset/GOBP_T_CELL_PROLIFERATION	HPV16 seropositivity
GO_bp	GOBP_POSITIVE_REGULATION_OF_LEUKOCYTE_MEDIATED_IMMUNITY	142	9	1.07465e-05	0.000858721	SLAMF1:HLA-C:HLA-B:MICA:MICB:LTA:TNF:HLA-DRA:TAP2	http://www.gsea-msigdb.org/gsea/msigdb/human/geneset/GOBP_POSITIVE_REGULATION_OF_LEUKOCYTE_MEDIATED_IMMUNITY	HPV16 seropositivity
GO_bp	GOBP_REGULATION_OF_LEUKOCYTE_PROLIFERATION	264	12	1.14832e-05	0.000908227	TNFRSF4:SLAMF1:CR1:CD46:LST1:AIF1:AGER:HLA-DMB:HLA-DPA1:HLA-DPB1:CD6:CD40LG	http://www.gsea-msigdb.org/gsea/msigdb/human/geneset/GOBP_REGULATION_OF_LEUKOCYTE_PROLIFERATION	HPV16 seropositivity
GO_bp	GOBP_REGULATION_OF_CELL_KILLING	111	8	1.31247e-05	0.00102757	CR1:HLA-C:HLA-B:MICA:MICB:AGER:HLA-DRA:TAP2	http://www.gsea-msigdb.org/gsea/msigdb/human/geneset/GOBP_REGULATION_OF_CELL_KILLING	HPV16 seropositivity
GO_bp	GOBP_NEGATIVE_REGULATION_OF_B_CELL_MEDIATED_IMMUNITY	16	4	1.43944e-05	0.00111571	C4BPB:C4BPA:CR1:CD46	http://www.gsea-msigdb.org/gsea/msigdb/human/geneset/GOBP_NEGATIVE_REGULATION_OF_B_CELL_MEDIATED_IMMUNITY	HPV16 seropositivity
GO_bp	GOBP_CELL_ADHESION	1464	32	1.48672e-05	0.00114095	SLAMF1:CR1:CD46:CD34:PLXNA2:RREB1:DSP:TNF:AIF1:CLIC1:TNXB:AGER:NOTCH4:HLA-DRA:HLA-DRB5:HLA-DQA2:HLA-DQB2:HLA-DOB:HLA-DMB:HLA-DMA:HLA-DOA:HLA-DPA1:HLA-DPB1:ADAM22:CLDN12:NRCAM:CD6:CD5:CCL2:CCL11:CNTNAP1:CD40LG	http://www.gsea-msigdb.org/gsea/msigdb/human/geneset/GOBP_CELL_ADHESION	HPV16 seropositivity
GO_bp	GOBP_POSITIVE_REGULATION_OF_CYTOKINE_PRODUCTION	471	16	1.63984e-05	0.00124612	SLAMF1:CD46:CD34:LTA:TNF:AIF1:HSPA1A:HSPA1B:TNXB:AGPAT1:AGER:GPSM3:HLA-DPA1:HLA-DPB1:CD6:CCL1:CD40LG	http://www.gsea-msigdb.org/gsea/msigdb/human/geneset/GOBP_POSITIVE_REGULATION_OF_CYTOKINE_PRODUCTION	HPV16 seropositivity
GO_bp	GOBP_HUMORAL_IMMUNE_RESPONSE	232	11	1.80642e-05	0.00135938	C4BPB:C4BPA:CR1:CD46:LTA:TNF:C2:CFB:C4A:CCL2:CCL13	http://www.gsea-msigdb.org/gsea/msigdb/human/geneset/GOBP_HUMORAL_IMMUNE_RESPONSE	HPV16 seropositivity
GO_bp	GOBP_NEGATIVE_REGULATION_OF_HUMORAL_IMMUNE_RESPONSE	17	4	1.86802e-05	0.00139222	C4BPB:C4BPA:CR1:CD46	http://www.gsea-msigdb.org/gsea/msigdb/human/geneset/GOBP_NEGATIVE_REGULATION_OF_HUMORAL_IMMUNE_RESPONSE	HPV16 seropositivity
GO_bp	GOBP_POSITIVE_REGULATION_OF_MAPK_CASCADE	484	16	2.28389e-05	0.00168594	SLAMF1:TRAF5:TNF:AGER:TNFRSF19:CCL2:CCL7:CCL11:CCL8:CCL13:CCL1:CCL16:CCL14:CCL15-CCL14:CCL15:CCL23:CCL18	http://www.gsea-msigdb.org/gsea/msigdb/human/geneset/GOBP_POSITIVE_REGULATION_OF_MAPK_CASCADE	HPV16 seropositivity
GO_bp	GOBP_NEGATIVE_REGULATION_OF_IMMUNE_EFFECTOR_PROCESS	120	8	2.3178e-05	0.00169484	SLAMF1:C4BPB:C4BPA:CR1:CD46:HLA-B:MICA:TNF	http://www.gsea-msigdb.org/gsea/msigdb/human/geneset/GOBP_NEGATIVE_REGULATION_OF_IMMUNE_EFFECTOR_PROCESS	HPV16 seropositivity
GO_bp	GOBP_TAXIS	598	18	2.44765e-05	0.00177306	SLAMF1:PLXNA2:AIF1:AGER:GPSM3:NRCAM:CCL2:CCL7:CCL11:CCL8:CCL13:CCL1:MMP28:CCL16:CCL14:CCL15-CCL14:CCL15:CCL23:CCL18	http://www.gsea-msigdb.org/gsea/msigdb/human/geneset/GOBP_TAXIS	HPV16 seropositivity
GO_bp	GOBP_REGULATION_OF_B_CELL_MEDIATED_IMMUNITY	60	6	2.54175e-05	0.00182417	C4BPB:C4BPA:CR1:CD46:LTA:TNF	http://www.gsea-msigdb.org/gsea/msigdb/human/geneset/GOBP_REGULATION_OF_B_CELL_MEDIATED_IMMUNITY	HPV16 seropositivity
GO_bp	GOBP_POSITIVE_REGULATION_OF_APOPTOTIC_CELL_CLEARANCE	7	3	3.07474e-05	0.00218645	C2:C4A:CCL2	http://www.gsea-msigdb.org/gsea/msigdb/human/geneset/GOBP_POSITIVE_REGULATION_OF_APOPTOTIC_CELL_CLEARANCE	HPV16 seropositivity
GO_bp	GOBP_POSITIVE_REGULATION_OF_GTPASE_ACTIVITY	248	11	3.33768e-05	0.00235185	CCL2:CCL7:CCL11:CCL8:CCL13:CCL1:CCL16:CCL14:CCL15-CCL14:CCL15:CCL23:CCL18	http://www.gsea-msigdb.org/gsea/msigdb/human/geneset/GOBP_POSITIVE_REGULATION_OF_GTPASE_ACTIVITY	HPV16 seropositivity
GO_bp	GOBP_REGULATION_OF_LEUKOCYTE_MEDIATED_CYTOTOXICITY	93	7	3.47285e-05	0.00242505	HLA-C:HLA-B:MICA:MICB:AGER:HLA-DRA:TAP2	http://www.gsea-msigdb.org/gsea/msigdb/human/geneset/GOBP_REGULATION_OF_LEUKOCYTE_MEDIATED_CYTOTOXICITY	HPV16 seropositivity
GO_bp	GOBP_REGULATION_OF_COMPLEMENT_ACTIVATION	23	4	6.63903e-05	0.0045635	C4BPB:C4BPA:CR1:CD46	http://www.gsea-msigdb.org/gsea/msigdb/human/geneset/GOBP_REGULATION_OF_COMPLEMENT_ACTIVATION	HPV16 seropositivity
GO_bp	GOBP_POSITIVE_REGULATION_OF_MONONUCLEAR_CELL_MIGRATION	71	6	6.65301e-05	0.0045635	SLAMF1:TNF:AIF1:AGER:CCL7:CCL1	http://www.gsea-msigdb.org/gsea/msigdb/human/geneset/GOBP_POSITIVE_REGULATION_OF_MONONUCLEAR_CELL_MIGRATION	HPV16 seropositivity
GO_bp	GOBP_POSITIVE_REGULATION_OF_CELL_KILLING	72	6	7.19949e-05	0.00489502	HLA-C:HLA-B:MICA:MICB:HLA-DRA:TAP2	http://www.gsea-msigdb.org/gsea/msigdb/human/geneset/GOBP_POSITIVE_REGULATION_OF_CELL_KILLING	HPV16 seropositivity
GO_bp	GOBP_REGULATION_OF_APOPTOTIC_CELL_CLEARANCE	9	3	7.27384e-05	0.00490257	C2:C4A:CCL2	http://www.gsea-msigdb.org/gsea/msigdb/human/geneset/GOBP_REGULATION_OF_APOPTOTIC_CELL_CLEARANCE	HPV16 seropositivity
GO_bp	GOBP_RESPONSE_TO_CYTOKINE	901	22	7.36397e-05	0.00492053	TNFRSF4:TRAF5:CXCR6:TNF:AIF1:CSNK2B:HSPA1A:HSPA1B:AGPAT1:HLA-DPA1:TNFRSF19:CCL2:CCL7:CCL11:CCL8:CCL13:CCL1:RFFL:CCL16:CCL14:CCL15-CCL14:CCL15:CCL23:CCL18	http://www.gsea-msigdb.org/gsea/msigdb/human/geneset/GOBP_RESPONSE_TO_CYTOKINE	HPV16 seropositivity
GO_bp	GOBP_CELL_KILLING	190	9	0.000105647	0.00699889	CR1:HLA-C:HLA-B:MICA:MICB:AGER:HLA-DRA:TAP2:CCL13	http://www.gsea-msigdb.org/gsea/msigdb/human/geneset/GOBP_CELL_KILLING	HPV16 seropositivity
GO_bp	GOBP_REGULATION_OF_GTPASE_ACTIVITY	338	12	0.000125701	0.00825688	PLXNA2:CCL2:CCL7:CCL11:CCL8:CCL13:CCL1:CCL16:CCL14:CCL15-CCL14:CCL15:CCL23:CCL18	http://www.gsea-msigdb.org/gsea/msigdb/human/geneset/GOBP_REGULATION_OF_GTPASE_ACTIVITY	HPV16 seropositivity
GO_bp	GOBP_LEUKOCYTE_PROLIFERATION	345	12	0.000152109	0.00990753	TNFRSF4:SLAMF1:CR1:CD46:LST1:AIF1:AGER:HLA-DMB:HLA-DPA1:HLA-DPB1:CD6:CD40LG	http://www.gsea-msigdb.org/gsea/msigdb/human/geneset/GOBP_LEUKOCYTE_PROLIFERATION	HPV16 seropositivity
GO_bp	GOBP_CYTOKINE_PRODUCTION	818	20	0.000154998	0.0100116	SLAMF1:CR1:CD46:CD34:HLA-B:LTA:TNF:AIF1:HSPA1A:HSPA1B:ZBTB12:TNXB:AGPAT1:AGER:GPSM3:BTNL2:HLA-DPA1:HLA-DPB1:CD6:CCL1:CD40LG	http://www.gsea-msigdb.org/gsea/msigdb/human/geneset/GOBP_CYTOKINE_PRODUCTION	HPV16 seropositivity
GO_bp	GOBP_ACTIVATION_OF_IMMUNE_RESPONSE	455	14	0.000157815	0.0101093	C4BPB:C4BPA:CR1:CD46:MICB:TNF:BAG6:HSPA1A:HSPA1B:C2:CFB:C4A:BTNL2:HLA-DPB1:XRCC6	http://www.gsea-msigdb.org/gsea/msigdb/human/geneset/GOBP_ACTIVATION_OF_IMMUNE_RESPONSE	HPV16 seropositivity
GO_bp	GOBP_REGULATION_OF_MONONUCLEAR_CELL_MIGRATION	120	7	0.00017479	0.0111049	SLAMF1:TNF:AIF1:AGER:CCL2:CCL7:CCL1	http://www.gsea-msigdb.org/gsea/msigdb/human/geneset/GOBP_REGULATION_OF_MONONUCLEAR_CELL_MIGRATION	HPV16 seropositivity
GO_bp	GOBP_REGULATION_OF_LEUKOCYTE_CHEMOTAXIS	124	7	0.00021406	0.0134491	SLAMF1:AIF1:GPSM3:CCL2:CCL7:CCL1:MMP28	http://www.gsea-msigdb.org/gsea/msigdb/human/geneset/GOBP_REGULATION_OF_LEUKOCYTE_CHEMOTAXIS	HPV16 seropositivity
GO_bp	GOBP_INORGANIC_ION_HOMEOSTASIS	527	15	0.000215157	0.0134491	XPR1:SLC39A7:SRI:STEAP4:STEAP1:STEAP2:MICU2:CCL7:CCL11:CCL8:CCL13:CCL1:CCL14:CCL15-CCL14:CCL15:CCL23	http://www.gsea-msigdb.org/gsea/msigdb/human/geneset/GOBP_INORGANIC_ION_HOMEOSTASIS	HPV16 seropositivity
GO_bp	GOBP_EMBRYONIC_DIGESTIVE_TRACT_DEVELOPMENT	32	4	0.00025175	0.0156105	TNF:VPS52:FGF9:HNF1B	http://www.gsea-msigdb.org/gsea/msigdb/human/geneset/GOBP_EMBRYONIC_DIGESTIVE_TRACT_DEVELOPMENT	HPV16 seropositivity
GO_bp	GOBP_NEGATIVE_REGULATION_OF_ADAPTIVE_IMMUNE_RESPONSE	59	5	0.000270333	0.0166298	SLAMF1:C4BPB:C4BPA:CR1:CD46	http://www.gsea-msigdb.org/gsea/msigdb/human/geneset/GOBP_NEGATIVE_REGULATION_OF_ADAPTIVE_IMMUNE_RESPONSE	HPV16 seropositivity
GO_bp	GOBP_LEUKOCYTE_MEDIATED_CYTOTOXICITY	133	7	0.000328667	0.020059	HLA-C:HLA-B:MICA:MICB:AGER:HLA-DRA:TAP2	http://www.gsea-msigdb.org/gsea/msigdb/human/geneset/GOBP_LEUKOCYTE_MEDIATED_CYTOTOXICITY	HPV16 seropositivity
GO_bp	GOBP_REGULATION_OF_LEUKOCYTE_MIGRATION	222	9	0.000337688	0.0204486	SLAMF1:TNF:AIF1:AGER:GPSM3:CCL2:CCL7:CCL1:MMP28	http://www.gsea-msigdb.org/gsea/msigdb/human/geneset/GOBP_REGULATION_OF_LEUKOCYTE_MIGRATION	HPV16 seropositivity
GO_bp	GOBP_OPSONIZATION	15	3	0.000377365	0.0226741	C4BPB:C4BPA:C4A	http://www.gsea-msigdb.org/gsea/msigdb/human/geneset/GOBP_OPSONIZATION	HPV16 seropositivity
GO_bp	GOBP_POSITIVE_REGULATION_OF_CELL_POPULATION_PROLIFERATION	950	21	0.000411848	0.0245556	TNFRSF4:SLAMF1:CR1:CD46:TRAF5:RREB1:SSR1:LTA:TNF:AIF1:TNXB:AGER:HLA-DMB:HLA-DPA1:HLA-DPB1:CD6:FGF9:CCL11:CCL14:CCL15-CCL14:S100B:CD40LG	http://www.gsea-msigdb.org/gsea/msigdb/human/geneset/GOBP_POSITIVE_REGULATION_OF_CELL_POPULATION_PROLIFERATION	HPV16 seropositivity
GO_bp	GOBP_NEGATIVE_REGULATION_OF_DNA_TEMPLATED_DNA_REPLICATION	16	3	0.000461128	0.027284	ZNF830:LIG3:SLFN11	http://www.gsea-msigdb.org/gsea/msigdb/human/geneset/GOBP_NEGATIVE_REGULATION_OF_DNA_TEMPLATED_DNA_REPLICATION	HPV16 seropositivity
GO_bp	GOBP_LOCOMOTION	1395	27	0.000511193	0.0299179	SLAMF1:PLXNA2:RREB1:TNF:AIF1:CSNK2B:TNXB:AGER:GPSM3:C7orf63:NRCAM:FGF9:SPATA13:RP11-309I15.1:CCL2:CCL7:CCL11:CCL8:CCL13:CCL1:RFFL:GAS2L2:MMP28:CCL16:CCL14:CCL15-CCL14:CCL15:CCL23:CCL18	http://www.gsea-msigdb.org/gsea/msigdb/human/geneset/GOBP_LOCOMOTION	HPV16 seropositivity
GO_bp	GOBP_TUMOR_NECROSIS_FACTOR_MEDIATED_SIGNALING_PATHWAY	103	6	0.000513363	0.0299179	TNFRSF4:TRAF5:TNF:HSPA1A:HSPA1B:TNFRSF19:RFFL	http://www.gsea-msigdb.org/gsea/msigdb/human/geneset/GOBP_TUMOR_NECROSIS_FACTOR_MEDIATED_SIGNALING_PATHWAY	HPV16 seropositivity
GO_bp	GOBP_CELLULAR_HOMEOSTASIS	766	18	0.000529081	0.0306038	XPR1:ATP6V1G2:AGER:SLC39A7:SRI:STEAP4:STEAP2:NELL2:MICU2:CCL2:CCL7:CCL11:CCL8:CCL13:CCL1:CCL14:CCL15-CCL14:CCL15:CCL23	http://www.gsea-msigdb.org/gsea/msigdb/human/geneset/GOBP_CELLULAR_HOMEOSTASIS	HPV16 seropositivity
GO_bp	GOBP_POSITIVE_REGULATION_OF_LEUKOCYTE_MIGRATION	145	7	0.000552966	0.0317484	SLAMF1:TNF:AIF1:AGER:GPSM3:CCL7:CCL1	http://www.gsea-msigdb.org/gsea/msigdb/human/geneset/GOBP_POSITIVE_REGULATION_OF_LEUKOCYTE_MIGRATION	HPV16 seropositivity
GO_bp	GOBP_CELL_RECOGNITION	149	7	0.000650136	0.037053	C4BPB:C4BPA:HSPA1L:C4A:NRCAM:CD6:CD5	http://www.gsea-msigdb.org/gsea/msigdb/human/geneset/GOBP_CELL_RECOGNITION	HPV16 seropositivity
GO_bp	GOBP_NEGATIVE_REGULATION_OF_IMMUNE_SYSTEM_PROCESS	465	13	0.000666172	0.0376898	SLAMF1:C4BPB:C4BPA:CR1:CD46:HLA-B:MICA:TNF:LST1:HLA-DOB:HLA-DOA:CCL2:MMP28	http://www.gsea-msigdb.org/gsea/msigdb/human/geneset/GOBP_NEGATIVE_REGULATION_OF_IMMUNE_SYSTEM_PROCESS	HPV16 seropositivity
GO_bp	GOBP_REGULATION_OF_HYDROLASE_ACTIVITY	923	20	0.000723755	0.0406509	CR1:PLXNA2:TNF:CSNK2B:AGER:PSMB8:PSMB9:CCL2:CCL7:CCL11:CCL8:CCL13:CCL1:RFFL:NLE1:CCL16:CCL14:CCL15-CCL14:CCL15:CCL23:CCL18	http://www.gsea-msigdb.org/gsea/msigdb/human/geneset/GOBP_REGULATION_OF_HYDROLASE_ACTIVITY	HPV16 seropositivity
GO_bp	GOBP_VIRAL_PROCESS	411	12	0.000733512	0.0409025	TNFRSF4:SLAMF1:XPR1:CR1:CD46:CXCR6:TNF:HSPA1A:HSPA1B:MDFIC:CCL2:CCL8:CCL1	http://www.gsea-msigdb.org/gsea/msigdb/human/geneset/GOBP_VIRAL_PROCESS	HPV16 seropositivity
GO_bp	GOBP_POSITIVE_REGULATION_OF_HYDROLASE_ACTIVITY	533	14	0.000766764	0.0424513	CR1:TNF:AGER:CCL2:CCL7:CCL11:CCL8:CCL13:CCL1:CCL16:CCL14:CCL15-CCL14:CCL15:CCL23:CCL18	http://www.gsea-msigdb.org/gsea/msigdb/human/geneset/GOBP_POSITIVE_REGULATION_OF_HYDROLASE_ACTIVITY	HPV16 seropositivity
GO_bp	GOBP_POSITIVE_REGULATION_OF_TYPE_II_INTERFERON_PRODUCTION	76	5	0.000872938	0.0475168	SLAMF1:LTA:TNF:HLA-DPA1:HLA-DPB1	http://www.gsea-msigdb.org/gsea/msigdb/human/geneset/GOBP_POSITIVE_REGULATION_OF_TYPE_II_INTERFERON_PRODUCTION	HPV16 seropositivity
GO_bp	GOBP_TYPE_II_INTERFERON_PRODUCTION	114	6	0.000876648	0.0475168	SLAMF1:CR1:LTA:TNF:HLA-DPA1:HLA-DPB1	http://www.gsea-msigdb.org/gsea/msigdb/human/geneset/GOBP_TYPE_II_INTERFERON_PRODUCTION	HPV16 seropositivity
GO_bp	GOBP_CELLULAR_RESPONSE_TO_TOPOLOGICALLY_INCORRECT_PROTEIN	114	6	0.000876648	0.0475168	YOD1:BAG6:HSPA1L:HSPA1A:HSPA1B:ATF6B:RNF5	http://www.gsea-msigdb.org/gsea/msigdb/human/geneset/GOBP_CELLULAR_RESPONSE_TO_TOPOLOGICALLY_INCORRECT_PROTEIN	HPV16 seropositivity
GO_bp	GOBP_CHRONIC_INFLAMMATORY_RESPONSE	20	3	0.000912186	0.0488988	LTA:TNF:CCL11	http://www.gsea-msigdb.org/gsea/msigdb/human/geneset/GOBP_CHRONIC_INFLAMMATORY_RESPONSE	HPV16 seropositivity
GO_bp	GOBP_REGULATION_OF_ANTIGEN_PROCESSING_AND_PRESENTATION_OF_PEPTIDE_OR_POLYSACCHARIDE_ANTIGEN_VIA_MHC_CLASS_II	5	2	0.000921072	0.0488988	HLA-DOB:HLA-DOA	http://www.gsea-msigdb.org/gsea/msigdb/human/geneset/GOBP_REGULATION_OF_ANTIGEN_PROCESSING_AND_PRESENTATION_OF_PEPTIDE_OR_POLYSACCHARIDE_ANTIGEN_VIA_MHC_CLASS_II	HPV16 seropositivity
GO_bp	GOBP_RESPONSE_TO_SYMBIONT	5	2	0.000921072	0.0488988	C4BPB:C4BPA	http://www.gsea-msigdb.org/gsea/msigdb/human/geneset/GOBP_RESPONSE_TO_SYMBIONT	HPV16 seropositivity
GO_bp	GOBP_VIRAL_LIFE_CYCLE	309	10	0.000932578	0.0491729	TNFRSF4:SLAMF1:XPR1:CR1:CD46:CXCR6:TNF:HSPA1A:HSPA1B:CCL2:CCL8	http://www.gsea-msigdb.org/gsea/msigdb/human/geneset/GOBP_VIRAL_LIFE_CYCLE	HPV16 seropositivity
Wikipathways	WP_17Q12_COPY_NUMBER_VARIATION_SYNDROME	90	40	3.858e-57	2.82792e-54	ASIC2:CCL2:CCL7:CCL11:CCL8:CCL13:CCL1:C17orf102:TMEM132E:CCT6B:ZNF830:LIG3:RFFL:RAD51D:FNDC8:NLE1:UNC45B:SLC35G3:SLFN5:SLFN11:SLFN12:SLFN13:SLFN14:PEX12:AP2B1:RASL10B:GAS2L2:MMP28:C17orf50:TAF15:C17orf66:RDM1:LYZL6:CCL16:CCL14:CCL15-CCL14:CCL15:CCL18:ZNHIT3:SYNRG:HNF1B	http://www.gsea-msigdb.org/gsea/msigdb/human/geneset/WP_17Q12_COPY_NUMBER_VARIATION_SYNDROME	HPV16 seropositivity
Wikipathways	WP_ALLOGRAFT_REJECTION	84	16	1.3327e-16	4.88434e-14	HLA-C:HLA-B:MICA:TNF:C2:C4A:HLA-DRA:HLA-DRB5:HLA-DQA2:HLA-DOB:HLA-DMB:HLA-DMA:HLA-DOA:HLA-DPA1:HLA-DPB1:CD40LG	http://www.gsea-msigdb.org/gsea/msigdb/human/geneset/WP_ALLOGRAFT_REJECTION	HPV16 seropositivity
Wikipathways	WP_OVERVIEW_OF_PROINFLAMMATORY_AND_PROFIBROTIC_MEDIATORS	125	13	2.87279e-10	7.01918e-08	LTA:TNF:CCL2:CCL7:CCL11:CCL8:CCL13:CCL1:CCL16:CCL14:CCL15-CCL14:CCL15:CCL23:CCL18	http://www.gsea-msigdb.org/gsea/msigdb/human/geneset/WP_OVERVIEW_OF_PROINFLAMMATORY_AND_PROFIBROTIC_MEDIATORS	HPV16 seropositivity
Wikipathways	WP_EBOLA_VIRUS_INFECTION_IN_HOST	126	12	3.90144e-09	7.14938e-07	HLA-C:HLA-B:HLA-DRA:HLA-DRB5:HLA-DQA2:HLA-DQB2:HLA-DOB:HLA-DMB:HLA-DMA:HLA-DOA:HLA-DPA1:HLA-DPB1	http://www.gsea-msigdb.org/gsea/msigdb/human/geneset/WP_EBOLA_VIRUS_INFECTION_IN_HOST	HPV16 seropositivity
Wikipathways	WP_INTERACTIONS_OF_NATURAL_KILLER_CELLS_IN_PANCREATIC_CANCER	28	5	6.77805e-06	0.000993663	MICA:MICB:TNF:CCL2:CCL1	http://www.gsea-msigdb.org/gsea/msigdb/human/geneset/WP_INTERACTIONS_OF_NATURAL_KILLER_CELLS_IN_PANCREATIC_CANCER	HPV16 seropositivity
Wikipathways	WP_NETWORK_MAP_OF_SARSCOV2_SIGNALING_PATHWAY	215	10	5.11331e-05	0.00624677	TNF:APOM:CFB:HLA-DRA:HLA-DRB5:CCL2:CCL11:CCL8:CCL1:CCL15	http://www.gsea-msigdb.org/gsea/msigdb/human/geneset/WP_NETWORK_MAP_OF_SARSCOV2_SIGNALING_PATHWAY	HPV16 seropositivity
Wikipathways	WP_COMPLEMENT_SYSTEM_IN_NEURONAL_DEVELOPMENT_AND_PLASTICITY	103	7	6.69129e-05	0.00700674	C4BPB:C4BPA:CR1:CD46:C2:CFB:C4A	http://www.gsea-msigdb.org/gsea/msigdb/human/geneset/WP_COMPLEMENT_SYSTEM_IN_NEURONAL_DEVELOPMENT_AND_PLASTICITY	HPV16 seropositivity
Wikipathways	WP_ACUTE_VIRAL_MYOCARDITIS	85	6	0.000181481	0.0166282	MICA:TNF:AIF1:HLA-DMA:SGCG:CD40LG	http://www.gsea-msigdb.org/gsea/msigdb/human/geneset/WP_ACUTE_VIRAL_MYOCARDITIS	HPV16 seropositivity
Wikipathways	WP_COMPLEMENT_AND_COAGULATION_CASCADES	58	5	0.000249378	0.0203105	CR1:CD46:C2:CFB:C4A	http://www.gsea-msigdb.org/gsea/msigdb/human/geneset/WP_COMPLEMENT_AND_COAGULATION_CASCADES	HPV16 seropositivity
Computational_gene_sets	MODULE_46	381	30	1.04759e-18	5.59837e-16	SLAMF1:C4BPB:C4BPA:CR1:HLA-C:HLA-B:LTA:LST1:C2:CFB:C4A:HLA-DRA:HLA-DRB5:PSMB9:HLA-DMB:HLA-DOA:CD6:CD5:FGF9:CCL2:CCL7:CCL11:CCL8:CCL13:CCL1:CCL14:CCL15-CCL14:CCL15:CCL23:CCL18:S100B	http://www.gsea-msigdb.org/gsea/msigdb/human/geneset/MODULE_46	HPV16 seropositivity
Computational_gene_sets	MODULE_75	384	30	1.30498e-18	5.59837e-16	SLAMF1:C4BPB:C4BPA:CR1:HLA-C:HLA-B:LTA:LST1:AIF1:C2:CFB:C4A:HLA-DRA:HLA-DRB5:PSMB9:HLA-DMB:HLA-DOA:CD6:CD5:CCL2:CCL7:CCL11:CCL8:CCL13:CCL1:CCL14:CCL15-CCL14:CCL15:CCL23:CCL18:S100B	http://www.gsea-msigdb.org/gsea/msigdb/human/geneset/MODULE_75	HPV16 seropositivity
Computational_gene_sets	MODULE_143	13	7	1.21641e-11	3.47892e-09	HLA-C:HLA-B:HLA-DRA:HLA-DRB5:HLA-DOB:HLA-DMB:HLA-DOA	http://www.gsea-msigdb.org/gsea/msigdb/human/geneset/MODULE_143	HPV16 seropositivity
Computational_gene_sets	MODULE_76	80	11	3.334e-10	4.99174e-08	AIF1:C4A:AGER:AOAH:CCL2:CCL7:CCL11:CCL8:CCL13:CCL23:CCL18	http://www.gsea-msigdb.org/gsea/msigdb/human/geneset/MODULE_76	HPV16 seropositivity
Computational_gene_sets	MODULE_262	19	7	3.39881e-10	4.99174e-08	CCL2:CCL7:CCL11:CCL13:CCL14:CCL15-CCL14:CCL15:CCL23	http://www.gsea-msigdb.org/gsea/msigdb/human/geneset/MODULE_262	HPV16 seropositivity
Computational_gene_sets	MODULE_293	11	6	3.49073e-10	4.99174e-08	HLA-C:HLA-B:HLA-DRA:HLA-DRB5:HLA-DMB:HLA-DOA	http://www.gsea-msigdb.org/gsea/msigdb/human/geneset/MODULE_293	HPV16 seropositivity
Computational_gene_sets	MODULE_263	45	9	4.30971e-10	5.28248e-08	CCL2:CCL7:CCL11:CCL8:CCL13:CCL14:CCL15-CCL14:CCL15:CCL23:CCL18	http://www.gsea-msigdb.org/gsea/msigdb/human/geneset/MODULE_263	HPV16 seropositivity
Computational_gene_sets	MODULE_345	114	11	1.53318e-08	1.64434e-06	HLA-C:HLA-DRA:TAP1:HLA-DMB:HLA-DMA:HLA-DPA1:HLA-DPB1:UBE2L6:CD5:CCL7:CCL18	http://www.gsea-msigdb.org/gsea/msigdb/human/geneset/MODULE_345	HPV16 seropositivity
Computational_gene_sets	MODULE_191	19	6	1.92081e-08	1.83117e-06	CCL2:CCL7:CCL11:CCL13:CCL14:CCL15-CCL14:CCL23	http://www.gsea-msigdb.org/gsea/msigdb/human/geneset/MODULE_191	HPV16 seropositivity
Computational_gene_sets	MODULE_64	503	21	2.47529e-08	2.12379e-06	SLAMF1:CXCR6:HLA-C:LTA:HLA-DRA:HLA-DRB5:HLA-DMB:HLA-DOA:CD6:CD5:ASIC2:CCL2:CCL7:CCL11:CCL8:CCL13:CCL1:CCL14:CCL15-CCL14:CCL23:CCL18:CNTNAP1	http://www.gsea-msigdb.org/gsea/msigdb/human/geneset/MODULE_64	HPV16 seropositivity
Computational_gene_sets	MODULE_436	125	11	4.02374e-08	2.92111e-06	HLA-C:HLA-DRA:TAP1:HLA-DMB:HLA-DMA:HLA-DPA1:HLA-DPB1:UBE2L6:CD5:CCL7:CCL18	http://www.gsea-msigdb.org/gsea/msigdb/human/geneset/MODULE_436	HPV16 seropositivity
Computational_gene_sets	MODULE_84	518	21	4.08547e-08	2.92111e-06	HLA-C:TNF:LST1:AIF1:C2:TNXB:GPSM3:HLA-DRA:HLA-DRB5:TAP1:HLA-DMA:HLA-DPA1:HLA-DPB1:AOAH:UBE2L6:CD6:CCL2:CCL7:CCL11:CCL15:CCL18	http://www.gsea-msigdb.org/gsea/msigdb/human/geneset/MODULE_84	HPV16 seropositivity
Computational_gene_sets	MODULE_108	55	8	5.77058e-08	3.80858e-06	CCL2:CCL7:CCL11:CCL8:CCL13:CCL15:CCL23:CCL18	http://www.gsea-msigdb.org/gsea/msigdb/human/geneset/MODULE_108	HPV16 seropositivity
Computational_gene_sets	MODULE_45	562	20	6.87328e-07	4.21234e-05	PFKFB2:CD34:TNF:LST1:AIF1:APOM:C2:TNXB:AGER:GPSM3:PSMB8:PSMB9:TAP1:HLA-DMA:AOAH:UBE2L6:CD6:ASIC2:RAD51D:CCL15	http://www.gsea-msigdb.org/gsea/msigdb/human/geneset/MODULE_45	HPV16 seropositivity
Computational_gene_sets	MODULE_223	136	10	8.9985e-07	5.14714e-05	SLAMF1:HLA-C:HLA-B:HLA-DRA:HLA-DRB5:HLA-DMB:HLA-DOA:CD5:CCL14:CCL15-CCL14:S100B	http://www.gsea-msigdb.org/gsea/msigdb/human/geneset/MODULE_223	HPV16 seropositivity
Computational_gene_sets	GNF2_CD53	58	7	1.46981e-06	6.93848e-05	HLA-C:HLA-B:GPSM3:PSMB8:PSMB9:TAP1:TAPBP	http://www.gsea-msigdb.org/gsea/msigdb/human/geneset/GNF2_CD53	HPV16 seropositivity
Computational_gene_sets	MODULE_58	21	5	1.48345e-06	6.93848e-05	C4BPB:C4BPA:C2:CFB:C4A	http://www.gsea-msigdb.org/gsea/msigdb/human/geneset/MODULE_58	HPV16 seropositivity
Computational_gene_sets	MODULE_208	112	9	1.52068e-06	6.93848e-05	CFB:HLA-DRA:HLA-DMB:HLA-DMA:HLA-DPA1:HLA-DPB1:CD5:CCL7:CCL18	http://www.gsea-msigdb.org/gsea/msigdb/human/geneset/MODULE_208	HPV16 seropositivity
Computational_gene_sets	MODULE_27	344	15	1.53649e-06	6.93848e-05	TNFRSF4:SLAMF1:CR1:CXCR6:HLA-C:HLA-B:HLA-DRA:HLA-DRB5:HLA-DMB:HLA-DOA:CD6:CD5:CCL2:CCL13:CNTNAP1	http://www.gsea-msigdb.org/gsea/msigdb/human/geneset/MODULE_27	HPV16 seropositivity
Computational_gene_sets	MODULE_130	22	5	1.9046e-06	8.17072e-05	C4BPB:C4BPA:C2:CFB:C4A	http://www.gsea-msigdb.org/gsea/msigdb/human/geneset/MODULE_130	HPV16 seropositivity
Computational_gene_sets	MODULE_5	413	16	3.17363e-06	0.000129665	CD34:G0S2:LST1:AIF1:C2:TNXB:AGER:GPSM3:PSMB9:TAP1:HLA-DMA:SLC39A7:UBE2L6:CCL2:CCL15:CCL18	http://www.gsea-msigdb.org/gsea/msigdb/human/geneset/MODULE_5	HPV16 seropositivity
Computational_gene_sets	MODULE_543	14	4	8.03891e-06	0.000313518	HLA-DRA:HLA-DOB:HLA-DMB:HLA-DOA	http://www.gsea-msigdb.org/gsea/msigdb/human/geneset/MODULE_543	HPV16 seropositivity
Computational_gene_sets	MODULE_92	144	9	1.20295e-05	0.000448752	FGF9:CCL2:CCL7:CCL11:CCL8:CCL13:CCL15:CCL23:CCL18	http://www.gsea-msigdb.org/gsea/msigdb/human/geneset/MODULE_92	HPV16 seropositivity
Computational_gene_sets	MODULE_111	149	9	1.58219e-05	0.000565632	CD34:AIF1:CFB:ATF6B:HLA-DOB:CD5:NELL2:CCL2:TAF15	http://www.gsea-msigdb.org/gsea/msigdb/human/geneset/MODULE_111	HPV16 seropositivity
Computational_gene_sets	MODULE_292	123	8	2.77094e-05	0.000950988	HLA-DRA:HLA-DMB:HLA-DMA:HLA-DPA1:HLA-DPB1:CD5:CCL7:CCL18	http://www.gsea-msigdb.org/gsea/msigdb/human/geneset/MODULE_292	HPV16 seropositivity
Computational_gene_sets	MODULE_171	126	8	3.29601e-05	0.00108768	CXCR6:CFB:HLA-DRA:HLA-DPA1:HLA-DPB1:CD5:CCL7:CCL18	http://www.gsea-msigdb.org/gsea/msigdb/human/geneset/MODULE_171	HPV16 seropositivity
Computational_gene_sets	MODULE_128	93	7	3.47285e-05	0.0011036	CXCR6:AIF1:HLA-DOA:CCL2:CCL11:CCL14:CCL15-CCL14:CCL18	http://www.gsea-msigdb.org/gsea/msigdb/human/geneset/MODULE_128	HPV16 seropositivity
Computational_gene_sets	MODULE_79	95	7	3.98482e-05	0.00122106	CXCR6:AIF1:HLA-DOA:CCL2:CCL11:CCL14:CCL15-CCL14:CCL18	http://www.gsea-msigdb.org/gsea/msigdb/human/geneset/MODULE_79	HPV16 seropositivity
Computational_gene_sets	MODULE_170	96	7	4.26311e-05	0.00126129	CXCR6:AIF1:HLA-DOA:CCL2:CCL11:CCL14:CCL15-CCL14:CCL18	http://www.gsea-msigdb.org/gsea/msigdb/human/geneset/MODULE_170	HPV16 seropositivity
Computational_gene_sets	GNF2_INPP5D	43	5	5.8963e-05	0.00163259	HLA-C:HLA-B:PSMB8:TAP1:TAPBP	http://www.gsea-msigdb.org/gsea/msigdb/human/geneset/GNF2_INPP5D	HPV16 seropositivity
Computational_gene_sets	MODULE_44	312	12	5.89862e-05	0.00163259	PFKFB2:CD34:DSP:C2:GPSM3:PSMB9:TAP1:HLA-DMA:UBE2L6:CD6:CCL15:CCL18	http://www.gsea-msigdb.org/gsea/msigdb/human/geneset/MODULE_44	HPV16 seropositivity
Computational_gene_sets	GNF2_HLA_C	46	5	8.19997e-05	0.00219862	HLA-C:HLA-B:GPSM3:TAP1:TAPBP	http://www.gsea-msigdb.org/gsea/msigdb/human/geneset/GNF2_HLA_C	HPV16 seropositivity
Computational_gene_sets	MODULE_23	542	16	8.73463e-05	0.002271	PFKFB2:C4BPB:C4BPA:CD34:G0S2:HSD11B1:TNF:APOM:C2:CFB:TNXB:HLA-DMA:UBE2L6:ASIC2:CCL2:CCL15	http://www.gsea-msigdb.org/gsea/msigdb/human/geneset/MODULE_23	HPV16 seropositivity
Computational_gene_sets	MODULE_20	77	6	0.000104934	0.00264804	CD34:CFB:AGPAT1:HLA-DOB:NELL2:CCL2	http://www.gsea-msigdb.org/gsea/msigdb/human/geneset/MODULE_20	HPV16 seropositivity
Computational_gene_sets	GNF2_STAT6	78	6	0.000112766	0.00276437	HLA-C:HLA-B:CLIC1:GPSM3:PSMB8:TAPBP	http://www.gsea-msigdb.org/gsea/msigdb/human/geneset/GNF2_STAT6	HPV16 seropositivity
Computational_gene_sets	MODULE_385	27	4	0.00012763	0.00304185	FGF9:CCL7:CCL8:CCL23	http://www.gsea-msigdb.org/gsea/msigdb/human/geneset/MODULE_385	HPV16 seropositivity
Computational_gene_sets	GNF2_CD48	32	4	0.00025175	0.00583787	HLA-C:HLA-B:PSMB8:TAPBP	http://www.gsea-msigdb.org/gsea/msigdb/human/geneset/GNF2_CD48	HPV16 seropositivity
Computational_gene_sets	MODULE_88	802	19	0.000335842	0.00758296	PFKFB2:C4BPB:C4BPA:G0S2:HSD11B1:DSP:LST1:APOM:C2:CFB:TNXB:GPSM3:HLA-DMA:UBE2L6:CD6:CCL2:CCL7:CCL15:HNF1B	http://www.gsea-msigdb.org/gsea/msigdb/human/geneset/MODULE_88	HPV16 seropositivity
Computational_gene_sets	MODULE_244	178	8	0.000363572	0.00799859	NEK2:MSH5:VARS:HSPA1L:TAP2:PEX1:CCT6B:XRCC6	http://www.gsea-msigdb.org/gsea/msigdb/human/geneset/MODULE_244	HPV16 seropositivity
Computational_gene_sets	MODULE_122	136	7	0.000376262	0.00807083	LAMB3:TNXB:CD6:CD5:CCL2:CCL11:CNTNAP1	http://www.gsea-msigdb.org/gsea/msigdb/human/geneset/MODULE_122	HPV16 seropositivity
Computational_gene_sets	MODULE_157	106	6	0.000597906	0.0125123	CD34:AIF1:CFB:ATF6B:HLA-DOB:CCL2	http://www.gsea-msigdb.org/gsea/msigdb/human/geneset/MODULE_157	HPV16 seropositivity
Computational_gene_sets	GNF2_PTPN6	47	4	0.00111437	0.022765	HLA-C:HLA-B:GPSM3:TAPBP	http://www.gsea-msigdb.org/gsea/msigdb/human/geneset/GNF2_PTPN6	HPV16 seropositivity
Computational_gene_sets	MODULE_53	386	11	0.00146824	0.0292966	PFKFB2:TNF:LST1:AIF1:GPSM3:PSMB8:TAP1:HLA-DMA:UBE2L6:CCL2:CCL7	http://www.gsea-msigdb.org/gsea/msigdb/human/geneset/MODULE_53	HPV16 seropositivity
Computational_gene_sets	GNF2_LYN	24	3	0.00157383	0.030542	HLA-DRA:HLA-DMB:HLA-DMA	http://www.gsea-msigdb.org/gsea/msigdb/human/geneset/GNF2_LYN	HPV16 seropositivity
Computational_gene_sets	GCM_NPM1	87	5	0.00160185	0.030542	RPL34:CSNK2B:CLIC1:SAP18:ZNHIT3	http://www.gsea-msigdb.org/gsea/msigdb/human/geneset/GCM_NPM1	HPV16 seropositivity
Computational_gene_sets	MODULE_6	396	11	0.00179517	0.0334837	CD34:G0S2:DSP:C2:CFB:TNXB:HLA-DMA:CD6:CCL2:CCL7:CCL15	http://www.gsea-msigdb.org/gsea/msigdb/human/geneset/MODULE_6	HPV16 seropositivity
Computational_gene_sets	MODULE_15	342	10	0.00198079	0.0361599	PFKFB2:CD34:SSR1:LST1:AIF1:GPSM3:PSMB8:PSMB9:HLA-DMA:UBE2L6	http://www.gsea-msigdb.org/gsea/msigdb/human/geneset/MODULE_15	HPV16 seropositivity
Computational_gene_sets	MODULE_55	800	17	0.00220583	0.0389813	PFKFB2:C4BPB:C4BPA:G0S2:HSD11B1:DSP:APOM:C2:CFB:TNXB:HLA-DMA:UBE2L6:CD6:CCL2:CCL7:CCL15:HNF1B	http://www.gsea-msigdb.org/gsea/msigdb/human/geneset/MODULE_55	HPV16 seropositivity
Computational_gene_sets	CAR_MYST2	27	3	0.0022262	0.0389813	PFKFB2:RREB1:AIF1	http://www.gsea-msigdb.org/gsea/msigdb/human/geneset/CAR_MYST2	HPV16 seropositivity
Computational_gene_sets	MODULE_41	540	13	0.00252465	0.0433231	PFKFB2:PLXNA2:RREB1:ATP6V1G2:APOM:ATF6B:GPSM3:HLA-DOB:ASIC2:CCL7:CCL13:RAD51D:CCL16	http://www.gsea-msigdb.org/gsea/msigdb/human/geneset/MODULE_41	HPV16 seropositivity
GO_cc	GOCC_MHC_PROTEIN_COMPLEX	20	12	6.24159e-20	6.29776e-17	HLA-C:HLA-B:HLA-DRA:HLA-DRB5:HLA-DQA2:HLA-DQB2:HLA-DOB:HLA-DMB:HLA-DMA:HLA-DOA:HLA-DPA1:HLA-DPB1	http://www.gsea-msigdb.org/gsea/msigdb/human/geneset/GOCC_MHC_PROTEIN_COMPLEX	HPV16 seropositivity
GO_cc	GOCC_MHC_CLASS_II_PROTEIN_COMPLEX	12	10	3.99529e-19	2.01562e-16	HLA-DRA:HLA-DRB5:HLA-DQA2:HLA-DQB2:HLA-DOB:HLA-DMB:HLA-DMA:HLA-DOA:HLA-DPA1:HLA-DPB1	http://www.gsea-msigdb.org/gsea/msigdb/human/geneset/GOCC_MHC_CLASS_II_PROTEIN_COMPLEX	HPV16 seropositivity
GO_cc	GOCC_LUMENAL_SIDE_OF_ENDOPLASMIC_RETICULUM_MEMBRANE	22	9	2.93706e-13	9.8783e-11	HLA-C:HLA-B:HLA-DRA:HLA-DRB5:HLA-DQA2:HLA-DQB2:HLA-DPA1:HLA-DPB1:TAPBP	http://www.gsea-msigdb.org/gsea/msigdb/human/geneset/GOCC_LUMENAL_SIDE_OF_ENDOPLASMIC_RETICULUM_MEMBRANE	HPV16 seropositivity
GO_cc	GOCC_LUMENAL_SIDE_OF_MEMBRANE	28	9	3.87689e-12	9.77945e-10	HLA-C:HLA-B:HLA-DRA:HLA-DRB5:HLA-DQA2:HLA-DQB2:HLA-DPA1:HLA-DPB1:TAPBP	http://www.gsea-msigdb.org/gsea/msigdb/human/geneset/GOCC_LUMENAL_SIDE_OF_MEMBRANE	HPV16 seropositivity
GO_cc	GOCC_SIDE_OF_MEMBRANE	538	23	3.30459e-09	6.66866e-07	TNFRSF4:SLAMF1:CD34:TRAF5:HLA-C:HLA-B:MICA:MICB:TNF:LY6G5B:LY6G5C:BTNL2:HLA-DRA:HLA-DRB5:HLA-DQA2:HLA-DQB2:HLA-DPA1:HLA-DPB1:TAPBP:NRCAM:CD5:AP2B1:CD40LG	http://www.gsea-msigdb.org/gsea/msigdb/human/geneset/GOCC_SIDE_OF_MEMBRANE	HPV16 seropositivity
GO_cc	GOCC_ER_TO_GOLGI_TRANSPORT_VESICLE_MEMBRANE	53	8	4.27141e-08	7.18309e-06	HLA-C:HLA-B:HLA-DRA:HLA-DRB5:HLA-DQA2:HLA-DQB2:HLA-DPA1:HLA-DPB1	http://www.gsea-msigdb.org/gsea/msigdb/human/geneset/GOCC_ER_TO_GOLGI_TRANSPORT_VESICLE_MEMBRANE	HPV16 seropositivity
GO_cc	GOCC_CELL_SURFACE	836	26	1.91003e-07	2.75317e-05	TNFRSF4:SLAMF1:CR1:CD46:CD34:KCNH1:HLA-C:HLA-B:MICA:MICB:TNF:LY6G5B:LY6G5C:PPT2:EGFL8:AGER:NOTCH4:BTNL2:HLA-DRA:HLA-DMA:HLA-DPA1:HLA-DPB1:FZD1:NRCAM:CD5:LYZL6:CD40LG	http://www.gsea-msigdb.org/gsea/msigdb/human/geneset/GOCC_CELL_SURFACE	HPV16 seropositivity
GO_cc	GOCC_ENDOCYTIC_VESICLE_MEMBRANE	182	12	2.36632e-07	2.98452e-05	HLA-C:HLA-B:HLA-DRA:HLA-DRB5:HLA-DQA2:HLA-DQB2:TAP2:TAP1:HLA-DPA1:HLA-DPB1:TAPBP:AP2B1	http://www.gsea-msigdb.org/gsea/msigdb/human/geneset/GOCC_ENDOCYTIC_VESICLE_MEMBRANE	HPV16 seropositivity
GO_cc	GOCC_ENDOSOME_MEMBRANE	518	19	8.42397e-07	9.4442e-05	KCNH1:HLA-C:HLA-B:HLA-DRA:HLA-DRB5:HLA-DQA2:HLA-DQB2:HLA-DOB:HLA-DMB:HLA-DMA:HLA-DOA:HLA-DPA1:HLA-DPB1:VPS52:STEAP4:STEAP1:STEAP2:RFFL:AP2B1	http://www.gsea-msigdb.org/gsea/msigdb/human/geneset/GOCC_ENDOSOME_MEMBRANE	HPV16 seropositivity
GO_cc	GOCC_VESICLE_MEMBRANE	1166	30	1.16445e-06	0.000117493	CR1:CD46:KCNH1:DSP:HLA-C:HLA-B:ATP6V1G2:LY6G6F:MEGT1:LY6G6D:HLA-DRA:HLA-DRB5:HLA-DQA2:HLA-DQB2:HLA-DOB:TAP2:TAP1:HLA-DMB:HLA-DMA:HLA-DOA:HLA-DPA1:HLA-DPB1:VPS52:TAPBP:SRI:STEAP4:STEAP1:STEAP2:AP3M2:RFFL:AP2B1:SYNRG	http://www.gsea-msigdb.org/gsea/msigdb/human/geneset/GOCC_VESICLE_MEMBRANE	HPV16 seropositivity
GO_cc	GOCC_COPII_COATED_ER_TO_GOLGI_TRANSPORT_VESICLE	83	8	1.48009e-06	0.000135764	HLA-C:HLA-B:HLA-DRA:HLA-DRB5:HLA-DQA2:HLA-DQB2:HLA-DPA1:HLA-DPB1	http://www.gsea-msigdb.org/gsea/msigdb/human/geneset/GOCC_COPII_COATED_ER_TO_GOLGI_TRANSPORT_VESICLE	HPV16 seropositivity
GO_cc	GOCC_COATED_VESICLE_MEMBRANE	184	11	1.98758e-06	0.000167122	HLA-C:HLA-B:ATP6V1G2:HLA-DRA:HLA-DRB5:HLA-DQA2:HLA-DQB2:HLA-DPA1:HLA-DPB1:AP2B1:SYNRG	http://www.gsea-msigdb.org/gsea/msigdb/human/geneset/GOCC_COATED_VESICLE_MEMBRANE	HPV16 seropositivity
GO_cc	GOCC_CLATHRIN_COATED_ENDOCYTIC_VESICLE_MEMBRANE	65	7	3.21259e-06	0.000239334	HLA-DRA:HLA-DRB5:HLA-DQA2:HLA-DQB2:HLA-DPA1:HLA-DPB1:AP2B1	http://www.gsea-msigdb.org/gsea/msigdb/human/geneset/GOCC_CLATHRIN_COATED_ENDOCYTIC_VESICLE_MEMBRANE	HPV16 seropositivity
GO_cc	GOCC_CLATHRIN_COATED_VESICLE_MEMBRANE	123	9	3.32079e-06	0.000239334	ATP6V1G2:HLA-DRA:HLA-DRB5:HLA-DQA2:HLA-DQB2:HLA-DPA1:HLA-DPB1:AP2B1:SYNRG	http://www.gsea-msigdb.org/gsea/msigdb/human/geneset/GOCC_CLATHRIN_COATED_VESICLE_MEMBRANE	HPV16 seropositivity
GO_cc	GOCC_EXTERNAL_SIDE_OF_PLASMA_MEMBRANE	341	14	6.87728e-06	0.000462612	TNFRSF4:SLAMF1:CD34:HLA-C:HLA-B:MICA:MICB:TNF:LY6G5B:LY6G5C:BTNL2:NRCAM:CD5:CD40LG	http://www.gsea-msigdb.org/gsea/msigdb/human/geneset/GOCC_EXTERNAL_SIDE_OF_PLASMA_MEMBRANE	HPV16 seropositivity
GO_cc	GOCC_CLATHRIN_COATED_ENDOCYTIC_VESICLE	83	7	1.65227e-05	0.00104196	HLA-DRA:HLA-DRB5:HLA-DQA2:HLA-DQB2:HLA-DPA1:HLA-DPB1:AP2B1	http://www.gsea-msigdb.org/gsea/msigdb/human/geneset/GOCC_CLATHRIN_COATED_ENDOCYTIC_VESICLE	HPV16 seropositivity
GO_cc	GOCC_ENDOCYTIC_VESICLE	329	13	2.19639e-05	0.00130362	SLAMF1:HLA-C:HLA-B:HLA-DRA:HLA-DRB5:HLA-DQA2:HLA-DQB2:TAP2:TAP1:HLA-DPA1:HLA-DPB1:TAPBP:AP2B1	http://www.gsea-msigdb.org/gsea/msigdb/human/geneset/GOCC_ENDOCYTIC_VESICLE	HPV16 seropositivity
GO_cc	GOCC_CLATHRIN_COATED_VESICLE	201	10	2.89027e-05	0.00162016	ATP6V1G2:HLA-DRA:HLA-DRB5:HLA-DQA2:HLA-DQB2:HLA-DPA1:HLA-DPB1:STEAP2:AP2B1:SYNRG	http://www.gsea-msigdb.org/gsea/msigdb/human/geneset/GOCC_CLATHRIN_COATED_VESICLE	HPV16 seropositivity
GO_cc	GOCC_COATED_VESICLE	293	12	3.21555e-05	0.00170763	HLA-C:HLA-B:ATP6V1G2:HLA-DRA:HLA-DRB5:HLA-DQA2:HLA-DQB2:HLA-DPA1:HLA-DPB1:STEAP2:AP2B1:SYNRG	http://www.gsea-msigdb.org/gsea/msigdb/human/geneset/GOCC_COATED_VESICLE	HPV16 seropositivity
GO_cc	GOCC_MEMBRANE_PROTEIN_COMPLEX	1123	26	3.90235e-05	0.00191461	CD34:KCNH1:TRAF5:HLA-C:HLA-B:ATP6V1G2:CLIC1:HLA-DRA:HLA-DRB5:HLA-DQA2:HLA-DQB2:HLA-DOB:TAP2:TAP1:HLA-DMB:HLA-DMA:HLA-DOA:HLA-DPA1:HLA-DPB1:TAPBP:AP3M2:SOCS2:MICU2:SGCG:AP2B1:SYNRG	http://www.gsea-msigdb.org/gsea/msigdb/human/geneset/GOCC_MEMBRANE_PROTEIN_COMPLEX	HPV16 seropositivity
GO_cc	GOCC_TRANS_GOLGI_NETWORK_MEMBRANE	95	7	3.98482e-05	0.00191461	HLA-DRA:HLA-DRB5:HLA-DQA2:HLA-DQB2:HLA-DPA1:HLA-DPB1:VPS52	http://www.gsea-msigdb.org/gsea/msigdb/human/geneset/GOCC_TRANS_GOLGI_NETWORK_MEMBRANE	HPV16 seropositivity
GO_cc	GOCC_ENDOSOME	996	24	4.22047e-05	0.00193566	KCNH1:RD3:SQSTM1:HLA-C:HLA-B:TNF:HLA-DRA:HLA-DRB5:HLA-DQA2:HLA-DQB2:HLA-DOB:HLA-DMB:HLA-DMA:HLA-DOA:HLA-DPA1:HLA-DPB1:VPS52:STEAP4:STEAP1:STEAP2:CCDC132:AP3M2:RFFL:AP2B1	http://www.gsea-msigdb.org/gsea/msigdb/human/geneset/GOCC_ENDOSOME	HPV16 seropositivity
GO_cc	GOCC_GOLGI_MEMBRANE	630	18	4.81742e-05	0.00205343	CAMK1G:TRAF3IP3:HHAT:HLA-C:HLA-B:LST1:NOTCH4:HLA-DRA:HLA-DRB5:HLA-DQA2:HLA-DQB2:HLA-DPA1:HLA-DPB1:TAPBP:STEAP4:STEAP2:HEPACAM2:RFFL	http://www.gsea-msigdb.org/gsea/msigdb/human/geneset/GOCC_GOLGI_MEMBRANE	HPV16 seropositivity
GO_cc	GOCC_MHC_CLASS_I_PEPTIDE_LOADING_COMPLEX	8	3	4.88427e-05	0.00205343	TAP2:TAP1:TAPBP	http://www.gsea-msigdb.org/gsea/msigdb/human/geneset/GOCC_MHC_CLASS_I_PEPTIDE_LOADING_COMPLEX	HPV16 seropositivity
GO_cc	GOCC_TRANSPORT_VESICLE_MEMBRANE	216	10	5.3166e-05	0.00214578	HLA-C:HLA-B:ATP6V1G2:HLA-DRA:HLA-DRB5:HLA-DQA2:HLA-DQB2:HLA-DPA1:HLA-DPB1:SYNRG	http://www.gsea-msigdb.org/gsea/msigdb/human/geneset/GOCC_TRANSPORT_VESICLE_MEMBRANE	HPV16 seropositivity
GO_cc	GOCC_VACUOLAR_MEMBRANE	437	14	0.000103688	0.00394785	TRAF3IP3:ATP6V1G2:NEU1:HLA-DRA:HLA-DRB5:HLA-DQA2:HLA-DQB2:HLA-DOB:HLA-DMB:HLA-DMA:HLA-DOA:HLA-DPA1:HLA-DPB1:AP2B1	http://www.gsea-msigdb.org/gsea/msigdb/human/geneset/GOCC_VACUOLAR_MEMBRANE	HPV16 seropositivity
GO_cc	GOCC_PLASMA_MEMBRANE_PROTEIN_COMPLEX	551	16	0.000105641	0.00394785	KCNH1:TRAF5:HLA-C:HLA-B:HLA-DRA:HLA-DRB5:HLA-DQA2:HLA-DQB2:HLA-DOB:HLA-DMB:HLA-DMA:HLA-DOA:HLA-DPA1:HLA-DPB1:SGCG:AP2B1	http://www.gsea-msigdb.org/gsea/msigdb/human/geneset/GOCC_PLASMA_MEMBRANE_PROTEIN_COMPLEX	HPV16 seropositivity
GO_cc	GOCC_BLOOD_MICROPARTICLE	107	6	0.000628363	0.0226435	C4BPA:CLIC1:HSPA1L:HSPA1A:HSPA1B:CFB:C4A	http://www.gsea-msigdb.org/gsea/msigdb/human/geneset/GOCC_BLOOD_MICROPARTICLE	HPV16 seropositivity
GO_cc	GOCC_PHAGOCYTIC_VESICLE_MEMBRANE	74	5	0.000773167	0.0269009	HLA-C:HLA-B:TAP2:TAP1:TAPBP	http://www.gsea-msigdb.org/gsea/msigdb/human/geneset/GOCC_PHAGOCYTIC_VESICLE_MEMBRANE	HPV16 seropositivity
GO_cc	GOCC_SPERMATOPROTEASOME_COMPLEX	5	2	0.000921072	0.0308703	PSMB8:PSMB9	http://www.gsea-msigdb.org/gsea/msigdb/human/geneset/GOCC_SPERMATOPROTEASOME_COMPLEX	HPV16 seropositivity
GO_cc	GOCC_VACUOLE	806	18	0.000948444	0.0308703	CD34:TRAF3IP3:SQSTM1:TXNDC5:ATP6V1G2:NEU1:HLA-DRA:HLA-DRB5:HLA-DQA2:HLA-DQB2:HLA-DOB:HLA-DMB:HLA-DMA:HLA-DOA:HLA-DPA1:HLA-DPB1:RFFL:AP2B1	http://www.gsea-msigdb.org/gsea/msigdb/human/geneset/GOCC_VACUOLE	HPV16 seropositivity
GO_cc	GOCC_CLATHRIN_ADAPTOR_COMPLEX	24	3	0.00157383	0.0496248	AP3M2:AP2B1:SYNRG	http://www.gsea-msigdb.org/gsea/msigdb/human/geneset/GOCC_CLATHRIN_ADAPTOR_COMPLEX	HPV16 seropositivity
Hallmark_gene_sets	HALLMARK_ALLOGRAFT_REJECTION	197	15	9.98037e-10	4.99019e-08	TNF:C2:HLA-DRA:HLA-DOB:TAP2:TAP1:HLA-DMB:HLA-DMA:HLA-DOA:TAPBP:CCL2:CCL7:CCL11:CCL13:CD40LG	http://www.gsea-msigdb.org/gsea/msigdb/human/geneset/HALLMARK_ALLOGRAFT_REJECTION	HPV16 seropositivity
Hallmark_gene_sets	HALLMARK_INTERFERON_GAMMA_RESPONSE	195	11	3.48975e-06	8.72437e-05	HLA-B:CFB:PSMB8:PSMB9:TAP1:HLA-DMA:TAPBP:SRI:UBE2L6:CCL2:CCL7	http://www.gsea-msigdb.org/gsea/msigdb/human/geneset/HALLMARK_INTERFERON_GAMMA_RESPONSE	HPV16 seropositivity
Hallmark_gene_sets	HALLMARK_COMPLEMENT	194	8	0.000642828	0.0107138	C4BPB:CR1:CD46:C2:CFB:NOTCH4:PSMB9:CD40LG	http://www.gsea-msigdb.org/gsea/msigdb/human/geneset/HALLMARK_COMPLEMENT	HPV16 seropositivity
Hallmark_gene_sets	HALLMARK_INTERFERON_ALPHA_RESPONSE	95	5	0.0023597	0.0294962	HLA-C:PSMB8:PSMB9:TAP1:UBE2L6	http://www.gsea-msigdb.org/gsea/msigdb/human/geneset/HALLMARK_INTERFERON_ALPHA_RESPONSE	HPV16 seropositivity
Hallmark_gene_sets	HALLMARK_INFLAMMATORY_RESPONSE	200	7	0.00349972	0.0349972	SLAMF1:CXCR6:LTA:TAPBP:SRI:CCL2:CCL7	http://www.gsea-msigdb.org/gsea/msigdb/human/geneset/HALLMARK_INFLAMMATORY_RESPONSE	HPV16 seropositivity
Oncogenic_signatures	KRAS.50_UP.V1_UP	47	5	9.10406e-05	0.00884309	G0S2:HSD11B1:RREB1:NRCAM:FGF9	http://www.gsea-msigdb.org/gsea/msigdb/human/geneset/KRAS.50_UP.V1_UP	HPV16 seropositivity
Oncogenic_signatures	RPS14_DN.V1_UP	187	9	9.35776e-05	0.00884309	CR1:LST1:AIF1:HLA-DRB6:HLA-DMB:HLA-DMA:MDFIC:CCL2:CCL1	http://www.gsea-msigdb.org/gsea/msigdb/human/geneset/RPS14_DN.V1_UP	HPV16 seropositivity
Oncogenic_signatures	PTEN_DN.V1_DN	172	8	0.000288756	0.0181917	C4BPA:CXCR6:HLA-DRA:PSMB9:HLA-DMA:HLA-DPA1:HLA-DPB1:CCL16	http://www.gsea-msigdb.org/gsea/msigdb/human/geneset/PTEN_DN.V1_DN	HPV16 seropositivity
Oncogenic_signatures	KRAS.300_UP.V1_UP	140	7	0.000448141	0.0197639	G0S2:HSD11B1:RREB1:C7orf63:NRCAM:FGF9:FNDC8	http://www.gsea-msigdb.org/gsea/msigdb/human/geneset/KRAS.300_UP.V1_UP	HPV16 seropositivity
Oncogenic_signatures	VEGF_A_UP.V1_UP	188	8	0.000522855	0.0197639	TRAF5:PSMB8:HLA-DMA:COL11A2:UBE2L6:CD5:CCL2:CCL7	http://www.gsea-msigdb.org/gsea/msigdb/human/geneset/VEGF_A_UP.V1_UP	HPV16 seropositivity
Oncogenic_signatures	SNF5_DN.V1_UP	167	7	0.00126725	0.0399185	AIF1:LSM2:TAP2:PSMB8:PSMB9:TAPBP:CCDC132	http://www.gsea-msigdb.org/gsea/msigdb/human/geneset/SNF5_DN.V1_UP	HPV16 seropositivity
GWAScatalog	Autism spectrum disorder or schizophrenia	537	71	2.79335e-60	1.23606e-56	HLA-C:HLA-B:MICA:MICB:DDX39B:SNORD84:ATP6V1G2:LTA:TNF:LST1:AIF1:PRRC2A:SNORA38:BAG6:APOM:CSNK2B:LY6G5B:LY6G5C:MIR4646:LY6G6F:MEGT1:LY6G6D:DDAH2:CLIC1:MSH5:MSH5-SAPCD1:SAPCD1:VWA7:LSM2:HSPA1L:HSPA1A:HSPA1B:NEU1:EHMT2:C2:ZBTB12:CFB:DXO:STK19:C4A:C4B-AS1:CYP21A2:TNXB:ATF6B:FKBPL:PRRT1:PPT2:EGFL8:AGPAT1:RNF5:AGER:PBX2:GPSM3:NOTCH4:BTNL2:HLA-DRA:HLA-DRB5:HLA-DRB6:HLA-DQA2:MIR3135B:HLA-DQB2:HLA-DOB:TAP…	.	HPV16 seropositivity
GWAScatalog	Ulcerative colitis	359	50	4.48176e-43	7.2837e-40	HLA-C:HLA-B:MICA:MICB:ATP6V1G2:LTA:TNF:LST1:AIF1:PRRC2A:BAG6:APOM:CSNK2B:LY6G5B:LY6G5C:LY6G6F:MEGT1:LY6G6D:DDAH2:CLIC1:MSH5:MSH5-SAPCD1:SAPCD1:VWA7:LSM2:HSPA1L:HSPA1A:HSPA1B:NEU1:EHMT2:C2:ZBTB12:CFB:DXO:STK19:C4A:CYP21A2:TNXB:ATF6B:FKBPL:PRRT1:PPT2:EGFL8:AGPAT1:RNF5:AGER:PBX2:GPSM3:NOTCH4:BTNL2:HLA-DRA:HLA-DRB5:HLA-DQA2:HLA-DQB2:BRD2	.	HPV16 seropositivity
GWAScatalog	Inflammatory bowel disease	606	60	4.9381e-43	7.2837e-40	TNFRSF4:SLAMF1:IRF6:HLA-C:HLA-B:MICA:MICB:ATP6V1G2:LTA:TNF:LST1:AIF1:PRRC2A:BAG6:APOM:CSNK2B:LY6G5B:LY6G5C:LY6G6F:MEGT1:LY6G6D:DDAH2:CLIC1:MSH5:MSH5-SAPCD1:SAPCD1:VWA7:LSM2:HSPA1L:HSPA1A:HSPA1B:NEU1:EHMT2:C2:ZBTB12:CFB:DXO:STK19:C4A:CYP21A2:TNXB:ATF6B:FKBPL:PRRT1:PPT2:EGFL8:AGPAT1:RNF5:AGER:PBX2:GPSM3:NOTCH4:BTNL2:HLA-DRA:HLA-DRB5:HLA-DQA2:HLA-DQB2:BRD2:CD6:CD5:NELL2:CCL2:CCL7:CCL11:CCL13	.	HPV16 seropositivity
GWAScatalog	Asthma and major depressive disorder	88	32	2.76487e-42	3.05863e-39	HLA-C:HLA-B:MICA:MICB:DDX39B:SNORD84:ATP6V1G2:LTA:TNF:LST1:AIF1:PRRC2A:SNORA38:BAG6:APOM:CSNK2B:LY6G5B:LY6G5C:MIR4646:LY6G6F:MEGT1:LY6G6D:DDAH2:CLIC1:MSH5:MSH5-SAPCD1:SAPCD1:VWA7:LSM2:HSPA1L:HSPA1A:HSPA1B:NEU1:HLA-DQA2:HLA-DQB2:HLA-DOB:TAP2	.	HPV16 seropositivity
GWAScatalog	Asthma	845	67	4.71897e-42	4.17629e-39	GNPDA1:HLA-C:HLA-B:MICA:MICB:DDX39B:SNORD84:ATP6V1G2:LTA:TNF:LST1:AIF1:PRRC2A:SNORA38:BAG6:APOM:CSNK2B:LY6G5B:LY6G5C:MIR4646:LY6G6F:MEGT1:LY6G6D:DDAH2:CLIC1:MSH5:MSH5-SAPCD1:SAPCD1:VWA7:LSM2:HSPA1L:HSPA1A:HSPA1B:NEU1:EHMT2:C2:ZBTB12:CFB:DXO:STK19:C4A:CYP21A2:TNXB:PPT2:EGFL8:AGPAT1:RNF5:AGER:PBX2:GPSM3:NOTCH4:BTNL2:HLA-DRA:HLA-DRB5:HLA-DRB6:HLA-DQA2:MIR3135B:HLA-DQB2:HLA-DOB:TAP2:PSMB8:PSMB9:TAP1:…	.	HPV16 seropositivity
GWAScatalog	Sarcoidosis (non-Lofgren's syndrome without extrapulmonary manifestations)	23	17	3.24493e-30	2.39314e-27	MICB:LTA:AIF1:TNXB:FKBPL:PRRT1:AGER:GPSM3:NOTCH4:BTNL2:HLA-DRA:HLA-DRB5:HLA-DQA2:TAP2:PSMB9:HLA-DMB:HLA-DPB1	.	HPV16 seropositivity
GWAScatalog	Asthma (childhood onset)	282	33	5.71874e-26	3.61506e-23	XPR1:HLA-C:HLA-B:MICA:MICB:DDX39B:SNORD84:ATP6V1G2:LTA:TNF:LST1:AIF1:PRRC2A:SNORA38:BAG6:APOM:CSNK2B:LY6G5B:LY6G5C:MIR4646:LY6G6F:MEGT1:LY6G6D:DDAH2:CLIC1:MSH5:MSH5-SAPCD1:SAPCD1:VWA7:LSM2:HSPA1L:HSPA1A:HSPA1B:NEU1:HLA-DPA1:HLA-DPB2:COL11A2:FGF9	.	HPV16 seropositivity
GWAScatalog	Chronic hepatitis B infection	11	9	3.56354e-17	1.97108e-14	HLA-C:EHMT2:CFB:NOTCH4:HLA-DQA2:HLA-DQB2:HLA-DOA:HLA-DPA1:HLA-DPB1	.	HPV16 seropositivity
GWAScatalog	Response to hepatitis B vaccine	15	8	4.26112e-13	2.09505e-10	HLA-C:BTNL2:HLA-DRA:HLA-DQA2:TAP2:HLA-DPA1:HLA-DPB1:HLA-DPB2	.	HPV16 seropositivity
GWAScatalog	Prostate cancer	318	22	7.4637e-13	3.30269e-10	C2:CFB:STK19:C4A:CYP21A2:TNXB:ATF6B:FKBPL:PRRT1:PPT2:EGFL8:AGPAT1:RNF5:AGER:PBX2:GPSM3:NOTCH4:BTNL2:HLA-DRA:HLA-DRB5:HLA-DRB6:HLA-DOA:HNF1B	.	HPV16 seropositivity
GWAScatalog	A body shape index	395	24	1.06341e-12	4.2778e-10	RREB1:HLA-C:HLA-B:MICB:LTA:PRRC2A:BAG6:MSH5:NEU1:EHMT2:C2:ZBTB12:CFB:STK19:TNXB:ATF6B:GPSM3:NOTCH4:BTNL2:HLA-DRA:HLA-DRB6:HLA-DQA2:HLA-DQB2:HLA-DOB	.	HPV16 seropositivity
GWAScatalog	Type 1 diabetes (age at diagnosis)	27	9	2.65304e-12	9.61822e-10	HLA-C:TNF:NOTCH4:C6orf10:BTNL2:HLA-DRA:HLA-DQA2:TAP2:HLA-DPA1	.	HPV16 seropositivity
GWAScatalog	Type 1 diabetes and autoimmune thyroid diseases	18	8	2.82569e-12	9.61822e-10	MICA:LTA:HSPA1L:CFB:TNXB:NOTCH4:BTNL2:TAP2	.	HPV16 seropositivity
GWAScatalog	Waist-hip index	565	27	1.05248e-11	3.32659e-09	RREB1:HLA-C:HLA-B:MICA:MICB:LTA:AIF1:PRRC2A:BAG6:NEU1:EHMT2:C2:ZBTB12:STK19:TNXB:PBX2:GPSM3:NOTCH4:BTNL2:HLA-DRA:HLA-DRB6:HLA-DQA2:HLA-DQB2:HLA-DOB:HLA-DMB:LINC00424:CNTNAP1	.	HPV16 seropositivity
GWAScatalog	Hip circumference adjusted for BMI	860	33	1.70623e-11	5.03337e-09	RREB1:SSR1:HLA-C:HLA-B:MICA:MICB:LTA:AIF1:PRRC2A:BAG6:CSNK2B:MSH5:C2:STK19:CYP21A2:TNXB:PRRT1:PBX2:NOTCH4:BTNL2:HLA-DRA:HLA-DRB5:HLA-DQB2:HLA-DOB:TAP2:PSMB9:TAP1:HLA-DPA1:HLA-DPB1:COL11A2:PEX1:RBM48:SOCS2	.	HPV16 seropositivity
GWAScatalog	Sarcoidosis (Lofgren's syndrome vs non-Lofgren's syndrome)	25	8	6.58689e-11	1.82169e-08	HLA-C:HLA-B:APOM:STK19:HLA-DRA:HLA-DOB:HLA-DMB:HLA-DMA	.	HPV16 seropositivity
GWAScatalog	Nephropathy	16	7	7.91052e-11	2.05906e-08	TAP2:PSMB8:PSMB9:TAP1:HLA-DPA1:HLA-DPB1:HLA-DPB2	.	HPV16 seropositivity
GWAScatalog	Clozapine-induced agranulocytosis/granulocytopenia in treatment-resistant schizophrenia	18	7	2.16445e-10	5.32093e-08	MICA:LST1:MSH5:FKBPL:AGPAT1:PBX2:NOTCH4	.	HPV16 seropositivity
GWAScatalog	Lung cancer	189	15	5.60449e-10	1.30526e-07	HLA-C:APOM:MSH5:TNXB:NOTCH4:BTNL2:HLA-DRA:HLA-DQB2:HLA-DOB:HLA-DMB:HLA-DOA:HLA-DPA1:HLA-DPB2:COL11A2:MIPEP	.	HPV16 seropositivity
GWAScatalog	Age-related macular degeneration	48	9	7.95267e-10	1.75953e-07	CD46:CD34:RREB1:C2:CFB:STK19:TNXB:ATF6B:NOTCH4	.	HPV16 seropositivity
GWAScatalog	Waist-to-hip ratio adjusted for BMI	795	29	1.031e-09	2.17247e-07	RREB1:HLA-C:HLA-B:MICA:MICB:LTA:TNF:AIF1:PRRC2A:BAG6:EHMT2:C2:ZBTB12:STK19:CYP21A2:TNXB:PRRT1:GPSM3:NOTCH4:BTNL2:HLA-DRA:HLA-DRB6:HLA-DQA2:HLA-DQB2:HLA-DOB:HLA-DMB:NRCAM:LINC00424:CNTNAP1	.	HPV16 seropositivity
GWAScatalog	HIV-1 control	13	6	1.27562e-09	2.56573e-07	HLA-C:HLA-B:MICA:TNXB:NOTCH4:BTNL2	.	HPV16 seropositivity
GWAScatalog	Malaria	346	19	1.45402e-09	2.79741e-07	HLA-B:MICA:MICB:DDX39B:SNORD84:ATP6V1G2:LTA:TNF:LST1:AIF1:PRRC2A:SNORA38:BAG6:APOM:CSNK2B:LY6G5B:LY6G5C:MIR4646:LY6G6F:MEGT1:LY6G6D:DDAH2	.	HPV16 seropositivity
GWAScatalog	Takayasu arteritis	71	10	1.69438e-09	3.02833e-07	HLA-C:HLA-B:MICA:MSH5:EHMT2:ATF6B:NOTCH4:BTNL2:HLA-DRA:HLA-DOB	.	HPV16 seropositivity
GWAScatalog	Hepatitis B	7	5	1.71092e-09	3.02833e-07	HLA-C:HLA-DRA:HLA-DQB2:HLA-DPA1:HLA-DPB1	.	HPV16 seropositivity
GWAScatalog	Crohn's disease	529	23	2.40103e-09	4.08636e-07	IRF6:HLA-C:HLA-B:MICB:LTA:TNF:LST1:AIF1:PBX2:NOTCH4:BTNL2:HLA-DRA:HLA-DRB5:HLA-DQA2:HLA-DOB:PSMB9:BRD2:CCL2:CCL7:CCL11:CCL8:CCL13:CCL1	.	HPV16 seropositivity
GWAScatalog	Rosacea symptom severity	123	12	2.95693e-09	4.84608e-07	HLA-C:MICA:MICB:AIF1:LSM2:ZBTB12:CFB:BTNL2:PSMB9:HLA-DMB:HLA-DPB1:COL11A2	.	HPV16 seropositivity
GWAScatalog	Lymphoma	8	5	4.52633e-09	7.15321e-07	HLA-DRA:HLA-DRB5:HLA-DQA2:HLA-DQB2:TAP2	.	HPV16 seropositivity
GWAScatalog	Sjögren's syndrome	41	8	5.09024e-09	7.767e-07	BTNL2:HLA-DRA:HLA-DRB5:HLA-DRB6:HLA-DQA2:HLA-DPA1:HLA-DPB1:COL11A2	.	HPV16 seropositivity
GWAScatalog	IgA nephropathy	27	7	5.60658e-09	8.2697e-07	TAP2:PSMB8:PSMB9:TAP1:HLA-DPA1:HLA-DPB1:HLA-DPB2	.	HPV16 seropositivity
GWAScatalog	Thyrotoxic hypokalemic periodic paralysis and Graves disease	10	5	2.00472e-08	2.86158e-06	HLA-B:MICA:HLA-DQA2:HLA-DPB1:COL11A2	.	HPV16 seropositivity
GWAScatalog	Bullous pemphigoid	11	5	3.64623e-08	5.04206e-06	STK19:HLA-DRB5:HLA-DRB6:HLA-DQB2:HLA-DOB	.	HPV16 seropositivity
GWAScatalog	Squamous cell lung carcinoma	99	10	4.50992e-08	6.04739e-06	PLXNA2:GNPDA1:HLA-C:APOM:NEU1:TNXB:NOTCH4:HLA-DQB2:HLA-DOB:HLA-DMB	.	HPV16 seropositivity
GWAScatalog	Hypothyroidism	54	8	4.97257e-08	6.47165e-06	HLA-C:HLA-B:HLA-DRB5:HLA-DQA2:SACS:TNFRSF19:SPATA13:RP11-309I15.1:CCL2	.	HPV16 seropositivity
GWAScatalog	Epstein-Barr virus immune response (EBNA-1)	6	4	1.28071e-07	1.61919e-05	HLA-B:EHMT2:PRRT1:NOTCH4	.	HPV16 seropositivity
GWAScatalog	Lung cancer in ever smokers	119	10	2.60048e-07	3.19642e-05	HLA-B:MICA:APOM:TNXB:NOTCH4:BTNL2:HLA-DRA:HLA-DQA2:HLA-DOB:HLA-DPA1	.	HPV16 seropositivity
GWAScatalog	Idiopathic membranous nephropathy	8	4	5.88577e-07	7.03906e-05	EHMT2:PPT2:EGFL8:RNF5:BTNL2	.	HPV16 seropositivity
GWAScatalog	Alopecia areata	77	8	8.30071e-07	9.66596e-05	HSD11B1:TRAF3IP3:C1orf74:IRF6:SYT14:SERTAD4:HHAT:HLA-DQA2	.	HPV16 seropositivity
GWAScatalog	Hepatitis B vaccine response	3	3	9.04211e-07	0.000102593	BTNL2:HLA-DRA:HLA-DPB1	.	HPV16 seropositivity
GWAScatalog	Severe aplastic anemia	9	4	1.05136e-06	0.000116306	HLA-B:HLA-DQA2:HLA-DQB2:HLA-DPB1	.	HPV16 seropositivity
GWAScatalog	Cutaneous lupus erythematosus	10	4	1.73889e-06	0.000187673	MICA:MICB:CSNK2B:MSH5	.	HPV16 seropositivity
GWAScatalog	Wegener's granulomatosis	11	4	2.71171e-06	0.000279054	HLA-DOA:HLA-DPB1:HLA-DPB2:COL11A2	.	HPV16 seropositivity
GWAScatalog	Persistent hepatitis B virus infection	11	4	2.71171e-06	0.000279054	HLA-DRA:HLA-DQB2:HLA-DPA1:HLA-DPB1	.	HPV16 seropositivity
GWAScatalog	HIV-1 viral setpoint	24	5	3.02574e-06	0.000304293	HLA-C:HLA-B:BTNL2:HLA-DRA:AOAH	.	HPV16 seropositivity
GWAScatalog	Myositis	4	3	3.59083e-06	0.000353099	MICB:ATP6V1G2:HLA-DQA2	.	HPV16 seropositivity
GWAScatalog	Frontotemporal dementia	12	4	4.03656e-06	0.0003883	BTNL2:HLA-DRA:HLA-DRB5:HNF1B	.	HPV16 seropositivity
GWAScatalog	Itch intensity from mosquito bite adjusted by bite size	102	8	7.0252e-06	0.000661415	HLA-C:MICA:C2:RNF5:HLA-DRA:HLA-DRB5:HLA-DQA2:HLA-DQB2	.	HPV16 seropositivity
GWAScatalog	Acute anterior uveitis (with or without ankylosing spondylitis)	14	4	8.03891e-06	0.000741087	HLA-B:MICA:HLA-DRB5:HLA-DQA2	.	HPV16 seropositivity
GWAScatalog	Giant cell arteritis	6	3	1.7697e-05	0.00159815	HLA-B:HLA-DRA:HLA-DQA2	.	HPV16 seropositivity
GWAScatalog	Atopic dermatitis	58	6	2.08844e-05	0.00184827	HLA-C:HLA-B:MICA:MICB:TNXB:GPSM3	.	HPV16 seropositivity
GWAScatalog	Clostridioides difficle infection	18	4	2.38347e-05	0.00206801	EHMT2:C2:ZBTB12:CYP21A2	.	HPV16 seropositivity
GWAScatalog	Neonatal lupus	7	3	3.07474e-05	0.00251958	LTA:TNF:AIF1	.	HPV16 seropositivity
GWAScatalog	Beta-2 microglubulin plasma levels	7	3	3.07474e-05	0.00251958	HLA-C:HLA-B:MICA	.	HPV16 seropositivity
GWAScatalog	Multiple sclerosis (OCB status)	7	3	3.07474e-05	0.00251958	BTNL2:HLA-DRA:HLA-DQA2	.	HPV16 seropositivity
GWAScatalog	Cervical cancer	23	4	6.63903e-05	0.0053414	MICA:MICB:TNF:HLA-DPB2	.	HPV16 seropositivity
GWAScatalog	Food antigen IgG levels	9	3	7.27384e-05	0.00564679	NOTCH4:BTNL2:HLA-DRA	.	HPV16 seropositivity
GWAScatalog	Advanced glycation end-product levels	9	3	7.27384e-05	0.00564679	RNF5:AGER:NOTCH4	.	HPV16 seropositivity
GWAScatalog	Pubertal anthropometrics	24	4	7.90632e-05	0.00603198	MICA:HLA-DRA:TAP2:SOCS2	.	HPV16 seropositivity
GWAScatalog	Hepatitis B (viral clearance)	2	2	9.39027e-05	0.00611058	HLA-DPA1:HLA-DPB1	.	HPV16 seropositivity
GWAScatalog	Trichloroethylene-induced hypersensitivity syndrome	2	2	9.39027e-05	0.00611058	HLA-B:MICA	.	HPV16 seropositivity
GWAScatalog	Epstein Barr virus nuclear antigen 1 IgG levels	2	2	9.39027e-05	0.00611058	HLA-DRA:HLA-DRB5	.	HPV16 seropositivity
GWAScatalog	Antinuclear antibody levels	2	2	9.39027e-05	0.00611058	HLA-DRA:HLA-DRB5	.	HPV16 seropositivity
GWAScatalog	Sarcoidosis (non-Lofgren's syndrome)	2	2	9.39027e-05	0.00611058	HLA-DRA:HLA-DRB5	.	HPV16 seropositivity
GWAScatalog	Drug-induced liver injury in interferon-beta-treated multiple sclerosis	2	2	9.39027e-05	0.00611058	IRF6:SYT14	.	HPV16 seropositivity
GWAScatalog	C4b binding protein levels	2	2	9.39027e-05	0.00611058	C4BPB:C4BPA	.	HPV16 seropositivity
GWAScatalog	Pneumonia	2	2	9.39027e-05	0.00611058	MICA:MICB	.	HPV16 seropositivity
GWAScatalog	Anti-cyclic Citrullinated Peptide Antibody	2	2	9.39027e-05	0.00611058	BTNL2:HLA-DRA	.	HPV16 seropositivity
GWAScatalog	Mononucleosis	2	2	9.39027e-05	0.00611058	MICA:MICB	.	HPV16 seropositivity
GWAScatalog	Systemic sclerosis	78	6	0.000112766	0.00723171	CR1:NOTCH4:HLA-DRA:HLA-DPA1:HLA-DPB1:UNC45B	.	HPV16 seropositivity
GWAScatalog	Gut microbiota (functional units)	50	5	0.000122811	0.00776339	CD6:CD5:CCL2:CCL7:CCL11	.	HPV16 seropositivity
GWAScatalog	Ewing sarcoma	11	3	0.000140837	0.00877754	RREB1:SSR1:CAGE1	.	HPV16 seropositivity
GWAScatalog	Cerebrospinal AB1-42 levels in normal cognition	53	5	0.000162451	0.00998396	AP2B1:RASL10B:GAS2L2:MMP28:C17orf50	.	HPV16 seropositivity
GWAScatalog	Joint damage in rheumatoid arthritis	12	3	0.000186438	0.0113012	HLA-DRB5:HLA-DRB6:SOCS2	.	HPV16 seropositivity
GWAScatalog	Systolic blood pressure x smoking status (ever vs never) interaction (2df test)	88	6	0.000219509	0.0131261	EHMT2:STK19:CYP21A2:TNXB:CD6:CD5	.	HPV16 seropositivity
GWAScatalog	Tonsillectomy	57	5	0.00022968	0.0133728	HLA-C:HLA-B:MICA:LST1:MDFIC	.	HPV16 seropositivity
GWAScatalog	Itch intensity from mosquito bite	57	5	0.00022968	0.0133728	SLAMF1:HLA-B:HLA-DRA:HLA-DRB5:HLA-DQA2	.	HPV16 seropositivity
GWAScatalog	AIDS progression	13	3	0.000240633	0.0136513	HLA-C:MICB:TNF	.	HPV16 seropositivity
GWAScatalog	Nasopharyngeal carcinoma	13	3	0.000240633	0.0136513	HLA-C:HLA-B:TNFRSF19	.	HPV16 seropositivity
GWAScatalog	Automobile speeding propensity	32	4	0.00025175	0.0141012	CD34:TNXB:ATF6B:HLA-DRB5	.	HPV16 seropositivity
GWAScatalog	Marginal zone lymphoma	3	2	0.0002799	0.0152908	HLA-B:BTNL2	.	HPV16 seropositivity
GWAScatalog	Anti-thyroid drug induced agranulocytosis	3	2	0.0002799	0.0152908	HLA-B:EHMT2	.	HPV16 seropositivity
GWAScatalog	Cancer	14	3	0.000304068	0.0164085	KCNH1:HLA-C:HNF1B	.	HPV16 seropositivity
GWAScatalog	Allergic sensitization	37	4	0.00044513	0.0237313	HLA-C:HLA-B:MICA:MICB	.	HPV16 seropositivity
GWAScatalog	Disease progression in age-related macular degeneration	38	4	0.000493736	0.0257033	C2:CFB:DXO:STK19	.	HPV16 seropositivity
GWAScatalog	Kawasaki disease	38	4	0.000493736	0.0257033	MICB:LTA:HLA-DQB2:HLA-DOB	.	HPV16 seropositivity
GWAScatalog	Systolic blood pressure x smoking status (current vs non-current) interaction (2df test)	103	6	0.000513363	0.0263476	EHMT2:STK19:CYP21A2:TNXB:CD6:CD5	.	HPV16 seropositivity
GWAScatalog	Platelet distribution width	395	12	0.000518022	0.0263476	C4BPA:HLA-B:MICA:PRRC2A:SNORA38:VWA7:NEU1:TNXB:TAP2:PSMB9:SLFN14:AP2B1	.	HPV16 seropositivity
GWAScatalog	Tonsillitis	4	2	0.000556208	0.0270464	HLA-C:HLA-B	.	HPV16 seropositivity
GWAScatalog	Cervical intraepithelial neoplasia grade 3 and invasive cervical cancer	4	2	0.000556208	0.0270464	HLA-B:MICA	.	HPV16 seropositivity
GWAScatalog	Acute post-radiotherapy pain in breast cancer	4	2	0.000556208	0.0270464	LIG3:RFFL	.	HPV16 seropositivity
GWAScatalog	Dermatomyositis	4	2	0.000556208	0.0270464	HLA-DMB:HLA-DPB1	.	HPV16 seropositivity
GWAScatalog	Feeling worry	41	4	0.000662133	0.0318471	HLA-C:MSH5-SAPCD1:SAPCD1:C4A:HLA-DRA	.	HPV16 seropositivity
GWAScatalog	Visceral adipose tissue adjusted for BMI	44	4	0.000867622	0.041282	RREB1:HLA-B:TNFRSF19:MIPEP	.	HPV16 seropositivity
GWAScatalog	Pulmonary arterial hypertension	5	2	0.000921072	0.042018	HLA-DPA1:HLA-DPB1	.	HPV16 seropositivity
GWAScatalog	Cold sores	5	2	0.000921072	0.042018	MICA:MICB	.	HPV16 seropositivity
GWAScatalog	Bone mineral density (spine) and age at menarche	5	2	0.000921072	0.042018	KCNH1:RUNDC3B	.	HPV16 seropositivity
GWAScatalog	Severe gingival inflammation	5	2	0.000921072	0.042018	PHGDH:ASIC2	.	HPV16 seropositivity
GWAScatalog	Lymphocyte count	424	12	0.000959769	0.0433365	RREB1:HLA-C:LTA:HSPA1L:BTNL2:HLA-DRB5:HLA-DOB:TAP2:CD6:SYNRG:S100B:CD40LG	.	HPV16 seropositivity
GWAScatalog	Perceived unattractiveness to mosquitoes	21	3	0.00105662	0.0467556	HLA-C:MICA:HLA-DRA	.	HPV16 seropositivity
GWAScatalog	Antineutrophil cytoplasmic antibody-associated vasculitis	21	3	0.00105662	0.0467556	HLA-DPA1:HLA-DPB1:COL11A2	.	HPV16 seropositivity
Positional_gene_sets	chr6p21	325	78	4.01636e-88	1.20491e-85	HLA-C:HLA-B:MICA:MICB:DDX39B:SNORD84:ATP6V1G2:LTA:TNF:LST1:AIF1:PRRC2A:SNORA38:BAG6:APOM:CSNK2B:LY6G5B:LY6G5C:MIR4646:LY6G6F:MEGT1:LY6G6D:DDAH2:CLIC1:MSH5:MSH5-SAPCD1:SAPCD1:VWA7:VARS:LSM2:HSPA1L:HSPA1A:HSPA1B:NEU1:EHMT2:C2:ZBTB12:CFB:SKIV2L:DXO:STK19:C4A:CYP21A1P:TNXA:C4B-AS1:CYP21A2:TNXB:ATF6B:FKBPL:PRRT1:PPT2:EGFL8:AGPAT1:RNF5:AGER:PBX2:GPSM3:NOTCH4:C6orf10:HCG23:BTNL2:HLA-DRA:HLA-DRB5:HLA-DRB…	http://www.gsea-msigdb.org/gsea/msigdb/human/geneset/chr6p21	HPV16 seropositivity
Positional_gene_sets	chr17q12	105	44	1.97212e-61	2.95818e-59	ASIC2:RP11-215E13.1:CCL2:CCL7:CCL11:CCL8:CCL13:CCL1:C17orf102:TMEM132E:CCT6B:ZNF830:LIG3:RFFL:RAD51D:FNDC8:NLE1:UNC45B:SLC35G3:SLFN5:SLFN11:SLFN12:SLFN13:SLFN12L:SLFN14:SNORD7:PEX12:AP2B1:RASL10B:GAS2L2:MMP28:C17orf50:TAF15:C17orf66:RDM1:LYZL6:CCL16:CCL14:CCL15-CCL14:CCL15:CCL23:CCL18:ZNHIT3:SYNRG:HNF1B	http://www.gsea-msigdb.org/gsea/msigdb/human/geneset/chr17q12	HPV16 seropositivity
Positional_gene_sets	chr1q32	174	32	1.24706e-31	1.24706e-29	C1orf116:YOD1:PFKFB2:C4BPB:C4BPA:CR1:CD46:C1orf132:CD34:PLXNA2:RP11-372M18.2:CAMK1G:LAMB3:MIR4260:G0S2:HSD11B1:TRAF3IP3:C1orf74:IRF6:DIEXF:SYT14:SERTAD4-AS1:SERTAD4:HHAT:KCNH1:RCOR3:TRAF5:LINC00467:RD3:NEK2:RP11-122M14.1:FAM71A	http://www.gsea-msigdb.org/gsea/msigdb/human/geneset/chr1q32	HPV16 seropositivity
Positional_gene_sets	chr7q21	96	20	2.77048e-21	2.07786e-19	RUNDC3B:SLC25A40:DBF4:ADAM22:SRI:STEAP4:C7orf62:STEAP2-AS1:DPY19L2P4:STEAP1:STEAP2:C7orf63:CLDN12:CDK14:FZD1:MTERF:PEX1:RBM48:HEPACAM2:CCDC132	http://www.gsea-msigdb.org/gsea/msigdb/human/geneset/chr7q21	HPV16 seropositivity
Positional_gene_sets	chr13q12	100	15	5.02049e-14	3.01229e-12	SAP18:LINC00422:MICU2:RNU6-59P:FGF9:LINC00424:SGCG:SACS:SACS-AS1:TNFRSF19:MIPEP:C1QTNF9B:SPATA13:RP11-309I15.1:SPATA13-AS1:C1QTNF9:PARP4	http://www.gsea-msigdb.org/gsea/msigdb/human/geneset/chr13q12	HPV16 seropositivity
Positional_gene_sets	chr6p24	38	7	7.27568e-08	3.63784e-06	RREB1:SSR1:CAGE1:RIOK1:DSP:SNRNP48:TXNDC5	http://www.gsea-msigdb.org/gsea/msigdb/human/geneset/chr6p24	HPV16 seropositivity
BioCarta	BIOCARTA_MHC_PATHWAY	11	6	3.49073e-10	1.01929e-07	HLA-DRA:HLA-DRB5:TAP2:PSMB8:PSMB9:TAP1	http://www.gsea-msigdb.org/gsea/msigdb/human/geneset/BIOCARTA_MHC_PATHWAY	HPV16 seropositivity
BioCarta	BIOCARTA_COMP_PATHWAY	19	4	2.99609e-05	0.00356552	C2:CFB:C4A:C4B	http://www.gsea-msigdb.org/gsea/msigdb/human/geneset/BIOCARTA_COMP_PATHWAY	HPV16 seropositivity
BioCarta	BIOCARTA_BBCELL_PATHWAY	8	3	4.88427e-05	0.00356552	HLA-DRA:HLA-DRB5:CD40LG	http://www.gsea-msigdb.org/gsea/msigdb/human/geneset/BIOCARTA_BBCELL_PATHWAY	HPV16 seropositivity
BioCarta	BIOCARTA_EOSINOPHILS_PATHWAY	8	3	4.88427e-05	0.00356552	HLA-DRA:HLA-DRB5:CCL11	http://www.gsea-msigdb.org/gsea/msigdb/human/geneset/BIOCARTA_EOSINOPHILS_PATHWAY	HPV16 seropositivity
BioCarta	BIOCARTA_IL5_PATHWAY	10	3	0.000103167	0.00602494	HLA-DRA:HLA-DRB5:CCL11	http://www.gsea-msigdb.org/gsea/msigdb/human/geneset/BIOCARTA_IL5_PATHWAY	HPV16 seropositivity
BioCarta	BIOCARTA_BLYMPHOCYTE_PATHWAY	11	3	0.000140837	0.00680497	CR1:HLA-DRA:HLA-DRB5	http://www.gsea-msigdb.org/gsea/msigdb/human/geneset/BIOCARTA_BLYMPHOCYTE_PATHWAY	HPV16 seropositivity
BioCarta	BIOCARTA_ASBCELL_PATHWAY	12	3	0.000186438	0.00680497	HLA-DRA:HLA-DRB5:CD40LG	http://www.gsea-msigdb.org/gsea/msigdb/human/geneset/BIOCARTA_ASBCELL_PATHWAY	HPV16 seropositivity
BioCarta	BIOCARTA_LECTIN_PATHWAY	12	3	0.000186438	0.00680497	C2:C4A:C4B	http://www.gsea-msigdb.org/gsea/msigdb/human/geneset/BIOCARTA_LECTIN_PATHWAY	HPV16 seropositivity
BioCarta	BIOCARTA_CLASSIC_PATHWAY	14	3	0.000304068	0.00986531	C2:C4A:C4B	http://www.gsea-msigdb.org/gsea/msigdb/human/geneset/BIOCARTA_CLASSIC_PATHWAY	HPV16 seropositivity
BioCarta	BIOCARTA_TH1TH2_PATHWAY	20	3	0.000912186	0.0266358	HLA-DRA:HLA-DRB5:CD40LG	http://www.gsea-msigdb.org/gsea/msigdb/human/geneset/BIOCARTA_TH1TH2_PATHWAY	HPV16 seropositivity
BioCarta	BIOCARTA_MSP_PATHWAY	6	2	0.00137276	0.0364405	TNF:CCL2	http://www.gsea-msigdb.org/gsea/msigdb/human/geneset/BIOCARTA_MSP_PATHWAY	HPV16 seropositivity
BioCarta	BIOCARTA_INFLAM_PATHWAY	26	3	0.00199303	0.048497	TNF:HLA-DRA:HLA-DRB5	http://www.gsea-msigdb.org/gsea/msigdb/human/geneset/BIOCARTA_INFLAM_PATHWAY	HPV16 seropositivity
Immunologic_signatures	GARCIA_PINERES_PBMC_HPV_16_L1_VLP_AGE_18_25YO_2MO_UP	316	17	1.4808e-08	6.06063e-05	SLAMF1:HSD11B1:MICB:LTA:TNF:C2:CFB:FKBPL:TAP2:PSMB9:SLC25A40:SRI:CCL7:CCL11:CCL13:CCL23:CCL18	http://www.gsea-msigdb.org/gsea/msigdb/human/geneset/GARCIA_PINERES_PBMC_HPV_16_L1_VLP_AGE_18_25YO_2MO_UP	HPV16 seropositivity
Immunologic_signatures	GSE2770_IL12_AND_TGFB_VS_IL4_TREATED_ACT_CD4_TCELL_48H_DN	184	13	3.26678e-08	6.06063e-05	HLA-B:TNF:HLA-DRA:HLA-DRB6:TAP2:PSMB8:PSMB9:HLA-DMA:HLA-DPA1:HLA-DPB1:AP3M2:UBE2L6:LIG3	http://www.gsea-msigdb.org/gsea/msigdb/human/geneset/GSE2770_IL12_AND_TGFB_VS_IL4_TREATED_ACT_CD4_TCELL_48H_DN	HPV16 seropositivity
Immunologic_signatures	GSE1740_MCSF_VS_MCSF_AND_IFNG_DAY2_DERIVED_MACROPHAGE_UP	185	13	3.48379e-08	6.06063e-05	CAMK1G:RP11-122M14.1:TNF:HLA-DRA:HLA-DRB6:HLA-DOB:TAP2:PSMB8:PSMB9:TAP1:HLA-DMB:HLA-DPB1:UBE2L6	http://www.gsea-msigdb.org/gsea/msigdb/human/geneset/GSE1740_MCSF_VS_MCSF_AND_IFNG_DAY2_DERIVED_MACROPHAGE_UP	HPV16 seropositivity
Immunologic_signatures	RICHERT_PBMC_HIV_LIPO_5_AGE_37_48YO_STIMULATED_VS_UNSTIMULATED_14W_TOP_FUNCTIONAL_NETWORK_UP	26	6	1.53975e-07	0.000164386	TNFRSF4:TAP2:PSMB9:TAP1:SOCS2:CCL1	http://www.gsea-msigdb.org/gsea/msigdb/human/geneset/RICHERT_PBMC_HIV_LIPO_5_AGE_37_48YO_STIMULATED_VS_UNSTIMULATED_14W_TOP_FUNCTIONAL_NETWORK_UP	HPV16 seropositivity
Immunologic_signatures	GARCIA_PINERES_PBMC_HPV_16_L1_VLP_AGE_18_25YO_STIMULATED_VS_UNSTIMULATED_0DY_VACCINATION_INDEPENDENT_UP	249	14	1.6715e-07	0.000164386	LAMB3:G0S2:HSD11B1:C2:CFB:TAP2:PSMB9:UBE2L6:SOCS2:CCL2:CCL7:CCL8:CCL13:CCL18	http://www.gsea-msigdb.org/gsea/msigdb/human/geneset/GARCIA_PINERES_PBMC_HPV_16_L1_VLP_AGE_18_25YO_STIMULATED_VS_UNSTIMULATED_0DY_VACCINATION_INDEPENDENT_UP	HPV16 seropositivity
Immunologic_signatures	OSMAN_BLOOD_CHAD63_KH_AGE_18_50YO_HIGH_DOSE_SUBJECTS_24HR_UP	1777	41	1.88986e-07	0.000164386	CD46:FAM71A:ZNF672:SQSTM1:HLA-C:HLA-B:MICA:MICB:TNF:AIF1:DDAH2:CLIC1:HSPA1A:HSPA1B:NEU1:C2:CFB:PBX2:HLA-DRA:TAP2:PSMB8:PSMB9:TAP1:HLA-DMB:HLA-DMA:HLA-DPA1:HLA-DPB1:TAPBP:AOAH:UBE2L6:SAP18:SPATA13:RP11-309I15.1:PARP4:TINF2:CCL2:CCL7:CCL8:CCL13:CCL1:SLFN5:SLFN11:SLFN12	http://www.gsea-msigdb.org/gsea/msigdb/human/geneset/OSMAN_BLOOD_CHAD63_KH_AGE_18_50YO_HIGH_DOSE_SUBJECTS_24HR_UP	HPV16 seropositivity
Immunologic_signatures	GSE18281_CORTICAL_VS_MEDULLARY_THYMOCYTE_UP	191	12	3.98157e-07	0.000258171	LAMB3:SQSTM1:HLA-C:HLA-B:TNF:MSH5-SAPCD1:SAPCD1:TAP2:PSMB8:TAP1:CCL13:SLFN12:SLFN12L	http://www.gsea-msigdb.org/gsea/msigdb/human/geneset/GSE18281_CORTICAL_VS_MEDULLARY_THYMOCYTE_UP	HPV16 seropositivity
Immunologic_signatures	GSE22196_HEALTHY_VS_OBESE_MOUSE_SKIN_GAMMADELTA_TCELL_UP	192	12	4.21098e-07	0.000258171	SLAMF1:HSD11B1:C2:CFB:DXO:ATF6B:TAP2:PSMB9:TAP1:HLA-DMB:UBE2L6:CCL18	http://www.gsea-msigdb.org/gsea/msigdb/human/geneset/GSE22196_HEALTHY_VS_OBESE_MOUSE_SKIN_GAMMADELTA_TCELL_UP	HPV16 seropositivity
Immunologic_signatures	GSE360_T_GONDII_VS_B_MALAYI_HIGH_DOSE_MAC_DN	193	12	4.45207e-07	0.000258171	TNF:AIF1:NEU1:CFB:PBX2:HLA-DRB6:TAP1:HLA-DMB:HLA-DPB1:AOAH:CCT6B:S100B	http://www.gsea-msigdb.org/gsea/msigdb/human/geneset/GSE360_T_GONDII_VS_B_MALAYI_HIGH_DOSE_MAC_DN	HPV16 seropositivity
Immunologic_signatures	GSE34156_NOD2_LIGAND_VS_TLR1_TLR2_LIGAND_6H_TREATED_MONOCYTE_UP	196	12	5.25068e-07	0.00026303	TNFRSF4:TRAF5:HLA-C:HLA-B:TAP2:PSMB8:PSMB9:TAP1:TAPBP:UBE2L6:SOCS2:SLFN12L	http://www.gsea-msigdb.org/gsea/msigdb/human/geneset/GSE34156_NOD2_LIGAND_VS_TLR1_TLR2_LIGAND_6H_TREATED_MONOCYTE_UP	HPV16 seropositivity
Immunologic_signatures	GSE42021_TREG_PLN_VS_TREG_PRECURSORS_THYMUS_DN	197	12	5.54383e-07	0.00026303	DSP:HLA-C:HLA-B:CFB:TAP2:PSMB8:PSMB9:TAP1:TAPBP:UBE2L6:PARP4:NLE1	http://www.gsea-msigdb.org/gsea/msigdb/human/geneset/GSE42021_TREG_PLN_VS_TREG_PRECURSORS_THYMUS_DN	HPV16 seropositivity
Immunologic_signatures	LI_PBMC_MENACTRA_AGE_18_45YO_CORRELATED_WITH_ANTI_DT_ANTIBODY_3DY_POSITIVE	37	6	1.42196e-06	0.000618432	HLA-C:AGPAT1:HLA-DRA:HLA-DMB:HLA-DPA1:HLA-DPB1	http://www.gsea-msigdb.org/gsea/msigdb/human/geneset/LI_PBMC_MENACTRA_AGE_18_45YO_CORRELATED_WITH_ANTI_DT_ANTIBODY_3DY_POSITIVE	HPV16 seropositivity
Immunologic_signatures	LI_PBMC_MENOMUNE_A_C_Y_W_135_AGE_18_45YO_CORRELATED_WITH_ANTIBODY_RESPONSE_3DY_POSITIVE	40	6	2.29131e-06	0.000919874	HLA-C:TNF:HLA-DRA:HLA-DMA:HLA-DPA1:HLA-DPB1	http://www.gsea-msigdb.org/gsea/msigdb/human/geneset/LI_PBMC_MENOMUNE_A_C_Y_W_135_AGE_18_45YO_CORRELATED_WITH_ANTIBODY_RESPONSE_3DY_POSITIVE	HPV16 seropositivity
Immunologic_signatures	GSE360_DC_VS_MAC_M_TUBERCULOSIS_UP	189	11	2.57963e-06	0.000958579	TNFRSF4:HSD11B1:TRAF5:HLA-DRA:HLA-DMA:BRD2:VPS52:CCL2:CCL8:LYZL6:CCL18	http://www.gsea-msigdb.org/gsea/msigdb/human/geneset/GSE360_DC_VS_MAC_M_TUBERCULOSIS_UP	HPV16 seropositivity
Immunologic_signatures	GSE40685_TREG_VS_FOXP3_KO_TREG_PRECURSOR_DN	193	11	3.15931e-06	0.000958579	HSD11B1:ZNF672:TNF:HLA-DRA:HLA-DQB2:HLA-DMB:HLA-DOA:HLA-DPB1:HLA-DPB2:DBF4:SLFN11	http://www.gsea-msigdb.org/gsea/msigdb/human/geneset/GSE40685_TREG_VS_FOXP3_KO_TREG_PRECURSOR_DN	HPV16 seropositivity
Immunologic_signatures	GSE37534_UNTREATED_VS_PIOGLITAZONE_TREATED_CD4_TCELL_PPARG1_AND_FOXP3_TRASDUCED_DN	193	11	3.15931e-06	0.000958579	HLA-C:STK19:TAP2:PSMB8:PSMB9:TAP1:SLC25A40:UBE2L6:CCL2:CCL7:SYNRG	http://www.gsea-msigdb.org/gsea/msigdb/human/geneset/GSE37534_UNTREATED_VS_PIOGLITAZONE_TREATED_CD4_TCELL_PPARG1_AND_FOXP3_TRASDUCED_DN	HPV16 seropositivity
Immunologic_signatures	GSE3039_NKT_CELL_VS_ALPHAALPHA_CD8_TCELL_DN	194	11	3.32093e-06	0.000958579	PHGDH:TRAF5:CXCR6:HLA-C:HLA-B:PPT2:EGFL8:TAP2:TAP1:AOAH:CD6:CD5	http://www.gsea-msigdb.org/gsea/msigdb/human/geneset/GSE3039_NKT_CELL_VS_ALPHAALPHA_CD8_TCELL_DN	HPV16 seropositivity
Immunologic_signatures	GSE36009_WT_VS_NLRP10_KO_DC_LPS_STIM_UP	194	11	3.32093e-06	0.000958579	XPR1:TRAF3IP3:TNF:FKBPL:BRD2:STEAP2:CLDN12:CD6:PARP4:MRPS26:S100B	http://www.gsea-msigdb.org/gsea/msigdb/human/geneset/GSE36009_WT_VS_NLRP10_KO_DC_LPS_STIM_UP	HPV16 seropositivity
Immunologic_signatures	GSE19888_ADENOSINE_A3R_INH_PRETREAT_AND_ACT_BY_A3R_VS_TCELL_MEMBRANES_ACT_MAST_CELL_UP	195	11	3.48975e-06	0.000958579	AIF1:C2:PSMB8:PSMB9:TAP1:TAPBP:AOAH:UBE2L6:CCL2:SLFN5:SLFN13	http://www.gsea-msigdb.org/gsea/msigdb/human/geneset/GSE19888_ADENOSINE_A3R_INH_PRETREAT_AND_ACT_BY_A3R_VS_TCELL_MEMBRANES_ACT_MAST_CELL_UP	HPV16 seropositivity
Immunologic_signatures	GSE1740_UNSTIM_VS_IFNA_STIMULATED_MCSF_DERIVED_MACROPHAGE_DN	183	10	1.28668e-05	0.00335311	HLA-B:TNF:HLA-DRA:HLA-DRB6:PSMB8:PSMB9:TAP1:HLA-DPA1:HLA-DPB1:UBE2L6	http://www.gsea-msigdb.org/gsea/msigdb/human/geneset/GSE1740_UNSTIM_VS_IFNA_STIMULATED_MCSF_DERIVED_MACROPHAGE_DN	HPV16 seropositivity
Immunologic_signatures	GSE1112_HY_CD8AB_VS_HY_CD8AA_THYMOCYTE_RTOC_CULTURE_UP	184	10	1.34921e-05	0.00335311	RP11-122M14.1:TNF:HLA-DRA:HLA-DRB6:TAP2:PSMB8:PSMB9:HLA-DPA1:HLA-DPB1:UBE2L6	http://www.gsea-msigdb.org/gsea/msigdb/human/geneset/GSE1112_HY_CD8AB_VS_HY_CD8AA_THYMOCYTE_RTOC_CULTURE_UP	HPV16 seropositivity
Immunologic_signatures	SCHERER_PBMC_APSV_WETVAX_AGE_18_32YO_5_TO_7DY_UP	271	12	1.49105e-05	0.00353718	HLA-B:LST1:AIF1:C2:HLA-DRA:TAP2:PSMB9:TAP1:HLA-DOA:HLA-DPA1:HLA-DPB1:UBE2L6	http://www.gsea-msigdb.org/gsea/msigdb/human/geneset/SCHERER_PBMC_APSV_WETVAX_AGE_18_32YO_5_TO_7DY_UP	HPV16 seropositivity
Immunologic_signatures	GSE3982_CTRL_VS_LPS_48H_DC_DN	190	10	1.78215e-05	0.00362872	TNFRSF4:SLAMF1:LAMB3:HSD11B1:TRAF3IP3:SQSTM1:CFB:SOCS2:CCL1:CCL23	http://www.gsea-msigdb.org/gsea/msigdb/human/geneset/GSE3982_CTRL_VS_LPS_48H_DC_DN	HPV16 seropositivity
Immunologic_signatures	LI_PBMC_MENACTRA_AGE_18_45YO_CORRELATED_WITH_ANTI_POLYSACCHARIDE_ANTIBODY_3DY_POSITIVE	57	6	1.8876e-05	0.00362872	HLA-B:TNF:HLA-DRA:HLA-DMA:HLA-DPA1:HLA-DPB1	http://www.gsea-msigdb.org/gsea/msigdb/human/geneset/LI_PBMC_MENACTRA_AGE_18_45YO_CORRELATED_WITH_ANTI_POLYSACCHARIDE_ANTIBODY_3DY_POSITIVE	HPV16 seropositivity
Immunologic_signatures	GSE9316_IL6_KO_VS_IFNG_KO_INVIVO_EXPANDED_CD4_TCELL_DN	192	10	1.95079e-05	0.00362872	TNFRSF4:TNF:CFB:TAP1:TAPBP:AOAH:SOCS2:CCL2:CCL7:CCL13	http://www.gsea-msigdb.org/gsea/msigdb/human/geneset/GSE9316_IL6_KO_VS_IFNG_KO_INVIVO_EXPANDED_CD4_TCELL_DN	HPV16 seropositivity
Immunologic_signatures	GSE19888_ADENOSINE_A3R_INH_VS_TCELL_MEMBRANES_ACT_MAST_CELL_UP	192	10	1.95079e-05	0.00362872	C2:DXO:PSMB8:PSMB9:TAP1:TAPBP:STEAP1:UBE2L6:SLFN5:SLFN13	http://www.gsea-msigdb.org/gsea/msigdb/human/geneset/GSE19888_ADENOSINE_A3R_INH_VS_TCELL_MEMBRANES_ACT_MAST_CELL_UP	HPV16 seropositivity
Immunologic_signatures	GSE21360_PRIMARY_VS_TERTIARY_MEMORY_CD8_TCELL_DN	193	10	2.04012e-05	0.00362872	HSD11B1:TNF:TAP2:PSMB8:PSMB9:TAP1:UBE2L6:CCL7:CCL8:CCL18	http://www.gsea-msigdb.org/gsea/msigdb/human/geneset/GSE21360_PRIMARY_VS_TERTIARY_MEMORY_CD8_TCELL_DN	HPV16 seropositivity
Immunologic_signatures	GSE46606_IRF4HIGH_VS_WT_CD40L_IL2_IL5_DAY3_STIMULATED_BCELL_DN	193	10	2.04012e-05	0.00362872	HLA-B:CFB:HLA-DRA:TAP2:PSMB8:TAP1:AOAH:UBE2L6:FNDC8:SLFN12	http://www.gsea-msigdb.org/gsea/msigdb/human/geneset/GSE46606_IRF4HIGH_VS_WT_CD40L_IL2_IL5_DAY3_STIMULATED_BCELL_DN	HPV16 seropositivity
Immunologic_signatures	GSE360_CTRL_VS_L_MAJOR_DC_DN	194	10	2.13295e-05	0.00362872	G0S2:HSD11B1:TNF:HLA-DOB:PSMB9:TAP1:UBE2L6:CD5:SOCS2:CCL2	http://www.gsea-msigdb.org/gsea/msigdb/human/geneset/GSE360_CTRL_VS_L_MAJOR_DC_DN	HPV16 seropositivity
Immunologic_signatures	GSE5589_LPS_AND_IL10_VS_LPS_AND_IL6_STIM_IL6_KO_MACROPHAGE_45MIN_UP	195	10	2.22938e-05	0.00362872	HLA-B:AIF1:PSMB9:TAP1:UBE2L6:CCL2:CCL7:CCL13:SLFN12:SLFN12L	http://www.gsea-msigdb.org/gsea/msigdb/human/geneset/GSE5589_LPS_AND_IL10_VS_LPS_AND_IL6_STIM_IL6_KO_MACROPHAGE_45MIN_UP	HPV16 seropositivity
Immunologic_signatures	GSE19198_1H_VS_6H_IL21_TREATED_TCELL_DN	195	10	2.22938e-05	0.00362872	PLXNA2:CFB:PSMB8:PSMB9:TAP1:AOAH:UBE2L6:SOCS2:CCL7:SLFN12	http://www.gsea-msigdb.org/gsea/msigdb/human/geneset/GSE19198_1H_VS_6H_IL21_TREATED_TCELL_DN	HPV16 seropositivity
Immunologic_signatures	GSE18281_SUBCAPSULAR_VS_CENTRAL_CORTICAL_REGION_OF_THYMUS_DN	196	10	2.32953e-05	0.00362872	PLXNA2:TNF:TAP2:PSMB8:PSMB9:TAP1:TAPBP:AOAH:UBE2L6:SLFN12L	http://www.gsea-msigdb.org/gsea/msigdb/human/geneset/GSE18281_SUBCAPSULAR_VS_CENTRAL_CORTICAL_REGION_OF_THYMUS_DN	HPV16 seropositivity
Immunologic_signatures	GSE39864_WT_VS_GATA3_KO_TREG_UP	197	10	2.43352e-05	0.00362872	PHGDH:KCNH1:CFB:PSMB9:TAP1:CCL2:CCL7:CCL13:SLFN12L:ZNHIT3	http://www.gsea-msigdb.org/gsea/msigdb/human/geneset/GSE39864_WT_VS_GATA3_KO_TREG_UP	HPV16 seropositivity
Immunologic_signatures	GSE36392_MAC_VS_NEUTROPHIL_IL25_TREATED_LUNG_DN	197	10	2.43352e-05	0.00362872	LAMB3:GNPDA1:DSP:CFB:C7orf62:CD6:SOCS2:SLFN12L:RASL10B:GAS2L2	http://www.gsea-msigdb.org/gsea/msigdb/human/geneset/GSE36392_MAC_VS_NEUTROPHIL_IL25_TREATED_LUNG_DN	HPV16 seropositivity
Immunologic_signatures	GSE42021_TREG_VS_TCONV_PLN_UP	197	10	2.43352e-05	0.00362872	HLA-C:HLA-B:CFB:TAP2:PSMB8:PSMB9:TAP1:TAPBP:UBE2L6:CCL2	http://www.gsea-msigdb.org/gsea/msigdb/human/geneset/GSE42021_TREG_VS_TCONV_PLN_UP	HPV16 seropositivity
Immunologic_signatures	GSE22886_NAIVE_BCELL_VS_NEUTROPHIL_UP	173	9	5.13863e-05	0.00744959	TRAF5:RPL34:HLA-DRA:HLA-DRB6:HLA-DOB:HLA-DMB:HLA-DPA1:HLA-DPB1:MDFIC	http://www.gsea-msigdb.org/gsea/msigdb/human/geneset/GSE22886_NAIVE_BCELL_VS_NEUTROPHIL_UP	HPV16 seropositivity
Immunologic_signatures	GSE10325_CD4_TCELL_VS_BCELL_DN	174	9	5.3738e-05	0.00757996	DDAH2:HLA-DRA:HLA-DRB6:HLA-DOB:HLA-DMB:HLA-DMA:HLA-DPA1:HLA-DPB1:CDK14	http://www.gsea-msigdb.org/gsea/msigdb/human/geneset/GSE10325_CD4_TCELL_VS_BCELL_DN	HPV16 seropositivity
Immunologic_signatures	GSE10325_LUPUS_CD4_TCELL_VS_LUPUS_BCELL_DN	177	9	6.13447e-05	0.00842521	DDAH2:HLA-DRA:HLA-DRB6:HLA-DOB:HLA-DMB:HLA-DMA:HLA-DPA1:HLA-DPB1:CDK14	http://www.gsea-msigdb.org/gsea/msigdb/human/geneset/GSE10325_LUPUS_CD4_TCELL_VS_LUPUS_BCELL_DN	HPV16 seropositivity
Immunologic_signatures	GSE3400_UNTREATED_VS_IFNB_TREATED_MEF_DN	178	9	6.40737e-05	0.00857437	HLA-B:TNF:HLA-DRA:HLA-DRB6:PSMB8:HLA-DPA1:HLA-DPB1:UBE2L6:LIG3	http://www.gsea-msigdb.org/gsea/msigdb/human/geneset/GSE3400_UNTREATED_VS_IFNB_TREATED_MEF_DN	HPV16 seropositivity
Immunologic_signatures	GSE1791_CTRL_VS_NEUROMEDINU_IN_T_CELL_LINE_3H_UP	179	9	6.69042e-05	0.00872932	MICB:TNF:HLA-DRB6:HLA-DOB:PSMB9:TAP1:HLA-DPA1:HLA-DPB1:UBE2L6	http://www.gsea-msigdb.org/gsea/msigdb/human/geneset/GSE1791_CTRL_VS_NEUROMEDINU_IN_T_CELL_LINE_3H_UP	HPV16 seropositivity
Immunologic_signatures	GSE25123_WT_VS_PPARG_KO_MACROPHAGE_DN	182	9	7.60352e-05	0.00967873	RIOK1:HLA-DRA:HLA-DRB6:HLA-DPA1:HLA-DPB1:STEAP4:UBE2L6:CCL7:SLFN11	http://www.gsea-msigdb.org/gsea/msigdb/human/geneset/GSE25123_WT_VS_PPARG_KO_MACROPHAGE_DN	HPV16 seropositivity
Immunologic_signatures	GSE2706_UNSTIM_VS_8H_R848_DC_DN	184	9	8.26871e-05	0.0102749	TNFRSF4:SLAMF1:LAMB3:G0S2:LTA:TNF:CCL11:CCL1:SLFN5	http://www.gsea-msigdb.org/gsea/msigdb/human/geneset/GSE2706_UNSTIM_VS_8H_R848_DC_DN	HPV16 seropositivity
Immunologic_signatures	HOWARD_NEUTROPHIL_INACT_MONOV_INFLUENZA_A_INDONESIA_05_2005_H5N1_AGE_18_49YO_1DY_UP	378	13	9.07871e-05	0.0104914	C4BPA:MICB:HLA-DRA:HLA-DRB5:HLA-DOB:TAP2:PSMB8:PSMB9:TAP1:HLA-DMB:HLA-DMA:UBE2L6:SLFN5	http://www.gsea-msigdb.org/gsea/msigdb/human/geneset/HOWARD_NEUTROPHIL_INACT_MONOV_INFLUENZA_A_INDONESIA_05_2005_H5N1_AGE_18_49YO_1DY_UP	HPV16 seropositivity
Immunologic_signatures	GSE360_DC_VS_MAC_T_GONDII_UP	187	9	9.35776e-05	0.0104914	LAMB3:TRAF5:MSH5-SAPCD1:SAPCD1:HLA-DRA:HLA-DPA1:HLA-DPB1:CCL13:CCT6B:CCL18	http://www.gsea-msigdb.org/gsea/msigdb/human/geneset/GSE360_DC_VS_MAC_T_GONDII_UP	HPV16 seropositivity
Immunologic_signatures	GSE3337_4H_VS_16H_IFNG_IN_CD8POS_DC_DN	188	9	9.7465e-05	0.0104914	CD34:NEK2:MSH5:HLA-DMB:HLA-DMA:HLA-DOA:AOAH:CD5:CCL2	http://www.gsea-msigdb.org/gsea/msigdb/human/geneset/GSE3337_4H_VS_16H_IFNG_IN_CD8POS_DC_DN	HPV16 seropositivity
Immunologic_signatures	GSE41176_UNSTIM_VS_ANTI_IGM_STIM_BCELL_1H_DN	189	9	0.000101487	0.0104914	RPL34:MICB:DDAH2:RNF5:PSMB9:TAP1:HLA-DMA:HLA-DPB1:SLFN12	http://www.gsea-msigdb.org/gsea/msigdb/human/geneset/GSE41176_UNSTIM_VS_ANTI_IGM_STIM_BCELL_1H_DN	HPV16 seropositivity
Immunologic_signatures	GSE30971_CTRL_VS_LPS_STIM_MACROPHAGE_WBP7_KO_2H_UP	189	9	0.000101487	0.0104914	SLAMF1:LAMB3:G0S2:TNF:STEAP4:SOCS2:CCL1:CCL23:CCL18	http://www.gsea-msigdb.org/gsea/msigdb/human/geneset/GSE30971_CTRL_VS_LPS_STIM_MACROPHAGE_WBP7_KO_2H_UP	HPV16 seropositivity
Immunologic_signatures	GSE22886_CTRL_VS_LPS_24H_DC_DN	190	9	0.000105647	0.0104914	SLAMF1:G0S2:SQSTM1:HLA-B:CFB:PSMB8:PSMB9:TAP1:UBE2L6	http://www.gsea-msigdb.org/gsea/msigdb/human/geneset/GSE22886_CTRL_VS_LPS_24H_DC_DN	HPV16 seropositivity
Immunologic_signatures	GSE4984_LPS_VS_VEHICLE_CTRL_TREATED_DC_DN	192	9	0.000114397	0.0104914	CXCR6:HLA-DPA1:HLA-DPB1:SLC39A7:AOAH:CD5:SLFN11:SLFN13:CD40LG	http://www.gsea-msigdb.org/gsea/msigdb/human/geneset/GSE4984_LPS_VS_VEHICLE_CTRL_TREATED_DC_DN	HPV16 seropositivity
Immunologic_signatures	GSE24210_CTRL_VS_IL35_TREATED_TCONV_CD4_TCELL_UP	192	9	0.000114397	0.0104914	SLAMF1:TRAF5:LTA:CLIC1:PSMB9:TAPBP:HEPACAM2:SPATA13:RP11-309I15.1:RDM1	http://www.gsea-msigdb.org/gsea/msigdb/human/geneset/GSE24210_CTRL_VS_IL35_TREATED_TCONV_CD4_TCELL_UP	HPV16 seropositivity
Immunologic_signatures	GSE42021_TREG_PLN_VS_CD24LO_TREG_THYMUS_DN	192	9	0.000114397	0.0104914	HLA-C:HLA-B:CFB:TAP2:PSMB8:PSMB9:TAP1:TAPBP:UBE2L6	http://www.gsea-msigdb.org/gsea/msigdb/human/geneset/GSE42021_TREG_PLN_VS_CD24LO_TREG_THYMUS_DN	HPV16 seropositivity
Immunologic_signatures	GSE22140_GERMFREE_VS_SPF_MOUSE_CD4_TCELL_UP	192	9	0.000114397	0.0104914	TNF:CLIC1:TAP2:TAP1:UBE2L6:CCL7:CCL8:CCL13:CCL18	http://www.gsea-msigdb.org/gsea/msigdb/human/geneset/GSE22140_GERMFREE_VS_SPF_MOUSE_CD4_TCELL_UP	HPV16 seropositivity
Immunologic_signatures	GSE37533_PPARG2_FOXP3_VS_FOXP3_TRANSDUCED_CD4_TCELL_DN	192	9	0.000114397	0.0104914	HLA-C:HLA-B:TAP2:PSMB8:PSMB9:TAP1:UBE2L6:CCL8:SLFN12	http://www.gsea-msigdb.org/gsea/msigdb/human/geneset/GSE37533_PPARG2_FOXP3_VS_FOXP3_TRANSDUCED_CD4_TCELL_DN	HPV16 seropositivity
Immunologic_signatures	GSE22025_UNTREATED_VS_TGFB1_TREATED_CD4_TCELL_DN	193	9	0.000118995	0.0104914	CYP21A2:ATF6B:AGPAT1:PBX2:PSMB8:HLA-DMA:MTERF:MDFIC:CCL2	http://www.gsea-msigdb.org/gsea/msigdb/human/geneset/GSE22025_UNTREATED_VS_TGFB1_TREATED_CD4_TCELL_DN	HPV16 seropositivity
Immunologic_signatures	GSE5542_UNTREATED_VS_IFNA_AND_IFNG_TREATED_EPITHELIAL_CELLS_24H_UP	193	9	0.000118995	0.0104914	RIOK1:ATF6B:FKBPL:TAP2:DBF4:SLFN13:AP2B1:B9D2:MRPS26	http://www.gsea-msigdb.org/gsea/msigdb/human/geneset/GSE5542_UNTREATED_VS_IFNA_AND_IFNG_TREATED_EPITHELIAL_CELLS_24H_UP	HPV16 seropositivity
Immunologic_signatures	GSE37533_PPARG1_FOXP3_VS_FOXP3_TRANSDUCED_CD4_TCELL_DN	193	9	0.000118995	0.0104914	HLA-C:HLA-B:TAP2:PSMB8:PSMB9:TAP1:UBE2L6:PARP4:SLFN12	http://www.gsea-msigdb.org/gsea/msigdb/human/geneset/GSE37533_PPARG1_FOXP3_VS_FOXP3_TRANSDUCED_CD4_TCELL_DN	HPV16 seropositivity
Immunologic_signatures	GSE41978_ID2_KO_VS_BIM_KO_KLRG1_LOW_EFFECTOR_CD8_TCELL_UP	194	9	0.000123746	0.0104914	HLA-C:HLA-B:TAP2:PSMB8:PSMB9:TAP1:TAPBP:UBE2L6:CCL2	http://www.gsea-msigdb.org/gsea/msigdb/human/geneset/GSE41978_ID2_KO_VS_BIM_KO_KLRG1_LOW_EFFECTOR_CD8_TCELL_UP	HPV16 seropositivity
Immunologic_signatures	GSE360_CTRL_VS_L_DONOVANI_MAC_UP	194	9	0.000123746	0.0104914	NEK2:CSNK2B:AGPAT1:HLA-DRA:PSMB9:HLA-DPA1:TAPBP:UBE2L6:PARP4	http://www.gsea-msigdb.org/gsea/msigdb/human/geneset/GSE360_CTRL_VS_L_DONOVANI_MAC_UP	HPV16 seropositivity
Immunologic_signatures	GSE360_L_DONOVANI_VS_B_MALAYI_HIGH_DOSE_MAC_DN	195	9	0.000128655	0.0104914	PHGDH:PBX2:PSMB8:TAP1:HLA-DMB:HLA-DMA:HLA-DPA1:VPS52:AOAH	http://www.gsea-msigdb.org/gsea/msigdb/human/geneset/GSE360_L_DONOVANI_VS_B_MALAYI_HIGH_DOSE_MAC_DN	HPV16 seropositivity
Immunologic_signatures	GSE34006_WT_VS_A2AR_KO_TREG_DN	195	9	0.000128655	0.0104914	HLA-C:HLA-B:PSMB8:PSMB9:TAP1:TAPBP:CCDC132:SLFN13:SLFN12L	http://www.gsea-msigdb.org/gsea/msigdb/human/geneset/GSE34006_WT_VS_A2AR_KO_TREG_DN	HPV16 seropositivity
Immunologic_signatures	GSE22886_NAIVE_CD8_TCELL_VS_MEMORY_TCELL_DN	195	9	0.000128655	0.0104914	TNFRSF4:SLAMF1:MDFIC:AP3M2:CD5:AP2B1:TAF15:XRCC6:CD40LG	http://www.gsea-msigdb.org/gsea/msigdb/human/geneset/GSE22886_NAIVE_CD8_TCELL_VS_MEMORY_TCELL_DN	HPV16 seropositivity
Immunologic_signatures	GSE1460_INTRATHYMIC_T_PROGENITOR_VS_CD4_THYMOCYTE_DN	195	9	0.000128655	0.0104914	SLAMF1:TRAF3IP3:TRAF5:HLA-C:HLA-B:TNF:LRRN3:CD6:NELL2	http://www.gsea-msigdb.org/gsea/msigdb/human/geneset/GSE1460_INTRATHYMIC_T_PROGENITOR_VS_CD4_THYMOCYTE_DN	HPV16 seropositivity
Immunologic_signatures	GSE42021_TREG_PLN_VS_CD24INT_TREG_THYMUS_DN	195	9	0.000128655	0.0104914	HLA-C:HLA-B:CFB:TAP2:PSMB8:PSMB9:TAP1:TAPBP:UBE2L6	http://www.gsea-msigdb.org/gsea/msigdb/human/geneset/GSE42021_TREG_PLN_VS_CD24INT_TREG_THYMUS_DN	HPV16 seropositivity
Immunologic_signatures	GSE15930_STIM_VS_STIM_AND_IL12_48H_CD8_T_CELL_UP	195	9	0.000128655	0.0104914	RPL34:GPSM3:TAP2:TAP1:HLA-DMA:TAPBP:CD5:SPATA13:RP11-309I15.1:SLFN12L	http://www.gsea-msigdb.org/gsea/msigdb/human/geneset/GSE15930_STIM_VS_STIM_AND_IL12_48H_CD8_T_CELL_UP	HPV16 seropositivity
Immunologic_signatures	GSE42021_CD24HI_VS_CD24INT_TREG_THYMUS_DN	196	9	0.000133726	0.0107372	HLA-C:HLA-B:CFB:TAP2:PSMB8:PSMB9:TAP1:TAPBP:UBE2L6	http://www.gsea-msigdb.org/gsea/msigdb/human/geneset/GSE42021_CD24HI_VS_CD24INT_TREG_THYMUS_DN	HPV16 seropositivity
Immunologic_signatures	GSE360_CTRL_VS_B_MALAYI_HIGH_DOSE_MAC_DN	197	9	0.000138963	0.0108246	TNF:PBX2:PSMB8:BRD2:MDFIC:CD6:SAP18:SACS:CCL8	http://www.gsea-msigdb.org/gsea/msigdb/human/geneset/GSE360_CTRL_VS_B_MALAYI_HIGH_DOSE_MAC_DN	HPV16 seropositivity
Immunologic_signatures	GSE360_L_DONOVANI_VS_M_TUBERCULOSIS_MAC_DN	197	9	0.000138963	0.0108246	LAMB3:TNF:CFB:PBX2:PSMB9:HLA-DPA1:STEAP1:UBE2L6:CCL8	http://www.gsea-msigdb.org/gsea/msigdb/human/geneset/GSE360_L_DONOVANI_VS_M_TUBERCULOSIS_MAC_DN	HPV16 seropositivity
Immunologic_signatures	GSE19888_ADENOSINE_A3R_INH_VS_ACT_WITH_INHIBITOR_PRETREATMENT_IN_MAST_CELL_UP	198	9	0.00014437	0.0110804	C2:PSMB8:PSMB9:TAP1:UBE2L6:CCL7:CCL13:SLFN5:SLFN13	http://www.gsea-msigdb.org/gsea/msigdb/human/geneset/GSE19888_ADENOSINE_A3R_INH_VS_ACT_WITH_INHIBITOR_PRETREATMENT_IN_MAST_CELL_UP	HPV16 seropositivity
Immunologic_signatures	FLETCHER_PBMC_BCG_10W_INFANT_BCG_STIMULATED_VS_UNSTIMULATED_10W_UP	119	7	0.000165946	0.0125518	PHGDH:G0S2:LTA:TNF:PSMB9:UBE2L6:CCL1	http://www.gsea-msigdb.org/gsea/msigdb/human/geneset/FLETCHER_PBMC_BCG_10W_INFANT_BCG_STIMULATED_VS_UNSTIMULATED_10W_UP	HPV16 seropositivity
Immunologic_signatures	ZAK_PBMC_MRKAD5_HIV_1_GAG_POL_NEF_AGE_20_50YO_1DY_UP	984	22	0.000256483	0.0191226	MICB:LST1:CLIC1:NEU1:C2:CFB:HLA-DRA:HLA-DRB5:TAP2:PSMB8:PSMB9:TAP1:HLA-DMB:HLA-DMA:HLA-DPA1:TAPBP:AOAH:UBE2L6:CCL2:CCL8:SLFN11:SLFN12	http://www.gsea-msigdb.org/gsea/msigdb/human/geneset/ZAK_PBMC_MRKAD5_HIV_1_GAG_POL_NEF_AGE_20_50YO_1DY_UP	HPV16 seropositivity
Immunologic_signatures	GSE43863_NAIVE_VS_MEMORY_TH1_CD4_TCELL_D150_LCMV_UP	175	8	0.000324408	0.0238463	REG4:HLA-DRB6:PSMB9:TAP1:HLA-DMB:UBE2L6:CCL2:CCL8	http://www.gsea-msigdb.org/gsea/msigdb/human/geneset/GSE43863_NAIVE_VS_MEMORY_TH1_CD4_TCELL_D150_LCMV_UP	HPV16 seropositivity
Immunologic_signatures	MATSUMIYA_PBMC_MODIFIED_VACCINIA_ANKARA_VACCINE_AGE_18_55YO_2DY_UP	62	5	0.000341272	0.0247375	TNF:PSMB9:CCL2:CCL7:CCL8	http://www.gsea-msigdb.org/gsea/msigdb/human/geneset/MATSUMIYA_PBMC_MODIFIED_VACCINIA_ANKARA_VACCINE_AGE_18_55YO_2DY_UP	HPV16 seropositivity
Immunologic_signatures	GSE29618_MONOCYTE_VS_MDC_DN	178	8	0.000363572	0.0259929	SSR1:HLA-DRA:HLA-DRB6:HLA-DOB:HLA-DOA:HLA-DPA1:HLA-DPB1:S100B	http://www.gsea-msigdb.org/gsea/msigdb/human/geneset/GSE29618_MONOCYTE_VS_MDC_DN	HPV16 seropositivity
Immunologic_signatures	GSE22886_NAIVE_CD8_TCELL_VS_NKCELL_UP	185	8	0.000470073	0.0309796	SLAMF1:RPL34:DXO:NRCAM:LRRN3:CD5:NELL2:FGF9	http://www.gsea-msigdb.org/gsea/msigdb/human/geneset/GSE22886_NAIVE_CD8_TCELL_VS_NKCELL_UP	HPV16 seropositivity
Immunologic_signatures	GSE360_T_GONDII_VS_M_TUBERCULOSIS_DC_DN	186	8	0.000487162	0.0309796	MICB:PSMB8:PSMB9:TAP1:UBE2L6:CD6:CCL2:CCL7	http://www.gsea-msigdb.org/gsea/msigdb/human/geneset/GSE360_T_GONDII_VS_M_TUBERCULOSIS_DC_DN	HPV16 seropositivity
Immunologic_signatures	GSE29949_CD8_NEG_DC_SPLEEN_VS_DC_BRAIN_UP	187	8	0.000504753	0.0309796	IRF6:MSH5-SAPCD1:SAPCD1:EHMT2:ADAM22:MTERF:SGCG:CCT6B:S100B	http://www.gsea-msigdb.org/gsea/msigdb/human/geneset/GSE29949_CD8_NEG_DC_SPLEEN_VS_DC_BRAIN_UP	HPV16 seropositivity
Immunologic_signatures	GSE22140_GERMFREE_VS_SPF_ARTHRITIC_MOUSE_CD4_TCELL_DN	188	8	0.000522855	0.0309796	HSD11B1:C2:TAP2:PSMB8:PSMB9:TAP1:TAPBP:UBE2L6	http://www.gsea-msigdb.org/gsea/msigdb/human/geneset/GSE22140_GERMFREE_VS_SPF_ARTHRITIC_MOUSE_CD4_TCELL_DN	HPV16 seropositivity
Immunologic_signatures	GSE22886_NAIVE_BCELL_VS_BLOOD_PLASMA_CELL_UP	188	8	0.000522855	0.0309796	DIEXF:TRAF5:HLA-DRA:HLA-DOB:HLA-DMB:HLA-DPA1:HLA-DPB1:AP3M2	http://www.gsea-msigdb.org/gsea/msigdb/human/geneset/GSE22886_NAIVE_BCELL_VS_BLOOD_PLASMA_CELL_UP	HPV16 seropositivity
Immunologic_signatures	GSE17721_LPS_VS_GARDIQUIMOD_16H_BMDC_UP	189	8	0.000541479	0.0309796	HLA-C:LTA:HLA-DMB:BRD2:HLA-DOA:SOCS2:CCL2:SLFN13	http://www.gsea-msigdb.org/gsea/msigdb/human/geneset/GSE17721_LPS_VS_GARDIQUIMOD_16H_BMDC_UP	HPV16 seropositivity
Immunologic_signatures	GSE36888_UNTREATED_VS_IL2_TREATED_STAT5_AB_KNOCKIN_TCELL_2H_UP	189	8	0.000541479	0.0309796	LAMB3:G0S2:TNF:CLIC1:STEAP1:SOCS2:CCL2:CCL7	http://www.gsea-msigdb.org/gsea/msigdb/human/geneset/GSE36888_UNTREATED_VS_IL2_TREATED_STAT5_AB_KNOCKIN_TCELL_2H_UP	HPV16 seropositivity
Immunologic_signatures	GSE22886_CD8_TCELL_VS_BCELL_NAIVE_DN	189	8	0.000541479	0.0309796	HLA-DRA:HLA-DRB6:HLA-DOB:HLA-DMB:HLA-DMA:HLA-DPA1:HLA-DPB1:CDK14	http://www.gsea-msigdb.org/gsea/msigdb/human/geneset/GSE22886_CD8_TCELL_VS_BCELL_NAIVE_DN	HPV16 seropositivity
Immunologic_signatures	GSE23568_ID3_TRANSDUCED_VS_ID3_KO_CD8_TCELL_DN	189	8	0.000541479	0.0309796	TNFRSF4:IRF6:TRAF5:HLA-B:SKIV2L:PSMB9:TAP1:CD6	http://www.gsea-msigdb.org/gsea/msigdb/human/geneset/GSE23568_ID3_TRANSDUCED_VS_ID3_KO_CD8_TCELL_DN	HPV16 seropositivity
Immunologic_signatures	GSE32034_UNTREATED_VS_ROSIGLIZATONE_TREATED_LY6C_LOW_MONOCYTE_DN	189	8	0.000541479	0.0309796	LST1:HLA-DRB5:HLA-DQB2:BRD2:HLA-DOA:HLA-DPB1:NELL2:RFFL	http://www.gsea-msigdb.org/gsea/msigdb/human/geneset/GSE32034_UNTREATED_VS_ROSIGLIZATONE_TREATED_LY6C_LOW_MONOCYTE_DN	HPV16 seropositivity
Immunologic_signatures	GSE3337_CTRL_VS_16H_IFNG_IN_CD8POS_DC_DN	189	8	0.000541479	0.0309796	VARS:DXO:TAP2:TAP1:HLA-DMA:HLA-DOA:UBE2L6:CCL2	http://www.gsea-msigdb.org/gsea/msigdb/human/geneset/GSE3337_CTRL_VS_16H_IFNG_IN_CD8POS_DC_DN	HPV16 seropositivity
Immunologic_signatures	GSE24634_IL4_VS_CTRL_TREATED_NAIVE_CD4_TCELL_DAY5_UP	190	8	0.000560636	0.0309796	TNFRSF4:NEU1:HLA-DMB:HLA-DPB1:SOCS2:CCL13:CCL23:CCL18	http://www.gsea-msigdb.org/gsea/msigdb/human/geneset/GSE24634_IL4_VS_CTRL_TREATED_NAIVE_CD4_TCELL_DAY5_UP	HPV16 seropositivity
Immunologic_signatures	GSE29949_CD8_NEG_DC_SPLEEN_VS_DC_BRAIN_DN	190	8	0.000560636	0.0309796	SLAMF1:MSH5-SAPCD1:SAPCD1:MDFIC:CD6:CCL2:CCT6B:AP2B1:TAF15	http://www.gsea-msigdb.org/gsea/msigdb/human/geneset/GSE29949_CD8_NEG_DC_SPLEEN_VS_DC_BRAIN_DN	HPV16 seropositivity
Immunologic_signatures	GSE17974_0.5H_VS_72H_UNTREATED_IN_VITRO_CD4_TCELL_DN	190	8	0.000560636	0.0309796	SLAMF1:RP11-122M14.1:ZNF672:MICA:CSNK2B:MSH5-SAPCD1:SAPCD1:PSMB8:SLFN11	http://www.gsea-msigdb.org/gsea/msigdb/human/geneset/GSE17974_0.5H_VS_72H_UNTREATED_IN_VITRO_CD4_TCELL_DN	HPV16 seropositivity
Immunologic_signatures	GSE32164_ALTERNATIVELY_ACT_M2_VS_CMYC_INHIBITED_MACROPHAGE_UP	191	8	0.000580338	0.0309796	TNFRSF4:HLA-B:VARS:SKIV2L:TAP1:HLA-DMB:CD6:SOCS2	http://www.gsea-msigdb.org/gsea/msigdb/human/geneset/GSE32164_ALTERNATIVELY_ACT_M2_VS_CMYC_INHIBITED_MACROPHAGE_UP	HPV16 seropositivity
Immunologic_signatures	GSE30971_CTRL_VS_LPS_STIM_MACROPHAGE_WBP7_KO_4H_UP	191	8	0.000580338	0.0309796	SLAMF1:LAMB3:TNF:STEAP1:SOCS2:CCL1:CCL23:CCL18	http://www.gsea-msigdb.org/gsea/msigdb/human/geneset/GSE30971_CTRL_VS_LPS_STIM_MACROPHAGE_WBP7_KO_4H_UP	HPV16 seropositivity
Immunologic_signatures	GSE10325_BCELL_VS_LUPUS_BCELL_DN	191	8	0.000580338	0.0309796	SLAMF1:MICB:NEU1:PSMB9:TAP1:SLC25A40:UBE2L6:SLFN12	http://www.gsea-msigdb.org/gsea/msigdb/human/geneset/GSE10325_BCELL_VS_LUPUS_BCELL_DN	HPV16 seropositivity
Immunologic_signatures	GSE36826_WT_VS_IL1R_KO_SKIN_UP	191	8	0.000580338	0.0309796	HLA-B:HLA-DRA:HLA-DRB6:HLA-DMB:HLA-DMA:HLA-DPA1:HLA-DPB1:AOAH	http://www.gsea-msigdb.org/gsea/msigdb/human/geneset/GSE36826_WT_VS_IL1R_KO_SKIN_UP	HPV16 seropositivity
Immunologic_signatures	GSE17721_PAM3CSK4_VS_CPG_2H_BMDC_DN	192	8	0.000600596	0.0309796	TNFRSF4:TNF:VWA7:FKBPL:PPT2:EGFL8:AP3M2:CCL2:CCL13	http://www.gsea-msigdb.org/gsea/msigdb/human/geneset/GSE17721_PAM3CSK4_VS_CPG_2H_BMDC_DN	HPV16 seropositivity
Immunologic_signatures	GSE17721_LPS_VS_CPG_1H_BMDC_DN	192	8	0.000600596	0.0309796	HLA-B:TNF:HSPA1A:HSPA1B:FKBPL:BRD2:LIG3:RFFL:S100B	http://www.gsea-msigdb.org/gsea/msigdb/human/geneset/GSE17721_LPS_VS_CPG_1H_BMDC_DN	HPV16 seropositivity
Immunologic_signatures	GSE360_T_GONDII_VS_M_TUBERCULOSIS_MAC_DN	192	8	0.000600596	0.0309796	LAMB3:IRF6:AIF1:MSH5-SAPCD1:SAPCD1:CFB:PBX2:STEAP1:UBE2L6	http://www.gsea-msigdb.org/gsea/msigdb/human/geneset/GSE360_T_GONDII_VS_M_TUBERCULOSIS_MAC_DN	HPV16 seropositivity
Immunologic_signatures	GSE35685_CD34POS_CD10NEG_CD62LPOS_VS_CD34POS_CD10POS_BONE_MARROW_DN	192	8	0.000600596	0.0309796	RIOK1:PSMB9:TAP1:TINF2:CCL2:CCL7:CCL13:SLFN12L	http://www.gsea-msigdb.org/gsea/msigdb/human/geneset/GSE35685_CD34POS_CD10NEG_CD62LPOS_VS_CD34POS_CD10POS_BONE_MARROW_DN	HPV16 seropositivity
Immunologic_signatures	GSE37301_MULTIPOTENT_PROGENITOR_VS_GRAN_MONO_PROGENITOR_DN	192	8	0.000600596	0.0309796	PSMB8:PSMB9:TAP1:HLA-DMA:TAPBP:SOCS2:CCL7:CCL13	http://www.gsea-msigdb.org/gsea/msigdb/human/geneset/GSE37301_MULTIPOTENT_PROGENITOR_VS_GRAN_MONO_PROGENITOR_DN	HPV16 seropositivity
Immunologic_signatures	GSE13522_CTRL_VS_T_CRUZI_G_STRAIN_INF_SKIN_UP	192	8	0.000600596	0.0309796	TNFRSF4:IRF6:SSR1:FKBPL:MDFIC:CD5:SOCS2:SAP18	http://www.gsea-msigdb.org/gsea/msigdb/human/geneset/GSE13522_CTRL_VS_T_CRUZI_G_STRAIN_INF_SKIN_UP	HPV16 seropositivity
Immunologic_signatures	GSE22589_HEALTHY_VS_SIV_INFECTED_DC_DN	192	8	0.000600596	0.0309796	CXCR6:HLA-B:HLA-DRA:TAP2:TAP1:MDFIC:MICU2:AP2B1	http://www.gsea-msigdb.org/gsea/msigdb/human/geneset/GSE22589_HEALTHY_VS_SIV_INFECTED_DC_DN	HPV16 seropositivity
Immunologic_signatures	GSE41867_DAY6_EFFECTOR_VS_DAY30_EXHAUSTED_CD8_TCELL_LCMV_CLONE13_UP	192	8	0.000600596	0.0309796	TRAF5:HLA-C:HLA-B:PSMB8:PSMB9:TAPBP:SPATA13:RP11-309I15.1:SLFN12L	http://www.gsea-msigdb.org/gsea/msigdb/human/geneset/GSE41867_DAY6_EFFECTOR_VS_DAY30_EXHAUSTED_CD8_TCELL_LCMV_CLONE13_UP	HPV16 seropositivity
Immunologic_signatures	GSE37533_PPARG1_FOXP3_VS_FOXP3_TRANSDUCED_CD4_TCELL_PIOGLITAZONE_TREATED_UP	193	8	0.000621422	0.0309796	HLA-C:HLA-B:CFB:PSMB8:PSMB9:UBE2L6:SOCS2:PARP4	http://www.gsea-msigdb.org/gsea/msigdb/human/geneset/GSE37533_PPARG1_FOXP3_VS_FOXP3_TRANSDUCED_CD4_TCELL_PIOGLITAZONE_TREATED_UP	HPV16 seropositivity
Immunologic_signatures	GSE1432_CTRL_VS_IFNG_6H_MICROGLIA_DN	193	8	0.000621422	0.0309796	ZNF672:CFB:HLA-DRA:PSMB8:PSMB9:TAP1:SRI:CCL8	http://www.gsea-msigdb.org/gsea/msigdb/human/geneset/GSE1432_CTRL_VS_IFNG_6H_MICROGLIA_DN	HPV16 seropositivity
Immunologic_signatures	GSE17186_BLOOD_VS_CORD_BLOOD_CD21HIGH_TRANSITIONAL_BCELL_DN	193	8	0.000621422	0.0309796	TRAF3IP3:IRF6:LTA:RUNDC3B:AP3M2:RFFL:SLFN13:SLFN12L	http://www.gsea-msigdb.org/gsea/msigdb/human/geneset/GSE17186_BLOOD_VS_CORD_BLOOD_CD21HIGH_TRANSITIONAL_BCELL_DN	HPV16 seropositivity
Immunologic_signatures	GSE18893_CTRL_VS_TNF_TREATED_TCONV_2H_UP	193	8	0.000621422	0.0309796	HSD11B1:GNPDA1:RIOK1:HLA-B:PSMB8:PSMB9:TINF2:ZNF830	http://www.gsea-msigdb.org/gsea/msigdb/human/geneset/GSE18893_CTRL_VS_TNF_TREATED_TCONV_2H_UP	HPV16 seropositivity
Immunologic_signatures	GSE19401_NAIVE_VS_IMMUNIZED_MOUSE_PLN_FOLLICULAR_DC_DN	194	8	0.000642828	0.0309796	C2:CFB:SKIV2L:DXO:ATF6B:PSMB9:HLA-DMB:HLA-DMA	http://www.gsea-msigdb.org/gsea/msigdb/human/geneset/GSE19401_NAIVE_VS_IMMUNIZED_MOUSE_PLN_FOLLICULAR_DC_DN	HPV16 seropositivity
Immunologic_signatures	GSE36078_WT_VS_IL1R_KO_LUNG_DC_UP	194	8	0.000642828	0.0309796	PHGDH:CAMK1G:HSD11B1:HEPACAM2:CCL1:CCT6B:SLFN5:SYNRG	http://www.gsea-msigdb.org/gsea/msigdb/human/geneset/GSE36078_WT_VS_IL1R_KO_LUNG_DC_UP	HPV16 seropositivity
Immunologic_signatures	GSE37534_UNTREATED_VS_ROSIGLITAZONE_TREATED_CD4_TCELL_PPARG1_AND_FOXP3_TRASDUCED_DN	194	8	0.000642828	0.0309796	TAP2:PSMB8:PSMB9:TAP1:DBF4:UBE2L6:SOCS2:CCL7	http://www.gsea-msigdb.org/gsea/msigdb/human/geneset/GSE37534_UNTREATED_VS_ROSIGLITAZONE_TREATED_CD4_TCELL_PPARG1_AND_FOXP3_TRASDUCED_DN	HPV16 seropositivity
Immunologic_signatures	GSE360_CTRL_VS_B_MALAYI_LOW_DOSE_DC_DN	194	8	0.000642828	0.0309796	PHGDH:CR1:CD34:RREB1:DSP:TNF:PBX2:CCL23	http://www.gsea-msigdb.org/gsea/msigdb/human/geneset/GSE360_CTRL_VS_B_MALAYI_LOW_DOSE_DC_DN	HPV16 seropositivity
Immunologic_signatures	SOBOLEV_PBMC_PANDEMRIX_AGE_18_64YO_1DY_UP	18	3	0.000662358	0.0309796	HLA-DRA:HLA-DRB5:TAP1	http://www.gsea-msigdb.org/gsea/msigdb/human/geneset/SOBOLEV_PBMC_PANDEMRIX_AGE_18_64YO_1DY_UP	HPV16 seropositivity
Immunologic_signatures	GSE14769_UNSTIM_VS_40MIN_LPS_BMDM_DN	195	8	0.000664825	0.0309796	SQSTM1:TNF:HSPA1A:HSPA1B:FKBPL:CCL2:CCL7:CCL13:SLFN12L	http://www.gsea-msigdb.org/gsea/msigdb/human/geneset/GSE14769_UNSTIM_VS_40MIN_LPS_BMDM_DN	HPV16 seropositivity
Immunologic_signatures	GSE22432_CONVENTIONAL_CDC_VS_PLASMACYTOID_PDC_DN	195	8	0.000664825	0.0309796	DXO:TAP2:PSMB8:TAP1:HLA-DOA:TAPBP:AP3M2:AP2B1	http://www.gsea-msigdb.org/gsea/msigdb/human/geneset/GSE22432_CONVENTIONAL_CDC_VS_PLASMACYTOID_PDC_DN	HPV16 seropositivity
Immunologic_signatures	GSE5542_UNTREATED_VS_IFNG_TREATED_EPITHELIAL_CELLS_6H_DN	195	8	0.000664825	0.0309796	XPR1:MICB:HLA-DRB5:AOAH:UBE2L6:SLFN11:SLFN13:SLFN12L	http://www.gsea-msigdb.org/gsea/msigdb/human/geneset/GSE5542_UNTREATED_VS_IFNG_TREATED_EPITHELIAL_CELLS_6H_DN	HPV16 seropositivity
Immunologic_signatures	GSE24026_PD1_LIGATION_VS_CTRL_IN_ACT_TCELL_LINE_UP	195	8	0.000664825	0.0309796	HLA-C:HLA-B:DDAH2:CLIC1:PSMB8:PSMB9:TAP1:UBE2L6	http://www.gsea-msigdb.org/gsea/msigdb/human/geneset/GSE24026_PD1_LIGATION_VS_CTRL_IN_ACT_TCELL_LINE_UP	HPV16 seropositivity
Immunologic_signatures	GSE15930_STIM_VS_STIM_AND_TRICHOSTATINA_48H_CD8_T_CELL_DN	196	8	0.000687424	0.0311971	HLA-C:HLA-B:TNF:TAP2:TAP1:TAPBP:CD5:SLFN12L	http://www.gsea-msigdb.org/gsea/msigdb/human/geneset/GSE15930_STIM_VS_STIM_AND_TRICHOSTATINA_48H_CD8_T_CELL_DN	HPV16 seropositivity
Immunologic_signatures	GSE16522_MEMORY_VS_NAIVE_ANTI_CD3CD28_STIM_CD8_TCELL_DN	196	8	0.000687424	0.0311971	TNFRSF4:SLAMF1:HSD11B1:PSMB9:HLA-DMA:HLA-DOA:UBE2L6:SOCS2	http://www.gsea-msigdb.org/gsea/msigdb/human/geneset/GSE16522_MEMORY_VS_NAIVE_ANTI_CD3CD28_STIM_CD8_TCELL_DN	HPV16 seropositivity
Immunologic_signatures	GSE17721_0.5H_VS_24H_CPG_BMDC_DN	196	8	0.000687424	0.0311971	HLA-B:HSPA1A:HSPA1B:TAP1:BRD2:AOAH:MDFIC:NLE1:SLFN13	http://www.gsea-msigdb.org/gsea/msigdb/human/geneset/GSE17721_0.5H_VS_24H_CPG_BMDC_DN	HPV16 seropositivity
Immunologic_signatures	GSE17721_LPS_VS_CPG_16H_BMDC_UP	197	8	0.00071064	0.0319727	RD3:HLA-B:ATP6V1G2:ZBTB12:PSMB8:PSMB9:CCL13:SLFN12L	http://www.gsea-msigdb.org/gsea/msigdb/human/geneset/GSE17721_LPS_VS_CPG_16H_BMDC_UP	HPV16 seropositivity
Immunologic_signatures	HARALAMBIEVA_PBMC_M_M_R_II_AGE_11_22YO_VACCINATED_VS_UNVACCINATED_7YR_UP	936	20	0.000858804	0.0383086	PHGDH:DSP:MICB:LTA:TNF:C2:CFB:HLA-DOB:TAP2:PSMB9:TAP1:UBE2L6:SOCS2:CCL2:CCL7:CCL8:SLFN12:SLFN13:SLFN12L:CCL18	http://www.gsea-msigdb.org/gsea/msigdb/human/geneset/HARALAMBIEVA_PBMC_M_M_R_II_AGE_11_22YO_VACCINATED_VS_UNVACCINATED_7YR_UP	HPV16 seropositivity
Cell_type_signature	DURANTE_ADULT_OLFACTORY_NEUROEPITHELIUM_MONOCYTES	34	8	1.02554e-09	8.51202e-07	LST1:AIF1:HLA-DRA:HLA-DRB5:HLA-DMB:HLA-DMA:HLA-DPA1:HLA-DPB1	http://www.gsea-msigdb.org/gsea/msigdb/human/geneset/DURANTE_ADULT_OLFACTORY_NEUROEPITHELIUM_MONOCYTES	HPV16 seropositivity
Cell_type_signature	DURANTE_ADULT_OLFACTORY_NEUROEPITHELIUM_MACROPHAGES	76	9	5.33643e-08	2.21462e-05	LST1:AIF1:HLA-DRA:HLA-DRB5:HLA-DQA2:HLA-DMB:HLA-DMA:HLA-DPA1:HLA-DPB1	http://www.gsea-msigdb.org/gsea/msigdb/human/geneset/DURANTE_ADULT_OLFACTORY_NEUROEPITHELIUM_MACROPHAGES	HPV16 seropositivity
Cell_type_signature	BUSSLINGER_ESOPHAGEAL_DENDRITIC_CELLS	209	13	1.45755e-07	4.03257e-05	HLA-B:LST1:AIF1:HLA-DRA:HLA-DRB5:HLA-DRB6:HLA-DQB2:HLA-DMB:HLA-DMA:HLA-DOA:HLA-DPA1:HLA-DPB1:S100B	http://www.gsea-msigdb.org/gsea/msigdb/human/geneset/BUSSLINGER_ESOPHAGEAL_DENDRITIC_CELLS	HPV16 seropositivity
Cell_type_signature	FAN_EMBRYONIC_CTX_BRAIN_B_CELL	94	9	3.42449e-07	7.10582e-05	HLA-C:HLA-B:HLA-DRA:HLA-DQA2:PSMB9:HLA-DMB:HLA-DMA:HLA-DPA1:HLA-DPB1	http://www.gsea-msigdb.org/gsea/msigdb/human/geneset/FAN_EMBRYONIC_CTX_BRAIN_B_CELL	HPV16 seropositivity
Cell_type_signature	MENON_FETAL_KIDNEY_10_IMMUNE_CELLS	73	8	5.48246e-07	9.10088e-05	HLA-C:HLA-B:LST1:AIF1:HLA-DRA:HLA-DRB6:HLA-DPA1:HLA-DPB1	http://www.gsea-msigdb.org/gsea/msigdb/human/geneset/MENON_FETAL_KIDNEY_10_IMMUNE_CELLS	HPV16 seropositivity
Cell_type_signature	DESCARTES_FETAL_PLACENTA_MYELOID_CELLS	136	10	8.9985e-07	0.000124479	LST1:HLA-DRA:HLA-DRB5:HLA-DRB6:HLA-DMA:HLA-DOA:HLA-DPA1:HLA-DPB1:CCL2:CCL13	http://www.gsea-msigdb.org/gsea/msigdb/human/geneset/DESCARTES_FETAL_PLACENTA_MYELOID_CELLS	HPV16 seropositivity
Cell_type_signature	DESCARTES_FETAL_INTESTINE_MYELOID_CELLS	210	12	1.09175e-06	0.000129451	CR1:AIF1:HLA-DRA:HLA-DRB5:HLA-DRB6:HLA-DQA2:HLA-DMB:HLA-DMA:HLA-DOA:HLA-DPA1:HLA-DPB1:AOAH	http://www.gsea-msigdb.org/gsea/msigdb/human/geneset/DESCARTES_FETAL_INTESTINE_MYELOID_CELLS	HPV16 seropositivity
Cell_type_signature	GAO_LARGE_INTESTINE_24W_C11_PANETH_LIKE_CELL	312	14	2.47509e-06	0.000228656	CR1:GNPDA1:TNF:LST1:AIF1:C2:GPSM3:HLA-DRA:HLA-DMB:HLA-DMA:HLA-DPA1:HLA-DPB1:AOAH:SLFN11	http://www.gsea-msigdb.org/gsea/msigdb/human/geneset/GAO_LARGE_INTESTINE_24W_C11_PANETH_LIKE_CELL	HPV16 seropositivity
Cell_type_signature	FAN_EMBRYONIC_CTX_BRAIN_NAIVE_LIKE_T_CELL	152	10	2.4794e-06	0.000228656	TRAF3IP3:HLA-C:HLA-B:GPSM3:PSMB8:PSMB9:LRRN3:CD6:CD5:CD40LG	http://www.gsea-msigdb.org/gsea/msigdb/human/geneset/FAN_EMBRYONIC_CTX_BRAIN_NAIVE_LIKE_T_CELL	HPV16 seropositivity
Cell_type_signature	FAN_OVARY_CL7_ANGEIOGENIC_ENDOTHELIAL_CELL	237	12	3.84385e-06	0.00031904	CD34:HLA-C:HLA-B:HSPA1A:HSPA1B:HLA-DRA:HLA-DRB5:PSMB8:PSMB9:HLA-DMA:HLA-DPA1:HLA-DPB1:CCL14:CCL15-CCL14	http://www.gsea-msigdb.org/gsea/msigdb/human/geneset/FAN_OVARY_CL7_ANGEIOGENIC_ENDOTHELIAL_CELL	HPV16 seropositivity
Cell_type_signature	FAN_OVARY_CL13_MONOCYTE_MACROPHAGE	436	16	6.30049e-06	0.000443855	G0S2:SQSTM1:HLA-C:HLA-B:LST1:AIF1:CLIC1:GPSM3:HLA-DRA:HLA-DRB5:PSMB9:HLA-DMB:HLA-DMA:HLA-DPA1:HLA-DPB1:TAPBP	http://www.gsea-msigdb.org/gsea/msigdb/human/geneset/FAN_OVARY_CL13_MONOCYTE_MACROPHAGE	HPV16 seropositivity
Cell_type_signature	DESCARTES_FETAL_STOMACH_MYELOID_CELLS	72	7	6.41718e-06	0.000443855	HLA-DRA:HLA-DRB5:HLA-DRB6:HLA-DMB:HLA-DMA:HLA-DPA1:HLA-DPB1	http://www.gsea-msigdb.org/gsea/msigdb/human/geneset/DESCARTES_FETAL_STOMACH_MYELOID_CELLS	HPV16 seropositivity
Cell_type_signature	BUSSLINGER_DUODENAL_IMMUNE_CELLS	859	23	1.19647e-05	0.000763897	TRAF3IP3:RPL34:HLA-C:HLA-B:TNF:CLIC1:LSM2:GPSM3:TAPSAR1:PSMB9:BRD2:HLA-DPA1:HLA-DPB1:TAPBP:AOAH:MDFIC:CD6:CD5:SAP18:SACS:SLFN5:SYNRG:XRCC6	http://www.gsea-msigdb.org/gsea/msigdb/human/geneset/BUSSLINGER_DUODENAL_IMMUNE_CELLS	HPV16 seropositivity
Cell_type_signature	HAY_BONE_MARROW_DENDRITIC_CELL	184	10	1.34921e-05	0.000799888	PFKFB2:SSR1:NOTCH4:HLA-DRA:HLA-DRB5:HLA-DQA2:HLA-DMB:HLA-DMA:HLA-DPA1:HLA-DPB1	http://www.gsea-msigdb.org/gsea/msigdb/human/geneset/HAY_BONE_MARROW_DENDRITIC_CELL	HPV16 seropositivity
Cell_type_signature	BUSSLINGER_GASTRIC_IMMUNE_CELLS	1420	31	2.09817e-05	0.00116099	SLAMF1:TRAF3IP3:TRAF5:CXCR6:RPL34:HLA-C:HLA-B:MICB:TNF:GPSM3:TAP2:PSMB8:TAPSAR1:PSMB9:TAP1:HLA-DPA1:HLA-DPB1:TAPBP:AOAH:LRRN3:MDFIC:UBE2L6:CD6:CD5:SACS:SPATA13:RP11-309I15.1:TINF2:SLFN5:SLFN11:SYNRG:XRCC6	http://www.gsea-msigdb.org/gsea/msigdb/human/geneset/BUSSLINGER_GASTRIC_IMMUNE_CELLS	HPV16 seropositivity
Cell_type_signature	DESCARTES_FETAL_MUSCLE_MYELOID_CELLS	121	8	2.46137e-05	0.00127684	CR1:AIF1:C2:HLA-DRA:HLA-DRB6:HLA-DMA:HLA-DPA1:HLA-DPB1	http://www.gsea-msigdb.org/gsea/msigdb/human/geneset/DESCARTES_FETAL_MUSCLE_MYELOID_CELLS	HPV16 seropositivity
Cell_type_signature	BUSSLINGER_GASTRIC_REG3A_POSITIVE_CELLS	37	5	2.79964e-05	0.00136688	HLA-B:HLA-DRA:HLA-DMA:HLA-DPA1:HLA-DPB1	http://www.gsea-msigdb.org/gsea/msigdb/human/geneset/BUSSLINGER_GASTRIC_REG3A_POSITIVE_CELLS	HPV16 seropositivity
Cell_type_signature	DESCARTES_FETAL_THYMUS_ANTIGEN_PRESENTING_CELLS	163	9	3.22638e-05	0.00140942	HLA-DRA:HLA-DRB5:HLA-DRB6:HLA-DQB2:HLA-DOB:HLA-DMB:HLA-DPA1:HLA-DPB1:S100B	http://www.gsea-msigdb.org/gsea/msigdb/human/geneset/DESCARTES_FETAL_THYMUS_ANTIGEN_PRESENTING_CELLS	HPV16 seropositivity
Cell_type_signature	AIZARANI_LIVER_C25_KUPFFER_CELLS_4	163	9	3.22638e-05	0.00140942	LST1:AIF1:HLA-DRA:HLA-DRB5:HLA-DMB:HLA-DMA:HLA-DOA:HLA-DPA1:HLA-DPB1	http://www.gsea-msigdb.org/gsea/msigdb/human/geneset/AIZARANI_LIVER_C25_KUPFFER_CELLS_4	HPV16 seropositivity
Cell_type_signature	MURARO_PANCREAS_ACINAR_CELL	679	19	3.92269e-05	0.00162792	PHGDH:LAMB3:RPL34:SQSTM1:HLA-C:HLA-B:CFB:HLA-DRA:PSMB8:HLA-DMA:TAPBP:SRI:STEAP4:CLDN12:SPATA13:RP11-309I15.1:PARP4:CCL2:CCL8:SLFN5	http://www.gsea-msigdb.org/gsea/msigdb/human/geneset/MURARO_PANCREAS_ACINAR_CELL	HPV16 seropositivity
Cell_type_signature	TRAVAGLINI_LUNG_CD4_MEMORY_EFFECTOR_T_CELL	67	6	4.78801e-05	0.0018924	SLAMF1:TRAF3IP3:CD6:CD5:SLFN5:CD40LG	http://www.gsea-msigdb.org/gsea/msigdb/human/geneset/TRAVAGLINI_LUNG_CD4_MEMORY_EFFECTOR_T_CELL	HPV16 seropositivity
Cell_type_signature	CUI_DEVELOPING_HEART_C8_MACROPHAGE	265	11	6.08255e-05	0.00229478	HLA-C:HLA-B:LST1:AIF1:GPSM3:HLA-DRA:HLA-DMB:HLA-DMA:HLA-DPA1:HLA-DPB1:AOAH	http://www.gsea-msigdb.org/gsea/msigdb/human/geneset/CUI_DEVELOPING_HEART_C8_MACROPHAGE	HPV16 seropositivity
Cell_type_signature	FAN_EMBRYONIC_CTX_BIG_GROUPS_BRAIN_IMMUNE	139	8	6.63276e-05	0.00239356	HLA-C:HLA-B:CLIC1:GPSM3:HLA-DRA:PSMB8:PSMB9:TAPBP	http://www.gsea-msigdb.org/gsea/msigdb/human/geneset/FAN_EMBRYONIC_CTX_BIG_GROUPS_BRAIN_IMMUNE	HPV16 seropositivity
Cell_type_signature	TRAVAGLINI_LUNG_MESOTHELIAL_CELL	593	17	7.51692e-05	0.0025996	PHGDH:RPL34:DSP:HLA-B:C2:CFB:HLA-DRA:HLA-DRB5:HLA-DRB6:PSMB8:PSMB9:HLA-DMA:HLA-DPA1:HLA-DPB1:STEAP1:UBE2L6:CCL7	http://www.gsea-msigdb.org/gsea/msigdb/human/geneset/TRAVAGLINI_LUNG_MESOTHELIAL_CELL	HPV16 seropositivity
Cell_type_signature	AIZARANI_LIVER_C2_KUPFFER_CELLS_1	189	9	0.000101487	0.00323631	LST1:AIF1:HLA-DRA:HLA-DRB5:HLA-DMB:HLA-DMA:HLA-DOA:HLA-DPA1:HLA-DPB1	http://www.gsea-msigdb.org/gsea/msigdb/human/geneset/AIZARANI_LIVER_C2_KUPFFER_CELLS_1	HPV16 seropositivity
Cell_type_signature	TRAVAGLINI_LUNG_TREM2_DENDRITIC_CELL	550	16	0.000103455	0.00323631	G0S2:HSD11B1:SQSTM1:AIF1:C2:HLA-DRA:HLA-DRB5:HLA-DRB6:HLA-DQA2:HLA-DQB2:HLA-DMB:HLA-DMA:HLA-DOA:HLA-DPA1:HLA-DPB1:CCL18	http://www.gsea-msigdb.org/gsea/msigdb/human/geneset/TRAVAGLINI_LUNG_TREM2_DENDRITIC_CELL	HPV16 seropositivity
Cell_type_signature	DESCARTES_FETAL_THYMUS_THYMOCYTES	26	4	0.000109553	0.00323631	PHGDH:LTA:LINC00422:CD40LG	http://www.gsea-msigdb.org/gsea/msigdb/human/geneset/DESCARTES_FETAL_THYMUS_THYMOCYTES	HPV16 seropositivity
Cell_type_signature	DESCARTES_FETAL_STOMACH_LYMPHOID_CELLS	78	6	0.000112766	0.00323631	TRAF3IP3:LTA:GPSM3:TAP2:CD6:CD5	http://www.gsea-msigdb.org/gsea/msigdb/human/geneset/DESCARTES_FETAL_STOMACH_LYMPHOID_CELLS	HPV16 seropositivity
Cell_type_signature	DESCARTES_FETAL_INTESTINE_LYMPHOID_CELLS	150	8	0.000113076	0.00323631	SLAMF1:CXCR6:LTA:CD6:CD5:SLFN13:SLFN12L:CD40LG	http://www.gsea-msigdb.org/gsea/msigdb/human/geneset/DESCARTES_FETAL_INTESTINE_LYMPHOID_CELLS	HPV16 seropositivity
Cell_type_signature	AIZARANI_LIVER_C18_NK_NKT_CELLS_5	115	7	0.000134113	0.00371045	LST1:AIF1:HSPA1A:HSPA1B:HLA-DRA:HLA-DMA:HLA-DPA1:HLA-DPB1	http://www.gsea-msigdb.org/gsea/msigdb/human/geneset/AIZARANI_LIVER_C18_NK_NKT_CELLS_5	HPV16 seropositivity
Cell_type_signature	DESCARTES_FETAL_LUNG_MYELOID_CELLS	155	8	0.000141912	0.00379958	HLA-DRA:HLA-DRB5:HLA-DRB6:HLA-DQA2:HLA-DQB2:HLA-DMA:HLA-DPA1:HLA-DPB1	http://www.gsea-msigdb.org/gsea/msigdb/human/geneset/DESCARTES_FETAL_LUNG_MYELOID_CELLS	HPV16 seropositivity
Cell_type_signature	HAY_BONE_MARROW_NAIVE_T_CELL	353	12	0.000187975	0.0048756	TNFRSF4:REG4:TRAF3IP3:RPL34:GPSM3:LRRN3:AP3M2:CD6:CD5:NELL2:SLFN5:CD40LG	http://www.gsea-msigdb.org/gsea/msigdb/human/geneset/HAY_BONE_MARROW_NAIVE_T_CELL	HPV16 seropositivity
Cell_type_signature	ZHENG_CORD_BLOOD_C6_HSC_MULTIPOTENT_PROGENITOR	88	6	0.000219509	0.005521	HLA-DRA:HLA-DRB5:HLA-DMB:HLA-DPA1:HLA-DPB1:SOCS2	http://www.gsea-msigdb.org/gsea/msigdb/human/geneset/ZHENG_CORD_BLOOD_C6_HSC_MULTIPOTENT_PROGENITOR	HPV16 seropositivity
Cell_type_signature	HU_FETAL_RETINA_MICROGLIA	362	12	0.00023673	0.00577899	HLA-C:HLA-B:LST1:AIF1:HSPA1A:HSPA1B:GPSM3:HLA-DRA:HLA-DMB:HLA-DMA:HLA-DPA1:TAPBP:AOAH	http://www.gsea-msigdb.org/gsea/msigdb/human/geneset/HU_FETAL_RETINA_MICROGLIA	HPV16 seropositivity
Cell_type_signature	HE_LIM_SUN_FETAL_LUNG_C4_CD4_T_CELL	32	4	0.00025175	0.00597006	LRRN3:CD6:CD5:CD40LG	http://www.gsea-msigdb.org/gsea/msigdb/human/geneset/HE_LIM_SUN_FETAL_LUNG_C4_CD4_T_CELL	HPV16 seropositivity
Cell_type_signature	TRAVAGLINI_LUNG_EREG_DENDRITIC_CELL	547	15	0.000319505	0.00717877	G0S2:LST1:AIF1:CLIC1:HLA-DRA:HLA-DRB5:HLA-DRB6:HLA-DQA2:HLA-DQB2:HLA-DMB:HLA-DMA:HLA-DOA:HLA-DPA1:HLA-DPB1:CCL2	http://www.gsea-msigdb.org/gsea/msigdb/human/geneset/TRAVAGLINI_LUNG_EREG_DENDRITIC_CELL	HPV16 seropositivity
Cell_type_signature	FAN_EMBRYONIC_CTX_BRAIN_MYELOID	133	7	0.000328667	0.00717877	HLA-B:LST1:HLA-DRA:PSMB9:HLA-DMA:HLA-DPA1:HLA-DPB1	http://www.gsea-msigdb.org/gsea/msigdb/human/geneset/FAN_EMBRYONIC_CTX_BRAIN_MYELOID	HPV16 seropositivity
Cell_type_signature	RUBENSTEIN_SKELETAL_MUSCLE_ENDOTHELIAL_CELLS	133	7	0.000328667	0.00717877	CD34:HLA-C:HLA-B:HLA-DRA:HLA-DMA:HLA-DPA1:HLA-DPB1	http://www.gsea-msigdb.org/gsea/msigdb/human/geneset/RUBENSTEIN_SKELETAL_MUSCLE_ENDOTHELIAL_CELLS	HPV16 seropositivity
Cell_type_signature	DESCARTES_FETAL_KIDNEY_LYMPHOID_CELLS	180	8	0.000391759	0.00833744	SLAMF1:LTA:HLA-DOB:LRRN3:CD5:NELL2:SLFN5:SLFN12L	http://www.gsea-msigdb.org/gsea/msigdb/human/geneset/DESCARTES_FETAL_KIDNEY_LYMPHOID_CELLS	HPV16 seropositivity
Cell_type_signature	AIZARANI_LIVER_C3_NK_NKT_CELLS_2	142	7	0.000487974	0.0101255	CXCR6:RPL34:HLA-B:MDFIC:CD6:SLFN5:CD40LG	http://www.gsea-msigdb.org/gsea/msigdb/human/geneset/AIZARANI_LIVER_C3_NK_NKT_CELLS_2	HPV16 seropositivity
Cell_type_signature	GAO_LARGE_INTESTINE_ADULT_CI_MESENCHYMAL_CELLS	342	11	0.000551112	0.0111567	TNFRSF4:PHGDH:SLAMF1:TRAF3IP3:MICB:TNF:GPSM3:HLA-DOB:HLA-DPA1:CDK14:SLFN11	http://www.gsea-msigdb.org/gsea/msigdb/human/geneset/GAO_LARGE_INTESTINE_ADULT_CI_MESENCHYMAL_CELLS	HPV16 seropositivity
Cell_type_signature	FAN_OVARY_CL18_B_LYMPHOCYTE	400	12	0.00057871	0.0114364	SQSTM1:HLA-C:HLA-B:HSPA1A:HSPA1B:GPSM3:HLA-DRA:HLA-DRB5:HLA-DMB:HLA-DMA:HLA-DPA1:HLA-DPB1:TAPBP	http://www.gsea-msigdb.org/gsea/msigdb/human/geneset/FAN_OVARY_CL18_B_LYMPHOCYTE	HPV16 seropositivity
Cell_type_signature	RUBENSTEIN_SKELETAL_MUSCLE_B_CELLS	147	7	0.000599989	0.0115812	RPL34:SSR1:HLA-DRA:HLA-DOB:HLA-DMA:HLA-DPA1:HLA-DPB1	http://www.gsea-msigdb.org/gsea/msigdb/human/geneset/RUBENSTEIN_SKELETAL_MUSCLE_B_CELLS	HPV16 seropositivity
Cell_type_signature	HE_LIM_SUN_FETAL_LUNG_C0_ASPN_POS_CHONDROCYTE	115	6	0.000917521	0.0173078	SERTAD4-AS1:SERTAD4:AIF1:STEAP1:STEAP2:S100B	http://www.gsea-msigdb.org/gsea/msigdb/human/geneset/HE_LIM_SUN_FETAL_LUNG_C0_ASPN_POS_CHONDROCYTE	HPV16 seropositivity
Cell_type_signature	DESCARTES_MAIN_FETAL_ANTIGEN_PRESENTING_CELLS	116	6	0.000959846	0.0177038	HLA-DRB6:HLA-DQA2:HLA-DQB2:HLA-DOB:HLA-DPA1:HLA-DPB1	http://www.gsea-msigdb.org/gsea/msigdb/human/geneset/DESCARTES_MAIN_FETAL_ANTIGEN_PRESENTING_CELLS	HPV16 seropositivity
Cell_type_signature	HE_LIM_SUN_FETAL_LUNG_C4_CD8_T_CELL	46	4	0.00102728	0.0185357	LRRN3:CD5:NELL2:S100B	http://www.gsea-msigdb.org/gsea/msigdb/human/geneset/HE_LIM_SUN_FETAL_LUNG_C4_CD8_T_CELL	HPV16 seropositivity
Cell_type_signature	DESCARTES_FETAL_HEART_MYELOID_CELLS	123	6	0.00129969	0.022952	HLA-DRA:HLA-DRB5:HLA-DRB6:HLA-DQA2:HLA-DMB:HLA-DPA1	http://www.gsea-msigdb.org/gsea/msigdb/human/geneset/DESCARTES_FETAL_HEART_MYELOID_CELLS	HPV16 seropositivity
Cell_type_signature	DESCARTES_FETAL_PLACENTA_LYMPHOID_CELLS	130	6	0.00172463	0.0298217	TRAF3IP3:TRAF5:TXNDC5:CD6:CD5:SLFN12L	http://www.gsea-msigdb.org/gsea/msigdb/human/geneset/DESCARTES_FETAL_PLACENTA_LYMPHOID_CELLS	HPV16 seropositivity
Cell_type_signature	DESCARTES_FETAL_EYE_MICROGLIA	140	6	0.00250499	0.0424314	TRAF3IP3:HLA-DRA:HLA-DMA:HLA-DPA1:AOAH:CCL2	http://www.gsea-msigdb.org/gsea/msigdb/human/geneset/DESCARTES_FETAL_EYE_MICROGLIA	HPV16 seropositivity
Cancer_modules	MODULE_46	381	30	1.04759e-18	2.81224e-16	SLAMF1:C4BPB:C4BPA:CR1:HLA-C:HLA-B:LTA:LST1:C2:CFB:C4A:HLA-DRA:HLA-DRB5:PSMB9:HLA-DMB:HLA-DOA:CD6:CD5:FGF9:CCL2:CCL7:CCL11:CCL8:CCL13:CCL1:CCL14:CCL15-CCL14:CCL15:CCL23:CCL18:S100B	http://www.gsea-msigdb.org/gsea/msigdb/human/geneset/MODULE_46	HPV16 seropositivity
Cancer_modules	MODULE_75	384	30	1.30498e-18	2.81224e-16	SLAMF1:C4BPB:C4BPA:CR1:HLA-C:HLA-B:LTA:LST1:AIF1:C2:CFB:C4A:HLA-DRA:HLA-DRB5:PSMB9:HLA-DMB:HLA-DOA:CD6:CD5:CCL2:CCL7:CCL11:CCL8:CCL13:CCL1:CCL14:CCL15-CCL14:CCL15:CCL23:CCL18:S100B	http://www.gsea-msigdb.org/gsea/msigdb/human/geneset/MODULE_75	HPV16 seropositivity
Cancer_modules	MODULE_143	13	7	1.21641e-11	1.74757e-09	HLA-C:HLA-B:HLA-DRA:HLA-DRB5:HLA-DOB:HLA-DMB:HLA-DOA	http://www.gsea-msigdb.org/gsea/msigdb/human/geneset/MODULE_143	HPV16 seropositivity
Cancer_modules	MODULE_76	80	11	3.334e-10	2.50751e-08	AIF1:C4A:AGER:AOAH:CCL2:CCL7:CCL11:CCL8:CCL13:CCL23:CCL18	http://www.gsea-msigdb.org/gsea/msigdb/human/geneset/MODULE_76	HPV16 seropositivity
Cancer_modules	MODULE_262	19	7	3.39881e-10	2.50751e-08	CCL2:CCL7:CCL11:CCL13:CCL14:CCL15-CCL14:CCL15:CCL23	http://www.gsea-msigdb.org/gsea/msigdb/human/geneset/MODULE_262	HPV16 seropositivity
Cancer_modules	MODULE_293	11	6	3.49073e-10	2.50751e-08	HLA-C:HLA-B:HLA-DRA:HLA-DRB5:HLA-DMB:HLA-DOA	http://www.gsea-msigdb.org/gsea/msigdb/human/geneset/MODULE_293	HPV16 seropositivity
Cancer_modules	MODULE_263	45	9	4.30971e-10	2.65355e-08	CCL2:CCL7:CCL11:CCL8:CCL13:CCL14:CCL15-CCL14:CCL15:CCL23:CCL18	http://www.gsea-msigdb.org/gsea/msigdb/human/geneset/MODULE_263	HPV16 seropositivity
Cancer_modules	MODULE_345	114	11	1.53318e-08	8.26001e-07	HLA-C:HLA-DRA:TAP1:HLA-DMB:HLA-DMA:HLA-DPA1:HLA-DPB1:UBE2L6:CD5:CCL7:CCL18	http://www.gsea-msigdb.org/gsea/msigdb/human/geneset/MODULE_345	HPV16 seropositivity
Cancer_modules	MODULE_191	19	6	1.92081e-08	9.19852e-07	CCL2:CCL7:CCL11:CCL13:CCL14:CCL15-CCL14:CCL23	http://www.gsea-msigdb.org/gsea/msigdb/human/geneset/MODULE_191	HPV16 seropositivity
Cancer_modules	MODULE_64	503	21	2.47529e-08	1.06685e-06	SLAMF1:CXCR6:HLA-C:LTA:HLA-DRA:HLA-DRB5:HLA-DMB:HLA-DOA:CD6:CD5:ASIC2:CCL2:CCL7:CCL11:CCL8:CCL13:CCL1:CCL14:CCL15-CCL14:CCL23:CCL18:CNTNAP1	http://www.gsea-msigdb.org/gsea/msigdb/human/geneset/MODULE_64	HPV16 seropositivity
Cancer_modules	MODULE_436	125	11	4.02374e-08	1.46736e-06	HLA-C:HLA-DRA:TAP1:HLA-DMB:HLA-DMA:HLA-DPA1:HLA-DPB1:UBE2L6:CD5:CCL7:CCL18	http://www.gsea-msigdb.org/gsea/msigdb/human/geneset/MODULE_436	HPV16 seropositivity
Cancer_modules	MODULE_84	518	21	4.08547e-08	1.46736e-06	HLA-C:TNF:LST1:AIF1:C2:TNXB:GPSM3:HLA-DRA:HLA-DRB5:TAP1:HLA-DMA:HLA-DPA1:HLA-DPB1:AOAH:UBE2L6:CD6:CCL2:CCL7:CCL11:CCL15:CCL18	http://www.gsea-msigdb.org/gsea/msigdb/human/geneset/MODULE_84	HPV16 seropositivity
Cancer_modules	MODULE_108	55	8	5.77058e-08	1.91317e-06	CCL2:CCL7:CCL11:CCL8:CCL13:CCL15:CCL23:CCL18	http://www.gsea-msigdb.org/gsea/msigdb/human/geneset/MODULE_108	HPV16 seropositivity
Cancer_modules	MODULE_45	562	20	6.87328e-07	2.11599e-05	PFKFB2:CD34:TNF:LST1:AIF1:APOM:C2:TNXB:AGER:GPSM3:PSMB8:PSMB9:TAP1:HLA-DMA:AOAH:UBE2L6:CD6:ASIC2:RAD51D:CCL15	http://www.gsea-msigdb.org/gsea/msigdb/human/geneset/MODULE_45	HPV16 seropositivity
Cancer_modules	MODULE_223	136	10	8.9985e-07	2.58557e-05	SLAMF1:HLA-C:HLA-B:HLA-DRA:HLA-DRB5:HLA-DMB:HLA-DOA:CD5:CCL14:CCL15-CCL14:S100B	http://www.gsea-msigdb.org/gsea/msigdb/human/geneset/MODULE_223	HPV16 seropositivity
Cancer_modules	MODULE_58	21	5	1.48345e-06	3.67905e-05	C4BPB:C4BPA:C2:CFB:C4A	http://www.gsea-msigdb.org/gsea/msigdb/human/geneset/MODULE_58	HPV16 seropositivity
Cancer_modules	MODULE_208	112	9	1.52068e-06	3.67905e-05	CFB:HLA-DRA:HLA-DMB:HLA-DMA:HLA-DPA1:HLA-DPB1:CD5:CCL7:CCL18	http://www.gsea-msigdb.org/gsea/msigdb/human/geneset/MODULE_208	HPV16 seropositivity
Cancer_modules	MODULE_27	344	15	1.53649e-06	3.67905e-05	TNFRSF4:SLAMF1:CR1:CXCR6:HLA-C:HLA-B:HLA-DRA:HLA-DRB5:HLA-DMB:HLA-DOA:CD6:CD5:CCL2:CCL13:CNTNAP1	http://www.gsea-msigdb.org/gsea/msigdb/human/geneset/MODULE_27	HPV16 seropositivity
Cancer_modules	MODULE_130	22	5	1.9046e-06	4.32043e-05	C4BPB:C4BPA:C2:CFB:C4A	http://www.gsea-msigdb.org/gsea/msigdb/human/geneset/MODULE_130	HPV16 seropositivity
Cancer_modules	MODULE_5	413	16	3.17363e-06	6.83917e-05	CD34:G0S2:LST1:AIF1:C2:TNXB:AGER:GPSM3:PSMB9:TAP1:HLA-DMA:SLC39A7:UBE2L6:CCL2:CCL15:CCL18	http://www.gsea-msigdb.org/gsea/msigdb/human/geneset/MODULE_5	HPV16 seropositivity
Cancer_modules	MODULE_543	14	4	8.03891e-06	0.000164989	HLA-DRA:HLA-DOB:HLA-DMB:HLA-DOA	http://www.gsea-msigdb.org/gsea/msigdb/human/geneset/MODULE_543	HPV16 seropositivity
Cancer_modules	MODULE_92	144	9	1.20295e-05	0.000235669	FGF9:CCL2:CCL7:CCL11:CCL8:CCL13:CCL15:CCL23:CCL18	http://www.gsea-msigdb.org/gsea/msigdb/human/geneset/MODULE_92	HPV16 seropositivity
Cancer_modules	MODULE_111	149	9	1.58219e-05	0.000296488	CD34:AIF1:CFB:ATF6B:HLA-DOB:CD5:NELL2:CCL2:TAF15	http://www.gsea-msigdb.org/gsea/msigdb/human/geneset/MODULE_111	HPV16 seropositivity
Cancer_modules	MODULE_292	123	8	2.77094e-05	0.000497615	HLA-DRA:HLA-DMB:HLA-DMA:HLA-DPA1:HLA-DPB1:CD5:CCL7:CCL18	http://www.gsea-msigdb.org/gsea/msigdb/human/geneset/MODULE_292	HPV16 seropositivity
Cancer_modules	MODULE_171	126	8	3.29601e-05	0.000568233	CXCR6:CFB:HLA-DRA:HLA-DPA1:HLA-DPB1:CD5:CCL7:CCL18	http://www.gsea-msigdb.org/gsea/msigdb/human/geneset/MODULE_171	HPV16 seropositivity
Cancer_modules	MODULE_128	93	7	3.47285e-05	0.000575692	CXCR6:AIF1:HLA-DOA:CCL2:CCL11:CCL14:CCL15-CCL14:CCL18	http://www.gsea-msigdb.org/gsea/msigdb/human/geneset/MODULE_128	HPV16 seropositivity
Cancer_modules	MODULE_79	95	7	3.98482e-05	0.000636095	CXCR6:AIF1:HLA-DOA:CCL2:CCL11:CCL14:CCL15-CCL14:CCL18	http://www.gsea-msigdb.org/gsea/msigdb/human/geneset/MODULE_79	HPV16 seropositivity
Cancer_modules	MODULE_170	96	7	4.26311e-05	0.000656214	CXCR6:AIF1:HLA-DOA:CCL2:CCL11:CCL14:CCL15-CCL14:CCL18	http://www.gsea-msigdb.org/gsea/msigdb/human/geneset/MODULE_170	HPV16 seropositivity
Cancer_modules	MODULE_44	312	12	5.89862e-05	0.000876657	PFKFB2:CD34:DSP:C2:GPSM3:PSMB9:TAP1:HLA-DMA:UBE2L6:CD6:CCL15:CCL18	http://www.gsea-msigdb.org/gsea/msigdb/human/geneset/MODULE_44	HPV16 seropositivity
Cancer_modules	MODULE_23	542	16	8.73463e-05	0.00125488	PFKFB2:C4BPB:C4BPA:CD34:G0S2:HSD11B1:TNF:APOM:C2:CFB:TNXB:HLA-DMA:UBE2L6:ASIC2:CCL2:CCL15	http://www.gsea-msigdb.org/gsea/msigdb/human/geneset/MODULE_23	HPV16 seropositivity
Cancer_modules	MODULE_20	77	6	0.000104934	0.00145892	CD34:CFB:AGPAT1:HLA-DOB:NELL2:CCL2	http://www.gsea-msigdb.org/gsea/msigdb/human/geneset/MODULE_20	HPV16 seropositivity
Cancer_modules	MODULE_385	27	4	0.00012763	0.00171902	FGF9:CCL7:CCL8:CCL23	http://www.gsea-msigdb.org/gsea/msigdb/human/geneset/MODULE_385	HPV16 seropositivity
Cancer_modules	MODULE_88	802	19	0.000335842	0.0043863	PFKFB2:C4BPB:C4BPA:G0S2:HSD11B1:DSP:LST1:APOM:C2:CFB:TNXB:GPSM3:HLA-DMA:UBE2L6:CD6:CCL2:CCL7:CCL15:HNF1B	http://www.gsea-msigdb.org/gsea/msigdb/human/geneset/MODULE_88	HPV16 seropositivity
Cancer_modules	MODULE_244	178	8	0.000363572	0.00460881	NEK2:MSH5:VARS:HSPA1L:TAP2:PEX1:CCT6B:XRCC6	http://www.gsea-msigdb.org/gsea/msigdb/human/geneset/MODULE_244	HPV16 seropositivity
Cancer_modules	MODULE_122	136	7	0.000376262	0.0046334	LAMB3:TNXB:CD6:CD5:CCL2:CCL11:CNTNAP1	http://www.gsea-msigdb.org/gsea/msigdb/human/geneset/MODULE_122	HPV16 seropositivity
Cancer_modules	MODULE_157	106	6	0.000597906	0.00715827	CD34:AIF1:CFB:ATF6B:HLA-DOB:CCL2	http://www.gsea-msigdb.org/gsea/msigdb/human/geneset/MODULE_157	HPV16 seropositivity
Cancer_modules	MODULE_53	386	11	0.00146824	0.017103	PFKFB2:TNF:LST1:AIF1:GPSM3:PSMB8:TAP1:HLA-DMA:UBE2L6:CCL2:CCL7	http://www.gsea-msigdb.org/gsea/msigdb/human/geneset/MODULE_53	HPV16 seropositivity
Cancer_modules	MODULE_6	396	11	0.00179517	0.020361	CD34:G0S2:DSP:C2:CFB:TNXB:HLA-DMA:CD6:CCL2:CCL7:CCL15	http://www.gsea-msigdb.org/gsea/msigdb/human/geneset/MODULE_6	HPV16 seropositivity
Cancer_modules	MODULE_15	342	10	0.00198079	0.0218902	PFKFB2:CD34:SSR1:LST1:AIF1:GPSM3:PSMB8:PSMB9:HLA-DMA:UBE2L6	http://www.gsea-msigdb.org/gsea/msigdb/human/geneset/MODULE_15	HPV16 seropositivity
Cancer_modules	MODULE_55	800	17	0.00220583	0.0237678	PFKFB2:C4BPB:C4BPA:G0S2:HSD11B1:DSP:APOM:C2:CFB:TNXB:HLA-DMA:UBE2L6:CD6:CCL2:CCL7:CCL15:HNF1B	http://www.gsea-msigdb.org/gsea/msigdb/human/geneset/MODULE_55	HPV16 seropositivity
Cancer_modules	MODULE_41	540	13	0.00252465	0.0265397	PFKFB2:PLXNA2:RREB1:ATP6V1G2:APOM:ATF6B:GPSM3:HLA-DOB:ASIC2:CCL7:CCL13:RAD51D:CCL16	http://www.gsea-msigdb.org/gsea/msigdb/human/geneset/MODULE_41	HPV16 seropositivity
Cancer_modules	MODULE_13	501	12	0.00380605	0.0390574	PFKFB2:CD34:RREB1:AIF1:TNXB:ATF6B:AGPAT1:HLA-DOB:ASIC2:CCL13:RAD51D:LYZL6	http://www.gsea-msigdb.org/gsea/msigdb/human/geneset/MODULE_13	HPV16 seropositivity
Chemical_and_Genetic_pertubation	GAURNIER_PSMD4_TARGETS	67	20	9.50973e-25	3.23806e-21	HLA-C:HLA-B:TNF:C2:HLA-DRA:HLA-DRB5:HLA-DQB2:HLA-DMB:HLA-DMA:HLA-DOA:HLA-DPA1:HLA-DPB1:HLA-DPB2:CCL2:CCL7:CCL8:CCL13:CCL1:CCL23:CCL18	http://www.gsea-msigdb.org/gsea/msigdb/human/geneset/GAURNIER_PSMD4_TARGETS	HPV16 seropositivity
Chemical_and_Genetic_pertubation	LIU_OVARIAN_CANCER_TUMORS_AND_XENOGRAFTS_XDGS_DN	1525	44	6.77791e-11	1.15394e-07	TNFRSF4:CR1:CD34:G0S2:HSD11B1:CXCR6:HLA-C:HLA-B:LST1:AIF1:C2:CFB:C4A:GPSM3:NOTCH4:HLA-DRA:HLA-DRB5:HLA-DRB6:HLA-DQA2:HLA-DQB2:TAPSAR1:PSMB9:TAP1:HLA-DMB:HLA-DMA:HLA-DOA:HLA-DPA1:HLA-DPB1:HLA-DPB2:AOAH:ADAM22:STEAP4:STEAP2:CDK14:FZD1:LRRN3:MDFIC:SOCS2:CCL2:CCL11:CCL8:SLFN11:CNTNAP1:ISM1	http://www.gsea-msigdb.org/gsea/msigdb/human/geneset/LIU_OVARIAN_CANCER_TUMORS_AND_XENOGRAFTS_XDGS_DN	HPV16 seropositivity
Chemical_and_Genetic_pertubation	ICHIBA_GRAFT_VERSUS_HOST_DISEASE_D7_UP	108	12	6.5157e-10	7.39532e-07	CLIC1:HLA-DRA:HLA-DRB5:TAP2:PSMB8:PSMB9:TAP1:HLA-DMB:HLA-DMA:TAPBP:CCL7:CCL23	http://www.gsea-msigdb.org/gsea/msigdb/human/geneset/ICHIBA_GRAFT_VERSUS_HOST_DISEASE_D7_UP	HPV16 seropositivity
Chemical_and_Genetic_pertubation	WUNDER_INFLAMMATORY_RESPONSE_AND_CHOLESTEROL_UP	58	9	4.64153e-09	3.9511e-06	HLA-B:AIF1:HLA-DRB5:TAP2:PSMB8:PSMB9:HLA-DMB:HLA-DMA:CCL8	http://www.gsea-msigdb.org/gsea/msigdb/human/geneset/WUNDER_INFLAMMATORY_RESPONSE_AND_CHOLESTEROL_UP	HPV16 seropositivity
Chemical_and_Genetic_pertubation	NIKOLSKY_BREAST_CANCER_7Q21_Q22_AMPLICON	70	9	2.56217e-08	1.74484e-05	C7orf63:CLDN12:CDK14:FZD1:MTERF:PEX1:RBM48:HEPACAM2:CCDC132	http://www.gsea-msigdb.org/gsea/msigdb/human/geneset/NIKOLSKY_BREAST_CANCER_7Q21_Q22_AMPLICON	HPV16 seropositivity
Chemical_and_Genetic_pertubation	MIDORIKAWA_AMPLIFIED_IN_LIVER_CANCER	52	8	3.65708e-08	2.07539e-05	RREB1:SSR1:CAGE1:RIOK1:DSP:SNRNP48:SYNRG:HNF1B	http://www.gsea-msigdb.org/gsea/msigdb/human/geneset/MIDORIKAWA_AMPLIFIED_IN_LIVER_CANCER	HPV16 seropositivity
Chemical_and_Genetic_pertubation	KIM_GLIS2_TARGETS_UP	80	9	8.39889e-08	4.08546e-05	AIF1:HLA-DRA:HLA-DRB5:PSMB8:PSMB9:HLA-DMB:HLA-DMA:CCL8:CCL23	http://www.gsea-msigdb.org/gsea/msigdb/human/geneset/KIM_GLIS2_TARGETS_UP	HPV16 seropositivity
Chemical_and_Genetic_pertubation	TARTE_PLASMA_CELL_VS_PLASMABLAST_UP	365	17	1.19746e-07	5.09668e-05	C4BPA:CR1:CD34:RPL34:HLA-B:LST1:HSPA1A:HSPA1B:CFB:TNXB:ATF6B:AGER:PBX2:NOTCH4:HLA-DQB2:HLA-DOB:NELL2:CNTNAP1	http://www.gsea-msigdb.org/gsea/msigdb/human/geneset/TARTE_PLASMA_CELL_VS_PLASMABLAST_UP	HPV16 seropositivity
Chemical_and_Genetic_pertubation	PELLICCIOTTA_HDAC_IN_ANTIGEN_PRESENTATION_DN	46	7	2.88859e-07	0.00010633	HLA-C:HLA-B:TAP2:PSMB8:PSMB9:TAP1:TAPBP	http://www.gsea-msigdb.org/gsea/msigdb/human/geneset/PELLICCIOTTA_HDAC_IN_ANTIGEN_PRESENTATION_DN	HPV16 seropositivity
Chemical_and_Genetic_pertubation	WIELAND_UP_BY_HBV_INFECTION	93	9	3.12276e-07	0.00010633	HLA-B:HLA-DRA:PSMB9:HLA-DMB:HLA-DMA:HLA-DPA1:HLA-DPB1:TAPBP:UBE2L6	http://www.gsea-msigdb.org/gsea/msigdb/human/geneset/WIELAND_UP_BY_HBV_INFECTION	HPV16 seropositivity
Chemical_and_Genetic_pertubation	RODWELL_AGING_KIDNEY_UP	461	18	6.78164e-07	0.000209923	TXNDC5:HLA-B:LST1:CLIC1:VARS:CFB:HLA-DRA:HLA-DRB6:PSMB8:PSMB9:TAP1:HLA-DMA:HLA-DPA1:TAPBP:CCL2:LIG3:SLFN5:SLFN11	http://www.gsea-msigdb.org/gsea/msigdb/human/geneset/RODWELL_AGING_KIDNEY_UP	HPV16 seropositivity
Chemical_and_Genetic_pertubation	SANA_TNF_SIGNALING_UP	82	8	1.34862e-06	0.00038267	LAMB3:HLA-C:HLA-B:TAPBP:CCL2:CCL7:CCL11:CCL8	http://www.gsea-msigdb.org/gsea/msigdb/human/geneset/SANA_TNF_SIGNALING_UP	HPV16 seropositivity
Chemical_and_Genetic_pertubation	MARKEY_RB1_ACUTE_LOF_DN	222	12	1.95438e-06	0.000506032	HLA-B:LST1:C2:PSMB8:PSMB9:TAP1:TAPBP:UBE2L6:CCL7:CCL8:CCL15:CCL23	http://www.gsea-msigdb.org/gsea/msigdb/human/geneset/MARKEY_RB1_ACUTE_LOF_DN	HPV16 seropositivity
Chemical_and_Genetic_pertubation	WORSCHECH_TUMOR_REJECTION_UP	61	7	2.0806e-06	0.000506032	TNFRSF4:IRF6:CCL11:CCL8:CCL1:CCL15:CCL23	http://www.gsea-msigdb.org/gsea/msigdb/human/geneset/WORSCHECH_TUMOR_REJECTION_UP	HPV16 seropositivity
Chemical_and_Genetic_pertubation	KUROZUMI_RESPONSE_TO_ONCOCYTIC_VIRUS	45	6	4.66905e-06	0.00105988	LTA:TNF:CCL2:CCL7:CCL23:CD40LG	http://www.gsea-msigdb.org/gsea/msigdb/human/geneset/KUROZUMI_RESPONSE_TO_ONCOCYTIC_VIRUS	HPV16 seropositivity
Chemical_and_Genetic_pertubation	KIM_LRRC3B_TARGETS	27	5	5.61195e-06	0.00115893	HLA-C:HLA-B:TAP1:HLA-DPB1:TAPBP	http://www.gsea-msigdb.org/gsea/msigdb/human/geneset/KIM_LRRC3B_TARGETS	HPV16 seropositivity
Chemical_and_Genetic_pertubation	RAY_ALZHEIMERS_DISEASE	13	4	5.78616e-06	0.00115893	TNF:CCL7:CCL15:CCL18	http://www.gsea-msigdb.org/gsea/msigdb/human/geneset/RAY_ALZHEIMERS_DISEASE	HPV16 seropositivity
Chemical_and_Genetic_pertubation	MCLACHLAN_DENTAL_CARIES_UP	227	11	1.47498e-05	0.00279017	G0S2:CFB:HLA-DRA:HLA-DRB6:HLA-DMB:HLA-DMA:HLA-DPA1:HLA-DPB1:CCL2:CCL8:CCL18	http://www.gsea-msigdb.org/gsea/msigdb/human/geneset/MCLACHLAN_DENTAL_CARIES_UP	HPV16 seropositivity
Chemical_and_Genetic_pertubation	GRAESSMANN_APOPTOSIS_BY_SERUM_DEPRIVATION_UP	538	17	2.2477e-05	0.00402811	XPR1:HSD11B1:HHAT:ZNF672:SNRNP48:HLA-B:CFB:C4A:CYP21A2:TAP2:STEAP4:CCL7:LIG3:SLFN13:SLFN12L:AP2B1:CCL15	http://www.gsea-msigdb.org/gsea/msigdb/human/geneset/GRAESSMANN_APOPTOSIS_BY_SERUM_DEPRIVATION_UP	HPV16 seropositivity
Chemical_and_Genetic_pertubation	HELLER_SILENCED_BY_METHYLATION_UP	259	11	4.94958e-05	0.00802921	TNFRSF4:DDAH2:CFB:HLA-DRA:HLA-DRB6:HLA-DQA2:HLA-DOB:HLA-DMB:HLA-DMA:HLA-DPA1:HLA-DPB1	http://www.gsea-msigdb.org/gsea/msigdb/human/geneset/HELLER_SILENCED_BY_METHYLATION_UP	HPV16 seropositivity
Chemical_and_Genetic_pertubation	ICHIBA_GRAFT_VERSUS_HOST_DISEASE_35D_UP	134	8	5.11718e-05	0.00802921	AIF1:CLIC1:HLA-DRB5:PSMB9:TAP1:HLA-DMB:HLA-DMA:TAPBP	http://www.gsea-msigdb.org/gsea/msigdb/human/geneset/ICHIBA_GRAFT_VERSUS_HOST_DISEASE_35D_UP	HPV16 seropositivity
Chemical_and_Genetic_pertubation	GRAHAM_CML_QUIESCENT_VS_NORMAL_QUIESCENT_DN	42	5	5.25198e-05	0.00802921	AIF1:HLA-DMB:HLA-DMA:HLA-DPA1:HLA-DPB1	http://www.gsea-msigdb.org/gsea/msigdb/human/geneset/GRAHAM_CML_QUIESCENT_VS_NORMAL_QUIESCENT_DN	HPV16 seropositivity
Chemical_and_Genetic_pertubation	DER_IFN_BETA_RESPONSE_UP	100	7	5.54059e-05	0.00802921	HLA-C:PSMB8:PSMB9:TAP1:AP3M2:PARP4:XRCC6	http://www.gsea-msigdb.org/gsea/msigdb/human/geneset/DER_IFN_BETA_RESPONSE_UP	HPV16 seropositivity
Chemical_and_Genetic_pertubation	NAKAYAMA_SOFT_TISSUE_TUMORS_PCA1_UP	69	6	5.65935e-05	0.00802921	AIF1:CFB:HLA-DRA:HLA-DPA1:CCL2:CCL13	http://www.gsea-msigdb.org/gsea/msigdb/human/geneset/NAKAYAMA_SOFT_TISSUE_TUMORS_PCA1_UP	HPV16 seropositivity
Chemical_and_Genetic_pertubation	SANA_RESPONSE_TO_IFNG_UP	71	6	6.65301e-05	0.0090614	HLA-C:HLA-B:HLA-DRB5:HLA-DMA:HLA-DPA1:UBE2L6	http://www.gsea-msigdb.org/gsea/msigdb/human/geneset/SANA_RESPONSE_TO_IFNG_UP	HPV16 seropositivity
Chemical_and_Genetic_pertubation	ALCALAY_AML_BY_NPM1_LOCALIZATION_DN	184	9	8.26871e-05	0.0108288	CD34:ATF6B:PBX2:HLA-DRA:HLA-DRB6:HLA-DMA:HLA-DPA1:MDFIC:S100B	http://www.gsea-msigdb.org/gsea/msigdb/human/geneset/ALCALAY_AML_BY_NPM1_LOCALIZATION_DN	HPV16 seropositivity
Chemical_and_Genetic_pertubation	WALLACE_PROSTATE_CANCER_RACE_UP	278	11	9.32135e-05	0.0113591	SLAMF1:HLA-B:HLA-DRA:TAP2:PSMB8:PSMB9:TAP1:HLA-DPB1:UBE2L6:CCL8:SLFN12	http://www.gsea-msigdb.org/gsea/msigdb/human/geneset/WALLACE_PROSTATE_CANCER_RACE_UP	HPV16 seropositivity
Chemical_and_Genetic_pertubation	NEWMAN_ERCC6_TARGETS_UP	25	4	9.34081e-05	0.0113591	SLC25A40:DBF4:SRI:STEAP1	http://www.gsea-msigdb.org/gsea/msigdb/human/geneset/NEWMAN_ERCC6_TARGETS_UP	HPV16 seropositivity
Chemical_and_Genetic_pertubation	GALINDO_IMMUNE_RESPONSE_TO_ENTEROTOXIN	77	6	0.000104934	0.0123207	SQSTM1:RREB1:TNF:TAPBP:SLFN12L:CCL15	http://www.gsea-msigdb.org/gsea/msigdb/human/geneset/GALINDO_IMMUNE_RESPONSE_TO_ENTEROTOXIN	HPV16 seropositivity
Chemical_and_Genetic_pertubation	SMID_BREAST_CANCER_NORMAL_LIKE_UP	446	14	0.000128295	0.0145615	TRAF3IP3:LST1:AIF1:TNXA:HLA-DRA:HLA-DOB:HLA-DPA1:AOAH:LRRN3:CD6:CCL2:CCL14:CCL15-CCL14:S100B:CD40LG	http://www.gsea-msigdb.org/gsea/msigdb/human/geneset/SMID_BREAST_CANCER_NORMAL_LIKE_UP	HPV16 seropositivity
Chemical_and_Genetic_pertubation	LUI_THYROID_CANCER_CLUSTER_4	11	3	0.000140837	0.0154694	HLA-DRA:HLA-DPA1:HLA-DPB1	http://www.gsea-msigdb.org/gsea/msigdb/human/geneset/LUI_THYROID_CANCER_CLUSTER_4	HPV16 seropositivity
Chemical_and_Genetic_pertubation	YAGI_AML_WITH_T_8_21_TRANSLOCATION	348	12	0.000164803	0.0170366	CD34:SSR1:LST1:AIF1:DDAH2:HLA-DRA:HLA-DMB:HLA-DMA:HLA-DPA1:HLA-DPB1:CDK14:SACS	http://www.gsea-msigdb.org/gsea/msigdb/human/geneset/YAGI_AML_WITH_T_8_21_TRANSLOCATION	HPV16 seropositivity
Chemical_and_Genetic_pertubation	DIRMEIER_LMP1_RESPONSE_LATE_DN	29	4	0.000170116	0.0170366	LSM2:PSMB9:HLA-DMA:COL11A2	http://www.gsea-msigdb.org/gsea/msigdb/human/geneset/DIRMEIER_LMP1_RESPONSE_LATE_DN	HPV16 seropositivity
Chemical_and_Genetic_pertubation	BAUS_TFF2_TARGETS_UP	29	4	0.000170116	0.0170366	PSMB8:PSMB9:TAP1:CCL8	http://www.gsea-msigdb.org/gsea/msigdb/human/geneset/BAUS_TFF2_TARGETS_UP	HPV16 seropositivity
Chemical_and_Genetic_pertubation	SAUL_SEN_MAYO	121	7	0.000184011	0.0179017	TNF:CCL2:CCL7:CCL8:CCL13:CCL1:CCL16	http://www.gsea-msigdb.org/gsea/msigdb/human/geneset/SAUL_SEN_MAYO	HPV16 seropositivity
Chemical_and_Genetic_pertubation	KIM_BIPOLAR_DISORDER_OLIGODENDROCYTE_DENSITY_CORR_DN	87	6	0.000206196	0.0192151	LTA:TNF:MSH5:CCL7:CCL1:CCL23	http://www.gsea-msigdb.org/gsea/msigdb/human/geneset/KIM_BIPOLAR_DISORDER_OLIGODENDROCYTE_DENSITY_CORR_DN	HPV16 seropositivity
Chemical_and_Genetic_pertubation	BOQUEST_STEM_CELL_DN	208	9	0.000208798	0.0192151	G0S2:HLA-B:NOTCH4:HLA-DRA:HLA-DMA:HLA-DPA1:HLA-DPB1:SOCS2:CCL14:CCL15-CCL14	http://www.gsea-msigdb.org/gsea/msigdb/human/geneset/BOQUEST_STEM_CELL_DN	HPV16 seropositivity
Chemical_and_Genetic_pertubation	GRAESSMANN_RESPONSE_TO_MC_AND_SERUM_DEPRIVATION_UP	210	9	0.000224193	0.0200529	HSD11B1:HHAT:ZNF672:CFB:TAP2:STEAP4:CCL7:SLFN12L:CCL15	http://www.gsea-msigdb.org/gsea/msigdb/human/geneset/GRAESSMANN_RESPONSE_TO_MC_AND_SERUM_DEPRIVATION_UP	HPV16 seropositivity
Chemical_and_Genetic_pertubation	ZHENG_IL22_SIGNALING_UP	57	5	0.00022968	0.0200529	CFB:FZD1:CCL8:SLFN13:SLFN12L	http://www.gsea-msigdb.org/gsea/msigdb/human/geneset/ZHENG_IL22_SIGNALING_UP	HPV16 seropositivity
Chemical_and_Genetic_pertubation	GINESTIER_BREAST_CANCER_20Q13_AMPLIFICATION_DN	170	8	0.000266819	0.0222702	PRRC2A:BAG6:CSNK2B:MSH5:EHMT2:DXO:BRD2:TAPBP	http://www.gsea-msigdb.org/gsea/msigdb/human/geneset/GINESTIER_BREAST_CANCER_20Q13_AMPLIFICATION_DN	HPV16 seropositivity
Chemical_and_Genetic_pertubation	LINDSTEDT_DENDRITIC_CELL_MATURATION_A	59	5	0.000270333	0.0222702	TNFRSF4:TNF:CCL2:CCL8:CCL1	http://www.gsea-msigdb.org/gsea/msigdb/human/geneset/LINDSTEDT_DENDRITIC_CELL_MATURATION_A	HPV16 seropositivity
Chemical_and_Genetic_pertubation	POOLA_INVASIVE_BREAST_CANCER_UP	264	10	0.000274699	0.0222702	TRAF3IP3:NEK2:LST1:AIF1:HLA-DRB6:HLA-DMB:CD6:CCL11:CCL8:CCL18	http://www.gsea-msigdb.org/gsea/msigdb/human/geneset/POOLA_INVASIVE_BREAST_CANCER_UP	HPV16 seropositivity
Chemical_and_Genetic_pertubation	JINESH_BLEBBISHIELD_VS_LIVE_CONTROL_DN	265	10	0.000283086	0.0224165	REG4:C1orf116:SERTAD4:HLA-B:CFB:HLA-DRA:SRI:UBE2L6:SOCS2:PARP4	http://www.gsea-msigdb.org/gsea/msigdb/human/geneset/JINESH_BLEBBISHIELD_VS_LIVE_CONTROL_DN	HPV16 seropositivity
Chemical_and_Genetic_pertubation	LINDGREN_BLADDER_CANCER_CLUSTER_2B	375	12	0.000325923	0.025222	SSR1:AIF1:HLA-DRA:HLA-DRB5:HLA-DRB6:HLA-DMA:HLA-DPB1:SOCS2:CCL2:CCL13:SLFN11:CCL15	http://www.gsea-msigdb.org/gsea/msigdb/human/geneset/LINDGREN_BLADDER_CANCER_CLUSTER_2B	HPV16 seropositivity
Chemical_and_Genetic_pertubation	BEIER_GLIOMA_STEM_CELL_DN	62	5	0.000341272	0.0252857	DDAH2:HLA-DRA:HLA-DMB:HLA-DMA:HLA-DPA1	http://www.gsea-msigdb.org/gsea/msigdb/human/geneset/BEIER_GLIOMA_STEM_CELL_DN	HPV16 seropositivity
Chemical_and_Genetic_pertubation	YANG_BCL3_TARGETS_UP	323	11	0.000341598	0.0252857	IRF6:TNF:PSMB8:PSMB9:TAP1:UBE2L6:FGF9:CCL2:CCL11:PEX12:CCL23	http://www.gsea-msigdb.org/gsea/msigdb/human/geneset/YANG_BCL3_TARGETS_UP	HPV16 seropositivity
Chemical_and_Genetic_pertubation	BASSO_CD40_SIGNALING_UP	97	6	0.000372309	0.0269726	SLAMF1:LTA:TNF:TAP1:HLA-DMA:HLA-DPB1	http://www.gsea-msigdb.org/gsea/msigdb/human/geneset/BASSO_CD40_SIGNALING_UP	HPV16 seropositivity
Chemical_and_Genetic_pertubation	BLANCO_MELO_BRONCHIAL_EPITHELIAL_CELLS_INFLUENZA_A_DEL_NS1_INFECTION_UP	618	16	0.000382643	0.0271437	IRF6:HLA-C:HLA-B:HSPA1A:HSPA1B:STK19:HLA-DOB:TAP2:PSMB8:TAPSAR1:PSMB9:TAP1:TAPBP:UBE2L6:SOCS2:TINF2:SLFN12	http://www.gsea-msigdb.org/gsea/msigdb/human/geneset/BLANCO_MELO_BRONCHIAL_EPITHELIAL_CELLS_INFLUENZA_A_DEL_NS1_INFECTION_UP	HPV16 seropositivity
Chemical_and_Genetic_pertubation	HOWLIN_PUBERTAL_MAMMARY_GLAND	64	5	0.000395835	0.0275065	HSD11B1:TNF:CCL7:CCL8:CCL23	http://www.gsea-msigdb.org/gsea/msigdb/human/geneset/HOWLIN_PUBERTAL_MAMMARY_GLAND	HPV16 seropositivity
Chemical_and_Genetic_pertubation	BROWNE_INTERFERON_RESPONSIVE_GENES	66	5	0.000456737	0.0311038	PSMB8:PSMB9:TAP1:UBE2L6:CCL8	http://www.gsea-msigdb.org/gsea/msigdb/human/geneset/BROWNE_INTERFERON_RESPONSIVE_GENES	HPV16 seropositivity
Chemical_and_Genetic_pertubation	SWEET_LUNG_CANCER_KRAS_UP	452	13	0.000512003	0.0341838	LAMB3:CLIC1:HSPA1A:HSPA1B:EHMT2:HLA-DRA:HLA-DRB5:HLA-DMB:HLA-DMA:MDFIC:SOCS2:CCL15:CCL23:HNF1B	http://www.gsea-msigdb.org/gsea/msigdb/human/geneset/SWEET_LUNG_CANCER_KRAS_UP	HPV16 seropositivity
Chemical_and_Genetic_pertubation	DER_IFN_GAMMA_RESPONSE_UP	69	5	0.000560991	0.0367341	HLA-C:PSMB8:PSMB9:TAP1:XRCC6	http://www.gsea-msigdb.org/gsea/msigdb/human/geneset/DER_IFN_GAMMA_RESPONSE_UP	HPV16 seropositivity
Chemical_and_Genetic_pertubation	HSIAO_HOUSEKEEPING_GENES	347	11	0.000621324	0.0396089	CD34:RPL34:SQSTM1:HLA-B:CSNK2B:CLIC1:AGPAT1:HLA-DRA:BRD2:HLA-DOA:HLA-DPA1	http://www.gsea-msigdb.org/gsea/msigdb/human/geneset/HSIAO_HOUSEKEEPING_GENES	HPV16 seropositivity
Chemical_and_Genetic_pertubation	CERVERA_SDHB_TARGETS_2	107	6	0.000628363	0.0396089	MICB:APOM:C2:CFB:STEAP1:TNFRSF19	http://www.gsea-msigdb.org/gsea/msigdb/human/geneset/CERVERA_SDHB_TARGETS_2	HPV16 seropositivity
Chemical_and_Genetic_pertubation	DER_IFN_ALPHA_RESPONSE_UP	71	5	0.000639791	0.0396089	HLA-C:PSMB8:PSMB9:TAP1:XRCC6	http://www.gsea-msigdb.org/gsea/msigdb/human/geneset/DER_IFN_ALPHA_RESPONSE_UP	HPV16 seropositivity
Chemical_and_Genetic_pertubation	THUM_SYSTOLIC_HEART_FAILURE_UP	408	12	0.000688206	0.0418454	CD46:C1orf132:ZNF672:LST1:AIF1:CFB:HLA-DRA:HLA-DMA:HLA-DPA1:RBM48:SOCS2:CCL8	http://www.gsea-msigdb.org/gsea/msigdb/human/geneset/THUM_SYSTOLIC_HEART_FAILURE_UP	HPV16 seropositivity
Chemical_and_Genetic_pertubation	FEVR_CTNNB1_TARGETS_UP	657	16	0.000738559	0.0441192	PFKFB2:LAMB3:G0S2:GNPDA1:HSPA1A:HSPA1B:NEU1:C2:HLA-DQB2:TAP2:TAP1:HLA-DMB:HLA-DMA:VPS52:HEPACAM2:AP3M2:HNF1B	http://www.gsea-msigdb.org/gsea/msigdb/human/geneset/FEVR_CTNNB1_TARGETS_UP	HPV16 seropositivity
Category	GeneSet	N_genes	N_overlap	p	adjP	genes	link	analysis
Curated_gene_sets	NIKOLSKY_BREAST_CANCER_17Q11_Q21_AMPLICON	124	18	5.26737e-16	3.42115e-12	KIAA0100:SEZ6:CRYBA1:TAOK1:ABHD15:TP53I13:GIT1:ANKRD13B:CORO6:SSH2:EFCAB5:NSRP1:SLC6A4:BLMH:TMIGD1:CPD:GOSR1:TBC1D29	http://www.gsea-msigdb.org/gsea/msigdb/human/geneset/NIKOLSKY_BREAST_CANCER_17Q11_Q21_AMPLICON	HPV18 seropositivity
Curated_gene_sets	NIKOLSKY_BREAST_CANCER_11Q12_Q14_AMPLICON	151	17	2.57537e-13	8.36351e-10	CNIH2:BRMS1:B3GNT1:SLC29A2:NPAS4:MRPL11:PELI3:DPP3:CTD-3074O7.11:BBS1:ZDHHC24:RBM14:RBM4B:C11orf80:RCE1:LRFN4:SSH3:CLCF1:CORO1B	http://www.gsea-msigdb.org/gsea/msigdb/human/geneset/NIKOLSKY_BREAST_CANCER_11Q12_Q14_AMPLICON	HPV18 seropositivity
TF_targets	PCGF1_TARGET_GENES	506	17	1.75964e-05	0.0141416	CALM2:SNX24:LINC01024:PURA:HBEGF:PRELID2:MICAL1:PHACTR2:PLAGL1:REPIN1:ZNF775:KLF4:MRPL11:PELI3:CALM1:GIT1:ANKRD13B:SSH2:CALM3	http://www.gsea-msigdb.org/gsea/msigdb/human/geneset/PCGF1_TARGET_GENES	HPV18 seropositivity
TF_targets	HOXA10_TARGET_GENES	235	11	2.98137e-05	0.0141416	IL1R2:CCDC115:IMP4:SRFBP1:SPATA24:LINC01024:PURA:LARS:FAM114A2:MFAP3:CPD	http://www.gsea-msigdb.org/gsea/msigdb/human/geneset/HOXA10_TARGET_GENES	HPV18 seropositivity
TF_targets	GTGGGTGK_UNKNOWN	294	12	4.97359e-05	0.0141416	CALM2:PURA:HBEGF:NR3C1:EPHA1:KCNH2:FAM89B:CHKA:CALM1:TAOK1:GIT1:ANKRD13B:BLMH:CALM3	http://www.gsea-msigdb.org/gsea/msigdb/human/geneset/GTGGGTGK_UNKNOWN	HPV18 seropositivity
TF_targets	ZNF704_TARGET_GENES	65	6	5.07322e-05	0.0141416	PPIC:SESN1:CEP57L1:LTV1:NDUFB1:CPSF2	http://www.gsea-msigdb.org/gsea/msigdb/human/geneset/ZNF704_TARGET_GENES	HPV18 seropositivity
GWAScatalog	Response to (pegylated) interferon in HBeAG-positive hepatitis B	8	6	2.7862e-11	1.23289e-07	YIPF5:KCTD16:PRELID2:GRXCR2:SH3RF2:PLAC8L1	.	HPV18 seropositivity
GWAScatalog	Bipolar disorder	511	20	2.99968e-07	0.000600146	PHAX:PFDN1:HBEGF:SLC4A9:NMUR2:PLXNA4:CNIH2:BRMS1:SLC29A2:NPAS4:MRPL11:PELI3:DPP3:CTD-3074O7.11:BBS1:ZDHHC24:RBM14:RBM4B:C11orf80:RCE1:LRFN4:SYT12	.	HPV18 seropositivity
GWAScatalog	Response to platinum-based neoadjuvant chemotherapy in cervical cancer	16	5	4.06879e-07	0.000600146	PSMC1:NRDE2:TTC7B:RPS6KA5:SNORA11B	.	HPV18 seropositivity
GWAScatalog	Circulating chemerin levels	4	3	4.06776e-06	0.00449996	ACTR3C:RARRES2:REPIN1	.	HPV18 seropositivity
GWAScatalog	LDL cholesterol levels x loop diuretics use interaction	6	3	2.00351e-05	0.017731	ATXN3:RP11-529H20.5:NDUFB1:CPSF2	.	HPV18 seropositivity
Positional_gene_sets	chr17q11	94	30	4.30585e-37	1.29175e-34	KIAA0100:SEZ6:CRYBA1:MIR4523:TAOK1:MIR4523:ABHD15:TP53I13:GIT1:ANKRD13B:CORO6:SSH2:EFCAB5:NSRP1:MIR423:MIR3184:SLC6A4:BLMH:TMIGD1:CPD:GOSR1:TBC1D29:CRLF3:ATAD5:ADAP2:EVI2B:EVI2A:RAB11FIP4:MIR193A:MIR4725:MIR365B:UTP6	http://www.gsea-msigdb.org/gsea/msigdb/human/geneset/chr17q11	HPV18 seropositivity
Positional_gene_sets	chr5q31	213	30	1.48877e-25	2.23316e-23	SLC23A1:MZB1:PROB1:SPATA24:CXXC5:CTB-35F21.2:NRG2:LINC01024:PURA:IGIP:CYSTM1:PFDN1:HBEGF:SLC4A9:CD14:TMCO6:WDR55:ZMAT2:VTRNA1-3:PCDHGA11:PCDHGB8P:PCDHGA12:FGF1:ARHGAP26:ARHGAP26-AS1:NR3C1:MIR5197:HMHB1:YIPF5:KCTD16	http://www.gsea-msigdb.org/gsea/msigdb/human/geneset/chr5q31	HPV18 seropositivity
Positional_gene_sets	chr11q13	301	32	2.55017e-23	2.347e-21	SSSCA1-AS1:SSSCA1:FAM89B:MIR4690:SIPA1:CNIH2:BRMS1:B3GNT1:SLC29A2:NPAS4:MRPL11:PELI3:CTD-3074O7.5:DPP3:CTD-3074O7.11:BBS1:ZDHHC24:RBM14:RBM4:RBM14-RBM4:RBM4B:C11orf80:RCE1:LRFN4:MIR3163:SYT12:RHOD:KDM2A:SSH3:CLCF1:CORO1B:DOC2GP:RNU6-46P:NDUFS8:CHKA	http://www.gsea-msigdb.org/gsea/msigdb/human/geneset/chr11q13	HPV18 seropositivity
Positional_gene_sets	chr5q23	53	18	3.12933e-23	2.347e-21	SRFBP1:LOX:ZNF474:SNCAIP:CTC-210G5.1:RP11-166A12.1:SNX2:SNX24:PPIC:PRDM6:CEP120:CSNK1G3:ZNF608:RP11-756H20.1:CTC-339D2.1:GRAMD3:ALDH7A1:PHAX	http://www.gsea-msigdb.org/gsea/msigdb/human/geneset/chr5q23	HPV18 seropositivity
Positional_gene_sets	chr6q21	64	16	2.35681e-18	1.41409e-16	SESN1:CEP57L1:PPIL6:SMPD2:MICAL1:ZBTB24:AK9:FIG4:GPR6:WASF1:CDC40:METTL24:DDO:SLC22A16:GTF3C6:RPF2	http://www.gsea-msigdb.org/gsea/msigdb/human/geneset/chr6q21	HPV18 seropositivity
Positional_gene_sets	chr9q31	76	15	1.28236e-15	6.41181e-14	ZNF462:RP11-508N12.2:RAD23B:RP11-363D24.1:KLF4:IKBKAP:FAM206A:CTNNAL1:TMEM245:MIR32:FRRS1L:EPB41L4B:PTPN3:MIR3927:PALM2-AKAP2:AKAP2	http://www.gsea-msigdb.org/gsea/msigdb/human/geneset/chr9q31	HPV18 seropositivity
Positional_gene_sets	chr7q35	27	10	6.81941e-14	2.92261e-12	CTAGE9:EPHA1:TAS2R60:TAS2R41:RP11-61L23.2:OR2A5:OR2A2:OR2A14:RP4-545C24.1:OR2A20P:OR2A1-AS1:CTAGE8:OR2A9P	http://www.gsea-msigdb.org/gsea/msigdb/human/geneset/chr7q35	HPV18 seropositivity
Positional_gene_sets	chr7q34	61	12	9.93497e-13	3.72561e-11	PRSS1:EPHB6:TRPV6:OR6V1:TAS2R39:TAS2R40:GSTK1:CASP2:CLCN1:FAM131B:RP11-563K23.1:ZYX	http://www.gsea-msigdb.org/gsea/msigdb/human/geneset/chr7q34	HPV18 seropositivity
Positional_gene_sets	chr14q32	269	17	2.49402e-09	8.31339e-08	FOXN3:EFCAB11:TDP1:PSMC1:NRDE2:LINC00642:TTC7B:RP11-1078H9.5:RPS6KA5:C14orf159:SNORA11B:GPR68:SMEK1:ATXN3:RP11-529H20.5:NDUFB1:CPSF2:RIN3	http://www.gsea-msigdb.org/gsea/msigdb/human/geneset/chr14q32	HPV18 seropositivity
Positional_gene_sets	chr7q36	100	11	5.85839e-09	1.75752e-07	ZNF767:KRBA1:ACTR3C:LRRC61:ZBED6CL:RARRES2:REPIN1:ZNF775:TMEM176B:TMEM176A:KCNH2	http://www.gsea-msigdb.org/gsea/msigdb/human/geneset/chr7q36	HPV18 seropositivity
Positional_gene_sets	chr5q32	52	7	9.07296e-07	2.47444e-05	PRELID2:GRXCR2:SH3RF2:PLAC8L1:LARS:RBM27:POU4F3	http://www.gsea-msigdb.org/gsea/msigdb/human/geneset/chr5q32	HPV18 seropositivity
Positional_gene_sets	chr6q24	46	6	6.75376e-06	0.000168844	FUCA2:PHACTR2:LTV1:PLAGL1:SF3B5:STX11	http://www.gsea-msigdb.org/gsea/msigdb/human/geneset/chr6q24	HPV18 seropositivity
Positional_gene_sets	chr2q11	77	6	0.00013163	0.00303761	RNF149:SNORD89:CREG2:RFX8:MAP4K4:IL1R2	http://www.gsea-msigdb.org/gsea/msigdb/human/geneset/chr2q11	HPV18 seropositivity
Positional_gene_sets	chr2q21	62	5	0.000412595	0.00884132	AC079586.1:AC079776.2:CCDC115:IMP4:PTPN18	http://www.gsea-msigdb.org/gsea/msigdb/human/geneset/chr2q21	HPV18 seropositivity
Positional_gene_sets	chr7q32	54	4	0.00217882	0.0435764	AC009518.4:PLXNA4:AC009365.3:AC009365.4	http://www.gsea-msigdb.org/gsea/msigdb/human/geneset/chr7q32	HPV18 seropositivity
Chemical_and_Genetic_pertubation	NIKOLSKY_BREAST_CANCER_17Q11_Q21_AMPLICON	124	18	5.26737e-16	1.79354e-12	KIAA0100:SEZ6:CRYBA1:TAOK1:ABHD15:TP53I13:GIT1:ANKRD13B:CORO6:SSH2:EFCAB5:NSRP1:SLC6A4:BLMH:TMIGD1:CPD:GOSR1:TBC1D29	http://www.gsea-msigdb.org/gsea/msigdb/human/geneset/NIKOLSKY_BREAST_CANCER_17Q11_Q21_AMPLICON	HPV18 seropositivity
Chemical_and_Genetic_pertubation	NIKOLSKY_BREAST_CANCER_11Q12_Q14_AMPLICON	151	17	2.57537e-13	4.38457e-10	CNIH2:BRMS1:B3GNT1:SLC29A2:NPAS4:MRPL11:PELI3:DPP3:CTD-3074O7.11:BBS1:ZDHHC24:RBM14:RBM4B:C11orf80:RCE1:LRFN4:SSH3:CLCF1:CORO1B	http://www.gsea-msigdb.org/gsea/msigdb/human/geneset/NIKOLSKY_BREAST_CANCER_11Q12_Q14_AMPLICON	HPV18 seropositivity
Category	GeneSet	N_genes	N_overlap	p	adjP	genes	link	analysis
Curated_gene_sets	KEGG_ANTIGEN_PROCESSING_AND_PRESENTATION	73	17	8.42946e-22	5.47494e-18	HLA-C:HLA-B:LTA:HSPA1L:HSPA1A:HSPA1B:HLA-DRA:HLA-DRB5:HLA-DQA2:HLA-DOB:TAP2:TAP1:HLA-DMB:HLA-DMA:HLA-DOA:HLA-DPA1:HLA-DPB1:TAPBP	http://www.gsea-msigdb.org/gsea/msigdb/human/geneset/KEGG_ANTIGEN_PROCESSING_AND_PRESENTATION	HPV16/18 seropositivity
Curated_gene_sets	KEGG_TYPE_I_DIABETES_MELLITUS	38	13	2.04046e-19	6.6264e-16	HLA-C:HLA-B:LTA:TNF:HLA-DRA:HLA-DRB5:HLA-DQA2:HLA-DOB:HLA-DMB:HLA-DMA:HLA-DOA:HLA-DPA1:HLA-DPB1	http://www.gsea-msigdb.org/gsea/msigdb/human/geneset/KEGG_TYPE_I_DIABETES_MELLITUS	HPV16/18 seropositivity
Curated_gene_sets	KEGG_ALLOGRAFT_REJECTION	32	12	1.38192e-18	2.2439e-15	HLA-C:HLA-B:TNF:HLA-DRA:HLA-DRB5:HLA-DQA2:HLA-DOB:HLA-DMB:HLA-DMA:HLA-DOA:HLA-DPA1:HLA-DPB1	http://www.gsea-msigdb.org/gsea/msigdb/human/geneset/KEGG_ALLOGRAFT_REJECTION	HPV16/18 seropositivity
Curated_gene_sets	KEGG_GRAFT_VERSUS_HOST_DISEASE	32	12	1.38192e-18	2.2439e-15	HLA-C:HLA-B:TNF:HLA-DRA:HLA-DRB5:HLA-DQA2:HLA-DOB:HLA-DMB:HLA-DMA:HLA-DOA:HLA-DPA1:HLA-DPB1	http://www.gsea-msigdb.org/gsea/msigdb/human/geneset/KEGG_GRAFT_VERSUS_HOST_DISEASE	HPV16/18 seropositivity
Curated_gene_sets	WP_ALLOGRAFT_REJECTION	84	15	1.70155e-17	2.21031e-14	HLA-C:HLA-B:MICA:TNF:C2:C4A:HLA-DRA:HLA-DRB5:HLA-DQA2:HLA-DOB:HLA-DMB:HLA-DMA:HLA-DOA:HLA-DPA1:HLA-DPB1	http://www.gsea-msigdb.org/gsea/msigdb/human/geneset/WP_ALLOGRAFT_REJECTION	HPV16/18 seropositivity
Curated_gene_sets	KEGG_ASTHMA	25	10	5.02908e-16	5.44398e-13	TNF:HLA-DRA:HLA-DRB5:HLA-DQA2:HLA-DOB:HLA-DMB:HLA-DMA:HLA-DOA:HLA-DPA1:HLA-DPB1	http://www.gsea-msigdb.org/gsea/msigdb/human/geneset/KEGG_ASTHMA	HPV16/18 seropositivity
Curated_gene_sets	GAURNIER_PSMD4_TARGETS	67	13	8.06456e-16	7.48276e-13	HLA-C:HLA-B:TNF:C2:HLA-DRA:HLA-DRB5:HLA-DQB2:HLA-DMB:HLA-DMA:HLA-DOA:HLA-DPA1:HLA-DPB1:HLA-DPB2	http://www.gsea-msigdb.org/gsea/msigdb/human/geneset/GAURNIER_PSMD4_TARGETS	HPV16/18 seropositivity
Curated_gene_sets	KEGG_AUTOIMMUNE_THYROID_DISEASE	47	11	1.52109e-14	1.23493e-11	HLA-C:HLA-B:HLA-DRA:HLA-DRB5:HLA-DQA2:HLA-DOB:HLA-DMB:HLA-DMA:HLA-DOA:HLA-DPA1:HLA-DPB1	http://www.gsea-msigdb.org/gsea/msigdb/human/geneset/KEGG_AUTOIMMUNE_THYROID_DISEASE	HPV16/18 seropositivity
Curated_gene_sets	KEGG_VIRAL_MYOCARDITIS	65	12	2.03104e-14	1.46573e-11	HLA-C:HLA-B:HLA-DRA:HLA-DRB5:HLA-DQA2:HLA-DOB:HLA-DMB:HLA-DMA:HLA-DOA:HLA-DPA1:HLA-DPB1:SGCG	http://www.gsea-msigdb.org/gsea/msigdb/human/geneset/KEGG_VIRAL_MYOCARDITIS	HPV16/18 seropositivity
Curated_gene_sets	KEGG_SYSTEMIC_LUPUS_ERYTHEMATOSUS	92	12	1.56141e-12	1.01413e-09	TNF:C2:C4A:HLA-DRA:HLA-DRB5:HLA-DQA2:HLA-DOB:HLA-DMB:HLA-DMA:HLA-DOA:HLA-DPA1:HLA-DPB1	http://www.gsea-msigdb.org/gsea/msigdb/human/geneset/KEGG_SYSTEMIC_LUPUS_ERYTHEMATOSUS	HPV16/18 seropositivity
Curated_gene_sets	KEGG_INTESTINAL_IMMUNE_NETWORK_FOR_IGA_PRODUCTION	42	9	9.56098e-12	5.64532e-09	HLA-DRA:HLA-DRB5:HLA-DQA2:HLA-DOB:HLA-DMB:HLA-DMA:HLA-DOA:HLA-DPA1:HLA-DPB1	http://www.gsea-msigdb.org/gsea/msigdb/human/geneset/KEGG_INTESTINAL_IMMUNE_NETWORK_FOR_IGA_PRODUCTION	HPV16/18 seropositivity
Curated_gene_sets	KEGG_LEISHMANIA_INFECTION	66	10	2.55352e-11	1.38209e-08	TNF:HLA-DRA:HLA-DRB5:HLA-DQA2:HLA-DOB:HLA-DMB:HLA-DMA:HLA-DOA:HLA-DPA1:HLA-DPB1	http://www.gsea-msigdb.org/gsea/msigdb/human/geneset/KEGG_LEISHMANIA_INFECTION	HPV16/18 seropositivity
Curated_gene_sets	BIOCARTA_MHC_PATHWAY	11	6	4.1651e-11	2.08095e-08	HLA-DRA:HLA-DRB5:TAP2:PSMB8:PSMB9:TAP1	http://www.gsea-msigdb.org/gsea/msigdb/human/geneset/BIOCARTA_MHC_PATHWAY	HPV16/18 seropositivity
Curated_gene_sets	WP_EBOLA_VIRUS_INFECTION_IN_HOST	126	12	6.86282e-11	3.18386e-08	HLA-C:HLA-B:HLA-DRA:HLA-DRB5:HLA-DQA2:HLA-DQB2:HLA-DOB:HLA-DMB:HLA-DMA:HLA-DOA:HLA-DPA1:HLA-DPB1	http://www.gsea-msigdb.org/gsea/msigdb/human/geneset/WP_EBOLA_VIRUS_INFECTION_IN_HOST	HPV16/18 seropositivity
Curated_gene_sets	REACTOME_MHC_CLASS_II_ANTIGEN_PRESENTATION	116	11	4.58041e-10	1.98332e-07	HLA-DRA:HLA-DRB5:HLA-DQA2:HLA-DQB2:HLA-DOB:HLA-DMB:HLA-DMA:HLA-DOA:HLA-DPA1:HLA-DPB1:AP2A1	http://www.gsea-msigdb.org/gsea/msigdb/human/geneset/REACTOME_MHC_CLASS_II_ANTIGEN_PRESENTATION	HPV16/18 seropositivity
Curated_gene_sets	KEGG_CELL_ADHESION_MOLECULES_CAMS	126	11	1.11644e-09	4.27425e-07	HLA-C:HLA-B:HLA-DRA:HLA-DRB5:HLA-DQA2:HLA-DOB:HLA-DMB:HLA-DMA:HLA-DOA:HLA-DPA1:HLA-DPB1	http://www.gsea-msigdb.org/gsea/msigdb/human/geneset/KEGG_CELL_ADHESION_MOLECULES_CAMS	HPV16/18 seropositivity
Curated_gene_sets	REACTOME_ADAPTIVE_IMMUNE_SYSTEM	732	23	1.15291e-09	4.27425e-07	HLA-C:HLA-B:MICA:MICB:BTNL2:HLA-DRA:HLA-DRB5:HLA-DQA2:HLA-DQB2:HLA-DOB:TAP2:PSMB8:PSMB9:TAP1:HLA-DMB:HLA-DMA:HLA-DOA:HLA-DPA1:HLA-DPB1:TAPBP:SEC61B:ASB6:AP2A1	http://www.gsea-msigdb.org/gsea/msigdb/human/geneset/REACTOME_ADAPTIVE_IMMUNE_SYSTEM	HPV16/18 seropositivity
Curated_gene_sets	NIKOLSKY_BREAST_CANCER_7Q21_Q22_AMPLICON	70	9	1.18455e-09	4.27425e-07	C7orf63:CLDN12:CDK14:FZD1:MTERF:PEX1:RBM48:HEPACAM2:CCDC132	http://www.gsea-msigdb.org/gsea/msigdb/human/geneset/NIKOLSKY_BREAST_CANCER_7Q21_Q22_AMPLICON	HPV16/18 seropositivity
Curated_gene_sets	REACTOME_PD_1_SIGNALING	18	6	1.60864e-09	5.49901e-07	HLA-DRA:HLA-DRB5:HLA-DQA2:HLA-DQB2:HLA-DPA1:HLA-DPB1	http://www.gsea-msigdb.org/gsea/msigdb/human/geneset/REACTOME_PD_1_SIGNALING	HPV16/18 seropositivity
Curated_gene_sets	ICHIBA_GRAFT_VERSUS_HOST_DISEASE_D7_UP	108	10	3.66585e-09	1.19048e-06	CLIC1:HLA-DRA:HLA-DRB5:TAP2:PSMB8:PSMB9:TAP1:HLA-DMB:HLA-DMA:TAPBP	http://www.gsea-msigdb.org/gsea/msigdb/human/geneset/ICHIBA_GRAFT_VERSUS_HOST_DISEASE_D7_UP	HPV16/18 seropositivity
Curated_gene_sets	LINDGREN_BLADDER_CANCER_WITH_LOH_IN_CHR9Q	112	10	5.23385e-09	1.61875e-06	ALG2:SEC61B:STX17:MSANTD3:MRPL50:TOR1B:TOR1A:C9orf78:GPR107:FUBP3	http://www.gsea-msigdb.org/gsea/msigdb/human/geneset/LINDGREN_BLADDER_CANCER_WITH_LOH_IN_CHR9Q	HPV16/18 seropositivity
Curated_gene_sets	WUNDER_INFLAMMATORY_RESPONSE_AND_CHOLESTEROL_UP	58	8	5.73457e-09	1.693e-06	HLA-B:AIF1:HLA-DRB5:TAP2:PSMB8:PSMB9:HLA-DMB:HLA-DMA	http://www.gsea-msigdb.org/gsea/msigdb/human/geneset/WUNDER_INFLAMMATORY_RESPONSE_AND_CHOLESTEROL_UP	HPV16/18 seropositivity
Curated_gene_sets	PELLICCIOTTA_HDAC_IN_ANTIGEN_PRESENTATION_DN	46	7	2.61355e-08	7.38045e-06	HLA-C:HLA-B:TAP2:PSMB8:PSMB9:TAP1:TAPBP	http://www.gsea-msigdb.org/gsea/msigdb/human/geneset/PELLICCIOTTA_HDAC_IN_ANTIGEN_PRESENTATION_DN	HPV16/18 seropositivity
Curated_gene_sets	REACTOME_GENERATION_OF_SECOND_MESSENGER_MOLECULES	29	6	3.86809e-08	1.0468e-05	HLA-DRA:HLA-DRB5:HLA-DQA2:HLA-DQB2:HLA-DPA1:HLA-DPB1	http://www.gsea-msigdb.org/gsea/msigdb/human/geneset/REACTOME_GENERATION_OF_SECOND_MESSENGER_MOLECULES	HPV16/18 seropositivity
Curated_gene_sets	LIU_OVARIAN_CANCER_TUMORS_AND_XENOGRAFTS_XDGS_DN	1525	31	4.11644e-08	1.06945e-05	HLA-C:HLA-B:LST1:AIF1:C2:CFB:C4A:GPSM3:NOTCH4:HLA-DRA:HLA-DRB5:HLA-DRB6:HLA-DQA2:HLA-DQB2:TAPSAR1:PSMB9:TAP1:HLA-DMB:HLA-DMA:HLA-DOA:HLA-DPA1:HLA-DPB1:HLA-DPB2:ADAM22:STEAP4:STEAP2:CDK14:FZD1:COL15A1:NR4A3:FTL	http://www.gsea-msigdb.org/gsea/msigdb/human/geneset/LIU_OVARIAN_CANCER_TUMORS_AND_XENOGRAFTS_XDGS_DN	HPV16/18 seropositivity
Curated_gene_sets	REACTOME_ACTIVATION_OF_C3_AND_C5	7	4	7.23091e-08	1.80634e-05	C2:CFB:C4A:C4B	http://www.gsea-msigdb.org/gsea/msigdb/human/geneset/REACTOME_ACTIVATION_OF_C3_AND_C5	HPV16/18 seropositivity
Curated_gene_sets	KIM_GLIS2_TARGETS_UP	80	8	7.63609e-08	1.8369e-05	AIF1:HLA-DRA:HLA-DRB5:PSMB8:PSMB9:HLA-DMB:HLA-DMA:COL15A1	http://www.gsea-msigdb.org/gsea/msigdb/human/geneset/KIM_GLIS2_TARGETS_UP	HPV16/18 seropositivity
Curated_gene_sets	RODWELL_AGING_KIDNEY_UP	461	16	1.20946e-07	2.80552e-05	TXNDC5:HLA-B:LST1:CLIC1:VARS:CFB:HLA-DRA:HLA-DRB6:PSMB8:PSMB9:TAP1:HLA-DMA:HLA-DPA1:TAPBP:COL15A1:FNBP1	http://www.gsea-msigdb.org/gsea/msigdb/human/geneset/RODWELL_AGING_KIDNEY_UP	HPV16/18 seropositivity
Curated_gene_sets	REACTOME_INTERFERON_GAMMA_SIGNALING	86	8	1.3501e-07	3.02376e-05	HLA-C:HLA-B:HLA-DRA:HLA-DRB5:HLA-DQA2:HLA-DQB2:HLA-DPA1:HLA-DPB1	http://www.gsea-msigdb.org/gsea/msigdb/human/geneset/REACTOME_INTERFERON_GAMMA_SIGNALING	HPV16/18 seropositivity
Curated_gene_sets	WIELAND_UP_BY_HBV_INFECTION	93	8	2.48858e-07	5.38778e-05	HLA-B:HLA-DRA:PSMB9:HLA-DMB:HLA-DMA:HLA-DPA1:HLA-DPB1:TAPBP	http://www.gsea-msigdb.org/gsea/msigdb/human/geneset/WIELAND_UP_BY_HBV_INFECTION	HPV16/18 seropositivity
Curated_gene_sets	REACTOME_ANTIGEN_PROCESSING_CROSS_PRESENTATION	102	8	5.08715e-07	0.000106584	HLA-C:HLA-B:TAP2:PSMB8:PSMB9:TAP1:TAPBP:SEC61B	http://www.gsea-msigdb.org/gsea/msigdb/human/geneset/REACTOME_ANTIGEN_PROCESSING_CROSS_PRESENTATION	HPV16/18 seropositivity
Curated_gene_sets	REACTOME_TCR_SIGNALING	111	8	9.72369e-07	0.000196917	HLA-DRA:HLA-DRB5:HLA-DQA2:HLA-DQB2:PSMB8:PSMB9:HLA-DPA1:HLA-DPB1	http://www.gsea-msigdb.org/gsea/msigdb/human/geneset/REACTOME_TCR_SIGNALING	HPV16/18 seropositivity
Curated_gene_sets	KIM_LRRC3B_TARGETS	27	5	1.0005e-06	0.000196917	HLA-C:HLA-B:TAP1:HLA-DPB1:TAPBP	http://www.gsea-msigdb.org/gsea/msigdb/human/geneset/KIM_LRRC3B_TARGETS	HPV16/18 seropositivity
Curated_gene_sets	REACTOME_ANTIGEN_PRESENTATION_FOLDING_ASSEMBLY_AND_PEPTIDE_LOADING_OF_CLASS_I_MHC	29	5	1.45559e-06	0.000270187	HLA-C:HLA-B:TAP2:TAP1:TAPBP	http://www.gsea-msigdb.org/gsea/msigdb/human/geneset/REACTOME_ANTIGEN_PRESENTATION_FOLDING_ASSEMBLY_AND_PEPTIDE_LOADING_OF_CLASS_I_MHC	HPV16/18 seropositivity
Curated_gene_sets	MIDORIKAWA_AMPLIFIED_IN_LIVER_CANCER	52	6	1.45597e-06	0.000270187	RREB1:SSR1:CAGE1:RIOK1:DSP:SNRNP48	http://www.gsea-msigdb.org/gsea/msigdb/human/geneset/MIDORIKAWA_AMPLIFIED_IN_LIVER_CANCER	HPV16/18 seropositivity
Curated_gene_sets	HELLER_SILENCED_BY_METHYLATION_UP	259	11	1.79152e-06	0.000323221	DDAH2:CFB:HLA-DRA:HLA-DRB6:HLA-DQA2:HLA-DOB:HLA-DMB:HLA-DMA:HLA-DPA1:HLA-DPB1:NR4A3	http://www.gsea-msigdb.org/gsea/msigdb/human/geneset/HELLER_SILENCED_BY_METHYLATION_UP	HPV16/18 seropositivity
Curated_gene_sets	ICHIBA_GRAFT_VERSUS_HOST_DISEASE_35D_UP	134	8	4.01844e-06	0.0007054	AIF1:CLIC1:HLA-DRB5:PSMB9:TAP1:HLA-DMB:HLA-DMA:TAPBP	http://www.gsea-msigdb.org/gsea/msigdb/human/geneset/ICHIBA_GRAFT_VERSUS_HOST_DISEASE_35D_UP	HPV16/18 seropositivity
Curated_gene_sets	REACTOME_COSTIMULATION_BY_THE_CD28_FAMILY	62	6	4.15553e-06	0.000710267	HLA-DRA:HLA-DRB5:HLA-DQA2:HLA-DQB2:HLA-DPA1:HLA-DPB1	http://www.gsea-msigdb.org/gsea/msigdb/human/geneset/REACTOME_COSTIMULATION_BY_THE_CD28_FAMILY	HPV16/18 seropositivity
Curated_gene_sets	BIOCARTA_COMP_PATHWAY	19	4	7.51075e-06	0.0012256	C2:CFB:C4A:C4B	http://www.gsea-msigdb.org/gsea/msigdb/human/geneset/BIOCARTA_COMP_PATHWAY	HPV16/18 seropositivity
Curated_gene_sets	REACTOME_INTERFERON_SIGNALING	193	9	7.54798e-06	0.0012256	HLA-C:HLA-B:HLA-DRA:HLA-DRB5:HLA-DQA2:HLA-DQB2:PSMB8:HLA-DPA1:HLA-DPB1	http://www.gsea-msigdb.org/gsea/msigdb/human/geneset/REACTOME_INTERFERON_SIGNALING	HPV16/18 seropositivity
Curated_gene_sets	TARTE_PLASMA_CELL_VS_PLASMABLAST_UP	365	12	8.43092e-06	0.00133558	HLA-B:LST1:HSPA1A:HSPA1B:CFB:TNXB:ATF6B:AGER:PBX2:NOTCH4:HLA-DQB2:HLA-DOB:FTL	http://www.gsea-msigdb.org/gsea/msigdb/human/geneset/TARTE_PLASMA_CELL_VS_PLASMABLAST_UP	HPV16/18 seropositivity
Curated_gene_sets	GRAHAM_CML_QUIESCENT_VS_NORMAL_QUIESCENT_DN	42	5	9.70524e-06	0.00150085	AIF1:HLA-DMB:HLA-DMA:HLA-DPA1:HLA-DPB1	http://www.gsea-msigdb.org/gsea/msigdb/human/geneset/GRAHAM_CML_QUIESCENT_VS_NORMAL_QUIESCENT_DN	HPV16/18 seropositivity
Curated_gene_sets	REACTOME_INITIAL_TRIGGERING_OF_COMPLEMENT	22	4	1.39498e-05	0.00210707	C2:CFB:C4A:C4B	http://www.gsea-msigdb.org/gsea/msigdb/human/geneset/REACTOME_INITIAL_TRIGGERING_OF_COMPLEMENT	HPV16/18 seropositivity
Curated_gene_sets	SCHUETZ_BREAST_CANCER_DUCTAL_INVASIVE_UP	338	11	2.22005e-05	0.00327709	HLA-DRA:HLA-DRB6:HLA-DQB2:PSMB9:HLA-DMB:HLA-DMA:HLA-DPA1:HLA-DPB1:COL15A1:TMEFF1:FTL	http://www.gsea-msigdb.org/gsea/msigdb/human/geneset/SCHUETZ_BREAST_CANCER_DUCTAL_INVASIVE_UP	HPV16/18 seropositivity
Curated_gene_sets	NEWMAN_ERCC6_TARGETS_UP	25	4	2.37412e-05	0.00342664	SLC25A40:DBF4:SRI:STEAP1	http://www.gsea-msigdb.org/gsea/msigdb/human/geneset/NEWMAN_ERCC6_TARGETS_UP	HPV16/18 seropositivity
Curated_gene_sets	WP_ACUTE_VIRAL_MYOCARDITIS	85	6	2.59749e-05	0.00366755	MICA:TNF:AIF1:HLA-DMA:SGCG:BAX	http://www.gsea-msigdb.org/gsea/msigdb/human/geneset/WP_ACUTE_VIRAL_MYOCARDITIS	HPV16/18 seropositivity
Curated_gene_sets	YAGI_AML_WITH_T_8_21_TRANSLOCATION	348	11	2.89957e-05	0.00400695	SSR1:LST1:AIF1:DDAH2:HLA-DRA:HLA-DMB:HLA-DMA:HLA-DPA1:HLA-DPB1:CDK14:SACS	http://www.gsea-msigdb.org/gsea/msigdb/human/geneset/YAGI_AML_WITH_T_8_21_TRANSLOCATION	HPV16/18 seropositivity
Curated_gene_sets	BAUS_TFF2_TARGETS_UP	29	4	4.36359e-05	0.00578398	PSMB8:PSMB9:TAP1:BCAT2	http://www.gsea-msigdb.org/gsea/msigdb/human/geneset/BAUS_TFF2_TARGETS_UP	HPV16/18 seropositivity
Curated_gene_sets	DIRMEIER_LMP1_RESPONSE_LATE_DN	29	4	4.36359e-05	0.00578398	LSM2:PSMB9:HLA-DMA:COL11A2	http://www.gsea-msigdb.org/gsea/msigdb/human/geneset/DIRMEIER_LMP1_RESPONSE_LATE_DN	HPV16/18 seropositivity
Curated_gene_sets	LUI_THYROID_CANCER_CLUSTER_4	11	3	4.96009e-05	0.00644315	HLA-DRA:HLA-DPA1:HLA-DPB1	http://www.gsea-msigdb.org/gsea/msigdb/human/geneset/LUI_THYROID_CANCER_CLUSTER_4	HPV16/18 seropositivity
Curated_gene_sets	BIOCARTA_LECTIN_PATHWAY	12	3	6.58026e-05	0.00826013	C2:C4A:C4B	http://www.gsea-msigdb.org/gsea/msigdb/human/geneset/BIOCARTA_LECTIN_PATHWAY	HPV16/18 seropositivity
Curated_gene_sets	BEIER_GLIOMA_STEM_CELL_DN	62	5	6.61319e-05	0.00826013	DDAH2:HLA-DRA:HLA-DMB:HLA-DMA:HLA-DPA1	http://www.gsea-msigdb.org/gsea/msigdb/human/geneset/BEIER_GLIOMA_STEM_CELL_DN	HPV16/18 seropositivity
Curated_gene_sets	CERVERA_SDHB_TARGETS_2	107	6	9.48611e-05	0.011625	MICB:APOM:C2:CFB:STEAP1:TNFRSF19	http://www.gsea-msigdb.org/gsea/msigdb/human/geneset/CERVERA_SDHB_TARGETS_2	HPV16/18 seropositivity
Curated_gene_sets	BIOCARTA_CLASSIC_PATHWAY	14	3	0.000107784	0.012964	C2:C4A:C4B	http://www.gsea-msigdb.org/gsea/msigdb/human/geneset/BIOCARTA_CLASSIC_PATHWAY	HPV16/18 seropositivity
Curated_gene_sets	GAZDA_DIAMOND_BLACKFAN_ANEMIA_PROGENITOR_UP	37	4	0.000116285	0.0137322	LST1:HLA-DPA1:FGF9:BAX	http://www.gsea-msigdb.org/gsea/msigdb/human/geneset/GAZDA_DIAMOND_BLACKFAN_ANEMIA_PROGENITOR_UP	HPV16/18 seropositivity
Curated_gene_sets	SANA_RESPONSE_TO_IFNG_UP	71	5	0.000126642	0.0146882	HLA-C:HLA-B:HLA-DRB5:HLA-DMA:HLA-DPA1	http://www.gsea-msigdb.org/gsea/msigdb/human/geneset/SANA_RESPONSE_TO_IFNG_UP	HPV16/18 seropositivity
Curated_gene_sets	HSIAO_HOUSEKEEPING_GENES	347	10	0.000143709	0.0163753	HLA-B:CSNK2B:CLIC1:AGPAT1:HLA-DRA:BRD2:HLA-DOA:HLA-DPA1:SEC61B:FTL	http://www.gsea-msigdb.org/gsea/msigdb/human/geneset/HSIAO_HOUSEKEEPING_GENES	HPV16/18 seropositivity
Curated_gene_sets	GINESTIER_BREAST_CANCER_20Q13_AMPLIFICATION_DN	170	7	0.000172858	0.0191892	PRRC2A:BAG6:CSNK2B:MSH5:EHMT2:BRD2:TAPBP	http://www.gsea-msigdb.org/gsea/msigdb/human/geneset/GINESTIER_BREAST_CANCER_20Q13_AMPLIFICATION_DN	HPV16/18 seropositivity
Curated_gene_sets	MCLACHLAN_DENTAL_CARIES_UP	227	8	0.000174313	0.0191892	CFB:HLA-DRA:HLA-DRB6:HLA-DMB:HLA-DMA:HLA-DPA1:HLA-DPB1:COL15A1	http://www.gsea-msigdb.org/gsea/msigdb/human/geneset/MCLACHLAN_DENTAL_CARIES_UP	HPV16/18 seropositivity
Curated_gene_sets	RUAN_RESPONSE_TO_TNF_TROGLITAZONE_UP	17	3	0.000198342	0.0214705	HLA-B:TAP2:COL15A1	http://www.gsea-msigdb.org/gsea/msigdb/human/geneset/RUAN_RESPONSE_TO_TNF_TROGLITAZONE_UP	HPV16/18 seropositivity
Curated_gene_sets	SAKAI_CHRONIC_HEPATITIS_VS_LIVER_CANCER_UP	80	5	0.000222566	0.0236979	MICA:MICB:ATF6B:HLA-DRA:HLA-DOA	http://www.gsea-msigdb.org/gsea/msigdb/human/geneset/SAKAI_CHRONIC_HEPATITIS_VS_LIVER_CANCER_UP	HPV16/18 seropositivity
Curated_gene_sets	MORI_MATURE_B_LYMPHOCYTE_UP	88	5	0.000347139	0.0363656	HLA-DRB5:HLA-DOB:HLA-DMB:HLA-DMA:HLA-DOA	http://www.gsea-msigdb.org/gsea/msigdb/human/geneset/MORI_MATURE_B_LYMPHOCYTE_UP	HPV16/18 seropositivity
Curated_gene_sets	WP_COMPLEMENT_ACTIVATION	21	3	0.000380222	0.0391991	C2:CFB:C4A	http://www.gsea-msigdb.org/gsea/msigdb/human/geneset/WP_COMPLEMENT_ACTIVATION	HPV16/18 seropositivity
Curated_gene_sets	GREGORY_SYNTHETIC_LETHAL_WITH_IMATINIB	139	6	0.000394005	0.0399854	HLA-DRA:HLA-DRB5:DBF4:ADAM22:SRI:TMEFF1	http://www.gsea-msigdb.org/gsea/msigdb/human/geneset/GREGORY_SYNTHETIC_LETHAL_WITH_IMATINIB	HPV16/18 seropositivity
Curated_gene_sets	MILI_PSEUDOPODIA_CHEMOTAXIS_DN	403	10	0.000471965	0.0471602	RIOK1:SNRNP48:TXNDC5:CLIC1:NEU1:TAP2:HLA-DMB:TAPBP:SRI:TOR1B	http://www.gsea-msigdb.org/gsea/msigdb/human/geneset/MILI_PSEUDOPODIA_CHEMOTAXIS_DN	HPV16/18 seropositivity
Curated_gene_sets	WEST_ADRENOCORTICAL_CARCINOMA_VS_ADENOMA_DN	23	3	0.000501243	0.0478761	HLA-DRA:HLA-DPA1:HLA-DPB1	http://www.gsea-msigdb.org/gsea/msigdb/human/geneset/WEST_ADRENOCORTICAL_CARCINOMA_VS_ADENOMA_DN	HPV16/18 seropositivity
Curated_gene_sets	DEN_INTERACT_WITH_LCA5	23	3	0.000501243	0.0478761	CSNK2B:HSPA1L:HSPA1A:HSPA1B	http://www.gsea-msigdb.org/gsea/msigdb/human/geneset/DEN_INTERACT_WITH_LCA5	HPV16/18 seropositivity
Curated_gene_sets	YAN_ESCAPE_FROM_ANOIKIS	23	3	0.000501243	0.0478761	LTA:CFB:HLA-DMA	http://www.gsea-msigdb.org/gsea/msigdb/human/geneset/YAN_ESCAPE_FROM_ANOIKIS	HPV16/18 seropositivity
Curated_gene_sets	YU_MYC_TARGETS_DN	54	4	0.000508803	0.0478938	HLA-DRB5:HLA-DOB:HLA-DMB:HLA-DMA	http://www.gsea-msigdb.org/gsea/msigdb/human/geneset/YU_MYC_TARGETS_DN	HPV16/18 seropositivity
Canonical_Pathways	KEGG_ANTIGEN_PROCESSING_AND_PRESENTATION	73	17	8.42946e-22	2.6047e-18	HLA-C:HLA-B:LTA:HSPA1L:HSPA1A:HSPA1B:HLA-DRA:HLA-DRB5:HLA-DQA2:HLA-DOB:TAP2:TAP1:HLA-DMB:HLA-DMA:HLA-DOA:HLA-DPA1:HLA-DPB1:TAPBP	http://www.gsea-msigdb.org/gsea/msigdb/human/geneset/KEGG_ANTIGEN_PROCESSING_AND_PRESENTATION	HPV16/18 seropositivity
Canonical_Pathways	KEGG_TYPE_I_DIABETES_MELLITUS	38	13	2.04046e-19	3.15251e-16	HLA-C:HLA-B:LTA:TNF:HLA-DRA:HLA-DRB5:HLA-DQA2:HLA-DOB:HLA-DMB:HLA-DMA:HLA-DOA:HLA-DPA1:HLA-DPB1	http://www.gsea-msigdb.org/gsea/msigdb/human/geneset/KEGG_TYPE_I_DIABETES_MELLITUS	HPV16/18 seropositivity
Canonical_Pathways	KEGG_ALLOGRAFT_REJECTION	32	12	1.38192e-18	1.06754e-15	HLA-C:HLA-B:TNF:HLA-DRA:HLA-DRB5:HLA-DQA2:HLA-DOB:HLA-DMB:HLA-DMA:HLA-DOA:HLA-DPA1:HLA-DPB1	http://www.gsea-msigdb.org/gsea/msigdb/human/geneset/KEGG_ALLOGRAFT_REJECTION	HPV16/18 seropositivity
Canonical_Pathways	KEGG_GRAFT_VERSUS_HOST_DISEASE	32	12	1.38192e-18	1.06754e-15	HLA-C:HLA-B:TNF:HLA-DRA:HLA-DRB5:HLA-DQA2:HLA-DOB:HLA-DMB:HLA-DMA:HLA-DOA:HLA-DPA1:HLA-DPB1	http://www.gsea-msigdb.org/gsea/msigdb/human/geneset/KEGG_GRAFT_VERSUS_HOST_DISEASE	HPV16/18 seropositivity
Canonical_Pathways	WP_ALLOGRAFT_REJECTION	84	15	1.70155e-17	1.05156e-14	HLA-C:HLA-B:MICA:TNF:C2:C4A:HLA-DRA:HLA-DRB5:HLA-DQA2:HLA-DOB:HLA-DMB:HLA-DMA:HLA-DOA:HLA-DPA1:HLA-DPB1	http://www.gsea-msigdb.org/gsea/msigdb/human/geneset/WP_ALLOGRAFT_REJECTION	HPV16/18 seropositivity
Canonical_Pathways	KEGG_ASTHMA	25	10	5.02908e-16	2.58997e-13	TNF:HLA-DRA:HLA-DRB5:HLA-DQA2:HLA-DOB:HLA-DMB:HLA-DMA:HLA-DOA:HLA-DPA1:HLA-DPB1	http://www.gsea-msigdb.org/gsea/msigdb/human/geneset/KEGG_ASTHMA	HPV16/18 seropositivity
Canonical_Pathways	KEGG_AUTOIMMUNE_THYROID_DISEASE	47	11	1.52109e-14	6.71452e-12	HLA-C:HLA-B:HLA-DRA:HLA-DRB5:HLA-DQA2:HLA-DOB:HLA-DMB:HLA-DMA:HLA-DOA:HLA-DPA1:HLA-DPB1	http://www.gsea-msigdb.org/gsea/msigdb/human/geneset/KEGG_AUTOIMMUNE_THYROID_DISEASE	HPV16/18 seropositivity
Canonical_Pathways	KEGG_VIRAL_MYOCARDITIS	65	12	2.03104e-14	7.84488e-12	HLA-C:HLA-B:HLA-DRA:HLA-DRB5:HLA-DQA2:HLA-DOB:HLA-DMB:HLA-DMA:HLA-DOA:HLA-DPA1:HLA-DPB1:SGCG	http://www.gsea-msigdb.org/gsea/msigdb/human/geneset/KEGG_VIRAL_MYOCARDITIS	HPV16/18 seropositivity
Canonical_Pathways	KEGG_SYSTEMIC_LUPUS_ERYTHEMATOSUS	92	12	1.56141e-12	5.36083e-10	TNF:C2:C4A:HLA-DRA:HLA-DRB5:HLA-DQA2:HLA-DOB:HLA-DMB:HLA-DMA:HLA-DOA:HLA-DPA1:HLA-DPB1	http://www.gsea-msigdb.org/gsea/msigdb/human/geneset/KEGG_SYSTEMIC_LUPUS_ERYTHEMATOSUS	HPV16/18 seropositivity
Canonical_Pathways	KEGG_INTESTINAL_IMMUNE_NETWORK_FOR_IGA_PRODUCTION	42	9	9.56098e-12	2.95434e-09	HLA-DRA:HLA-DRB5:HLA-DQA2:HLA-DOB:HLA-DMB:HLA-DMA:HLA-DOA:HLA-DPA1:HLA-DPB1	http://www.gsea-msigdb.org/gsea/msigdb/human/geneset/KEGG_INTESTINAL_IMMUNE_NETWORK_FOR_IGA_PRODUCTION	HPV16/18 seropositivity
Canonical_Pathways	KEGG_LEISHMANIA_INFECTION	66	10	2.55352e-11	7.17306e-09	TNF:HLA-DRA:HLA-DRB5:HLA-DQA2:HLA-DOB:HLA-DMB:HLA-DMA:HLA-DOA:HLA-DPA1:HLA-DPB1	http://www.gsea-msigdb.org/gsea/msigdb/human/geneset/KEGG_LEISHMANIA_INFECTION	HPV16/18 seropositivity
Canonical_Pathways	BIOCARTA_MHC_PATHWAY	11	6	4.1651e-11	1.07251e-08	HLA-DRA:HLA-DRB5:TAP2:PSMB8:PSMB9:TAP1	http://www.gsea-msigdb.org/gsea/msigdb/human/geneset/BIOCARTA_MHC_PATHWAY	HPV16/18 seropositivity
Canonical_Pathways	WP_EBOLA_VIRUS_INFECTION_IN_HOST	126	12	6.86282e-11	1.63124e-08	HLA-C:HLA-B:HLA-DRA:HLA-DRB5:HLA-DQA2:HLA-DQB2:HLA-DOB:HLA-DMB:HLA-DMA:HLA-DOA:HLA-DPA1:HLA-DPB1	http://www.gsea-msigdb.org/gsea/msigdb/human/geneset/WP_EBOLA_VIRUS_INFECTION_IN_HOST	HPV16/18 seropositivity
Canonical_Pathways	REACTOME_MHC_CLASS_II_ANTIGEN_PRESENTATION	116	11	4.58041e-10	1.01096e-07	HLA-DRA:HLA-DRB5:HLA-DQA2:HLA-DQB2:HLA-DOB:HLA-DMB:HLA-DMA:HLA-DOA:HLA-DPA1:HLA-DPB1:AP2A1	http://www.gsea-msigdb.org/gsea/msigdb/human/geneset/REACTOME_MHC_CLASS_II_ANTIGEN_PRESENTATION	HPV16/18 seropositivity
Canonical_Pathways	KEGG_CELL_ADHESION_MOLECULES_CAMS	126	11	1.11644e-09	2.22655e-07	HLA-C:HLA-B:HLA-DRA:HLA-DRB5:HLA-DQA2:HLA-DOB:HLA-DMB:HLA-DMA:HLA-DOA:HLA-DPA1:HLA-DPB1	http://www.gsea-msigdb.org/gsea/msigdb/human/geneset/KEGG_CELL_ADHESION_MOLECULES_CAMS	HPV16/18 seropositivity
Canonical_Pathways	REACTOME_ADAPTIVE_IMMUNE_SYSTEM	732	23	1.15291e-09	2.22655e-07	HLA-C:HLA-B:MICA:MICB:BTNL2:HLA-DRA:HLA-DRB5:HLA-DQA2:HLA-DQB2:HLA-DOB:TAP2:PSMB8:PSMB9:TAP1:HLA-DMB:HLA-DMA:HLA-DOA:HLA-DPA1:HLA-DPB1:TAPBP:SEC61B:ASB6:AP2A1	http://www.gsea-msigdb.org/gsea/msigdb/human/geneset/REACTOME_ADAPTIVE_IMMUNE_SYSTEM	HPV16/18 seropositivity
Canonical_Pathways	REACTOME_PD_1_SIGNALING	18	6	1.60864e-09	2.92394e-07	HLA-DRA:HLA-DRB5:HLA-DQA2:HLA-DQB2:HLA-DPA1:HLA-DPB1	http://www.gsea-msigdb.org/gsea/msigdb/human/geneset/REACTOME_PD_1_SIGNALING	HPV16/18 seropositivity
Canonical_Pathways	REACTOME_GENERATION_OF_SECOND_MESSENGER_MOLECULES	29	6	3.86809e-08	6.64022e-06	HLA-DRA:HLA-DRB5:HLA-DQA2:HLA-DQB2:HLA-DPA1:HLA-DPB1	http://www.gsea-msigdb.org/gsea/msigdb/human/geneset/REACTOME_GENERATION_OF_SECOND_MESSENGER_MOLECULES	HPV16/18 seropositivity
Canonical_Pathways	REACTOME_ACTIVATION_OF_C3_AND_C5	7	4	7.23091e-08	1.17597e-05	C2:CFB:C4A:C4B	http://www.gsea-msigdb.org/gsea/msigdb/human/geneset/REACTOME_ACTIVATION_OF_C3_AND_C5	HPV16/18 seropositivity
Canonical_Pathways	REACTOME_INTERFERON_GAMMA_SIGNALING	86	8	1.3501e-07	2.08591e-05	HLA-C:HLA-B:HLA-DRA:HLA-DRB5:HLA-DQA2:HLA-DQB2:HLA-DPA1:HLA-DPB1	http://www.gsea-msigdb.org/gsea/msigdb/human/geneset/REACTOME_INTERFERON_GAMMA_SIGNALING	HPV16/18 seropositivity
Canonical_Pathways	REACTOME_ANTIGEN_PROCESSING_CROSS_PRESENTATION	102	8	5.08715e-07	7.48538e-05	HLA-C:HLA-B:TAP2:PSMB8:PSMB9:TAP1:TAPBP:SEC61B	http://www.gsea-msigdb.org/gsea/msigdb/human/geneset/REACTOME_ANTIGEN_PROCESSING_CROSS_PRESENTATION	HPV16/18 seropositivity
Canonical_Pathways	REACTOME_TCR_SIGNALING	111	8	9.72369e-07	0.000136574	HLA-DRA:HLA-DRB5:HLA-DQA2:HLA-DQB2:PSMB8:PSMB9:HLA-DPA1:HLA-DPB1	http://www.gsea-msigdb.org/gsea/msigdb/human/geneset/REACTOME_TCR_SIGNALING	HPV16/18 seropositivity
Canonical_Pathways	REACTOME_ANTIGEN_PRESENTATION_FOLDING_ASSEMBLY_AND_PEPTIDE_LOADING_OF_CLASS_I_MHC	29	5	1.45559e-06	0.000195556	HLA-C:HLA-B:TAP2:TAP1:TAPBP	http://www.gsea-msigdb.org/gsea/msigdb/human/geneset/REACTOME_ANTIGEN_PRESENTATION_FOLDING_ASSEMBLY_AND_PEPTIDE_LOADING_OF_CLASS_I_MHC	HPV16/18 seropositivity
Canonical_Pathways	REACTOME_COSTIMULATION_BY_THE_CD28_FAMILY	62	6	4.15553e-06	0.000535024	HLA-DRA:HLA-DRB5:HLA-DQA2:HLA-DQB2:HLA-DPA1:HLA-DPB1	http://www.gsea-msigdb.org/gsea/msigdb/human/geneset/REACTOME_COSTIMULATION_BY_THE_CD28_FAMILY	HPV16/18 seropositivity
Canonical_Pathways	BIOCARTA_COMP_PATHWAY	19	4	7.51075e-06	0.000897049	C2:CFB:C4A:C4B	http://www.gsea-msigdb.org/gsea/msigdb/human/geneset/BIOCARTA_COMP_PATHWAY	HPV16/18 seropositivity
Canonical_Pathways	REACTOME_INTERFERON_SIGNALING	193	9	7.54798e-06	0.000897049	HLA-C:HLA-B:HLA-DRA:HLA-DRB5:HLA-DQA2:HLA-DQB2:PSMB8:HLA-DPA1:HLA-DPB1	http://www.gsea-msigdb.org/gsea/msigdb/human/geneset/REACTOME_INTERFERON_SIGNALING	HPV16/18 seropositivity
Canonical_Pathways	REACTOME_INITIAL_TRIGGERING_OF_COMPLEMENT	22	4	1.39498e-05	0.00159648	C2:CFB:C4A:C4B	http://www.gsea-msigdb.org/gsea/msigdb/human/geneset/REACTOME_INITIAL_TRIGGERING_OF_COMPLEMENT	HPV16/18 seropositivity
Canonical_Pathways	WP_ACUTE_VIRAL_MYOCARDITIS	85	6	2.59749e-05	0.00286652	MICA:TNF:AIF1:HLA-DMA:SGCG:BAX	http://www.gsea-msigdb.org/gsea/msigdb/human/geneset/WP_ACUTE_VIRAL_MYOCARDITIS	HPV16/18 seropositivity
Canonical_Pathways	BIOCARTA_LECTIN_PATHWAY	12	3	6.58026e-05	0.00701138	C2:C4A:C4B	http://www.gsea-msigdb.org/gsea/msigdb/human/geneset/BIOCARTA_LECTIN_PATHWAY	HPV16/18 seropositivity
Canonical_Pathways	BIOCARTA_CLASSIC_PATHWAY	14	3	0.000107784	0.0111017	C2:C4A:C4B	http://www.gsea-msigdb.org/gsea/msigdb/human/geneset/BIOCARTA_CLASSIC_PATHWAY	HPV16/18 seropositivity
Canonical_Pathways	WP_COMPLEMENT_ACTIVATION	21	3	0.000380222	0.0378996	C2:CFB:C4A	http://www.gsea-msigdb.org/gsea/msigdb/human/geneset/WP_COMPLEMENT_ACTIVATION	HPV16/18 seropositivity
Reactome	REACTOME_MHC_CLASS_II_ANTIGEN_PRESENTATION	116	11	4.58041e-10	7.57601e-07	HLA-DRA:HLA-DRB5:HLA-DQA2:HLA-DQB2:HLA-DOB:HLA-DMB:HLA-DMA:HLA-DOA:HLA-DPA1:HLA-DPB1:AP2A1	http://www.gsea-msigdb.org/gsea/msigdb/human/geneset/REACTOME_MHC_CLASS_II_ANTIGEN_PRESENTATION	HPV16/18 seropositivity
Reactome	REACTOME_ADAPTIVE_IMMUNE_SYSTEM	732	23	1.15291e-09	8.86896e-07	HLA-C:HLA-B:MICA:MICB:BTNL2:HLA-DRA:HLA-DRB5:HLA-DQA2:HLA-DQB2:HLA-DOB:TAP2:PSMB8:PSMB9:TAP1:HLA-DMB:HLA-DMA:HLA-DOA:HLA-DPA1:HLA-DPB1:TAPBP:SEC61B:ASB6:AP2A1	http://www.gsea-msigdb.org/gsea/msigdb/human/geneset/REACTOME_ADAPTIVE_IMMUNE_SYSTEM	HPV16/18 seropositivity
Reactome	REACTOME_PD_1_SIGNALING	18	6	1.60864e-09	8.86896e-07	HLA-DRA:HLA-DRB5:HLA-DQA2:HLA-DQB2:HLA-DPA1:HLA-DPB1	http://www.gsea-msigdb.org/gsea/msigdb/human/geneset/REACTOME_PD_1_SIGNALING	HPV16/18 seropositivity
Reactome	REACTOME_GENERATION_OF_SECOND_MESSENGER_MOLECULES	29	6	3.86809e-08	1.59945e-05	HLA-DRA:HLA-DRB5:HLA-DQA2:HLA-DQB2:HLA-DPA1:HLA-DPB1	http://www.gsea-msigdb.org/gsea/msigdb/human/geneset/REACTOME_GENERATION_OF_SECOND_MESSENGER_MOLECULES	HPV16/18 seropositivity
Reactome	REACTOME_ACTIVATION_OF_C3_AND_C5	7	4	7.23091e-08	2.39198e-05	C2:CFB:C4A:C4B	http://www.gsea-msigdb.org/gsea/msigdb/human/geneset/REACTOME_ACTIVATION_OF_C3_AND_C5	HPV16/18 seropositivity
Reactome	REACTOME_INTERFERON_GAMMA_SIGNALING	86	8	1.3501e-07	3.72178e-05	HLA-C:HLA-B:HLA-DRA:HLA-DRB5:HLA-DQA2:HLA-DQB2:HLA-DPA1:HLA-DPB1	http://www.gsea-msigdb.org/gsea/msigdb/human/geneset/REACTOME_INTERFERON_GAMMA_SIGNALING	HPV16/18 seropositivity
Reactome	REACTOME_ANTIGEN_PROCESSING_CROSS_PRESENTATION	102	8	5.08715e-07	0.000120202	HLA-C:HLA-B:TAP2:PSMB8:PSMB9:TAP1:TAPBP:SEC61B	http://www.gsea-msigdb.org/gsea/msigdb/human/geneset/REACTOME_ANTIGEN_PROCESSING_CROSS_PRESENTATION	HPV16/18 seropositivity
Reactome	REACTOME_TCR_SIGNALING	111	8	9.72369e-07	0.000201037	HLA-DRA:HLA-DRB5:HLA-DQA2:HLA-DQB2:PSMB8:PSMB9:HLA-DPA1:HLA-DPB1	http://www.gsea-msigdb.org/gsea/msigdb/human/geneset/REACTOME_TCR_SIGNALING	HPV16/18 seropositivity
Reactome	REACTOME_ANTIGEN_PRESENTATION_FOLDING_ASSEMBLY_AND_PEPTIDE_LOADING_OF_CLASS_I_MHC	29	5	1.45559e-06	0.000267506	HLA-C:HLA-B:TAP2:TAP1:TAPBP	http://www.gsea-msigdb.org/gsea/msigdb/human/geneset/REACTOME_ANTIGEN_PRESENTATION_FOLDING_ASSEMBLY_AND_PEPTIDE_LOADING_OF_CLASS_I_MHC	HPV16/18 seropositivity
Reactome	REACTOME_COSTIMULATION_BY_THE_CD28_FAMILY	62	6	4.15553e-06	0.000687325	HLA-DRA:HLA-DRB5:HLA-DQA2:HLA-DQB2:HLA-DPA1:HLA-DPB1	http://www.gsea-msigdb.org/gsea/msigdb/human/geneset/REACTOME_COSTIMULATION_BY_THE_CD28_FAMILY	HPV16/18 seropositivity
Reactome	REACTOME_INTERFERON_SIGNALING	193	9	7.54798e-06	0.00113494	HLA-C:HLA-B:HLA-DRA:HLA-DRB5:HLA-DQA2:HLA-DQB2:PSMB8:HLA-DPA1:HLA-DPB1	http://www.gsea-msigdb.org/gsea/msigdb/human/geneset/REACTOME_INTERFERON_SIGNALING	HPV16/18 seropositivity
Reactome	REACTOME_INITIAL_TRIGGERING_OF_COMPLEMENT	22	4	1.39498e-05	0.00192275	C2:CFB:C4A:C4B	http://www.gsea-msigdb.org/gsea/msigdb/human/geneset/REACTOME_INITIAL_TRIGGERING_OF_COMPLEMENT	HPV16/18 seropositivity
TF_targets	CIITA_TARGET_GENES	1104	24	5.24156e-07	0.000584434	HLA-C:HLA-B:ATF6B:HLA-DRA:HLA-DRB5:HLA-DOB:PSMB8:PSMB9:TAP1:HLA-DMB:HLA-DMA:BRD2:HLA-DOA:HLA-DPA1:HLA-DPB1:HLA-DPB2:PEX1:RBM48:CCDC132:TOR1B:TOR1A:EXOSC2:MICU2:BAX	http://www.gsea-msigdb.org/gsea/msigdb/human/geneset/CIITA_TARGET_GENES	HPV16/18 seropositivity
TF_targets	NFY_Q6_01	251	10	9.3686e-06	0.00522299	HSPA1L:HSPA1A:HSPA1B:ATF6B:AGPAT1:RNF5:HLA-DOA:MRPL50:ZNF189:BCAT2:AP2A1	http://www.gsea-msigdb.org/gsea/msigdb/human/geneset/NFY_Q6_01	HPV16/18 seropositivity
TF_targets	GATTGGY_NFY_Q6_01	1125	20	8.84492e-05	0.0328736	PRRC2A:BAG6:HSPA1L:HSPA1A:HSPA1B:EHMT2:AGPAT1:RNF5:HLA-DRB5:HLA-DQB2:HLA-DOB:HLA-DMA:HLA-DOA:STEAP2:PEX1:RBM48:MRPL50:ZNF189:ALDOB:BCAT2:AP2A1	http://www.gsea-msigdb.org/gsea/msigdb/human/geneset/GATTGGY_NFY_Q6_01	HPV16/18 seropositivity
Cancer_gene_neighborhoods	GNF2_CD53	58	7	1.37063e-07	5.85261e-05	HLA-C:HLA-B:GPSM3:PSMB8:PSMB9:TAP1:TAPBP	http://www.gsea-msigdb.org/gsea/msigdb/human/geneset/GNF2_CD53	HPV16/18 seropositivity
Cancer_gene_neighborhoods	GNF2_INPP5D	43	5	1.09219e-05	0.00169382	HLA-C:HLA-B:PSMB8:TAP1:TAPBP	http://www.gsea-msigdb.org/gsea/msigdb/human/geneset/GNF2_INPP5D	HPV16/18 seropositivity
Cancer_gene_neighborhoods	GNF2_HLA_C	46	5	1.5298e-05	0.00169382	HLA-C:HLA-B:GPSM3:TAP1:TAPBP	http://www.gsea-msigdb.org/gsea/msigdb/human/geneset/GNF2_HLA_C	HPV16/18 seropositivity
Cancer_gene_neighborhoods	GNF2_STAT6	78	6	1.58671e-05	0.00169382	HLA-C:HLA-B:CLIC1:GPSM3:PSMB8:TAPBP	http://www.gsea-msigdb.org/gsea/msigdb/human/geneset/GNF2_STAT6	HPV16/18 seropositivity
Cancer_gene_neighborhoods	GNF2_CD48	32	4	6.50203e-05	0.00555273	HLA-C:HLA-B:PSMB8:TAPBP	http://www.gsea-msigdb.org/gsea/msigdb/human/geneset/GNF2_CD48	HPV16/18 seropositivity
Cancer_gene_neighborhoods	GNF2_PTPN6	47	4	0.000297809	0.0211941	HLA-C:HLA-B:GPSM3:TAPBP	http://www.gsea-msigdb.org/gsea/msigdb/human/geneset/GNF2_PTPN6	HPV16/18 seropositivity
Cancer_gene_neighborhoods	GNF2_LYN	24	3	0.000569985	0.0347691	HLA-DRA:HLA-DMB:HLA-DMA	http://www.gsea-msigdb.org/gsea/msigdb/human/geneset/GNF2_LYN	HPV16/18 seropositivity
KEGG	KEGG_ANTIGEN_PROCESSING_AND_PRESENTATION	73	17	8.42946e-22	1.56788e-19	HLA-C:HLA-B:LTA:HSPA1L:HSPA1A:HSPA1B:HLA-DRA:HLA-DRB5:HLA-DQA2:HLA-DOB:TAP2:TAP1:HLA-DMB:HLA-DMA:HLA-DOA:HLA-DPA1:HLA-DPB1:TAPBP	http://www.gsea-msigdb.org/gsea/msigdb/human/geneset/KEGG_ANTIGEN_PROCESSING_AND_PRESENTATION	HPV16/18 seropositivity
KEGG	KEGG_TYPE_I_DIABETES_MELLITUS	38	13	2.04046e-19	1.89763e-17	HLA-C:HLA-B:LTA:TNF:HLA-DRA:HLA-DRB5:HLA-DQA2:HLA-DOB:HLA-DMB:HLA-DMA:HLA-DOA:HLA-DPA1:HLA-DPB1	http://www.gsea-msigdb.org/gsea/msigdb/human/geneset/KEGG_TYPE_I_DIABETES_MELLITUS	HPV16/18 seropositivity
KEGG	KEGG_ALLOGRAFT_REJECTION	32	12	1.38192e-18	6.42594e-17	HLA-C:HLA-B:TNF:HLA-DRA:HLA-DRB5:HLA-DQA2:HLA-DOB:HLA-DMB:HLA-DMA:HLA-DOA:HLA-DPA1:HLA-DPB1	http://www.gsea-msigdb.org/gsea/msigdb/human/geneset/KEGG_ALLOGRAFT_REJECTION	HPV16/18 seropositivity
KEGG	KEGG_GRAFT_VERSUS_HOST_DISEASE	32	12	1.38192e-18	6.42594e-17	HLA-C:HLA-B:TNF:HLA-DRA:HLA-DRB5:HLA-DQA2:HLA-DOB:HLA-DMB:HLA-DMA:HLA-DOA:HLA-DPA1:HLA-DPB1	http://www.gsea-msigdb.org/gsea/msigdb/human/geneset/KEGG_GRAFT_VERSUS_HOST_DISEASE	HPV16/18 seropositivity
KEGG	KEGG_ASTHMA	25	10	5.02908e-16	1.87082e-14	TNF:HLA-DRA:HLA-DRB5:HLA-DQA2:HLA-DOB:HLA-DMB:HLA-DMA:HLA-DOA:HLA-DPA1:HLA-DPB1	http://www.gsea-msigdb.org/gsea/msigdb/human/geneset/KEGG_ASTHMA	HPV16/18 seropositivity
KEGG	KEGG_AUTOIMMUNE_THYROID_DISEASE	47	11	1.52109e-14	4.71538e-13	HLA-C:HLA-B:HLA-DRA:HLA-DRB5:HLA-DQA2:HLA-DOB:HLA-DMB:HLA-DMA:HLA-DOA:HLA-DPA1:HLA-DPB1	http://www.gsea-msigdb.org/gsea/msigdb/human/geneset/KEGG_AUTOIMMUNE_THYROID_DISEASE	HPV16/18 seropositivity
KEGG	KEGG_VIRAL_MYOCARDITIS	65	12	2.03104e-14	5.39675e-13	HLA-C:HLA-B:HLA-DRA:HLA-DRB5:HLA-DQA2:HLA-DOB:HLA-DMB:HLA-DMA:HLA-DOA:HLA-DPA1:HLA-DPB1:SGCG	http://www.gsea-msigdb.org/gsea/msigdb/human/geneset/KEGG_VIRAL_MYOCARDITIS	HPV16/18 seropositivity
KEGG	KEGG_SYSTEMIC_LUPUS_ERYTHEMATOSUS	92	12	1.56141e-12	3.63027e-11	TNF:C2:C4A:HLA-DRA:HLA-DRB5:HLA-DQA2:HLA-DOB:HLA-DMB:HLA-DMA:HLA-DOA:HLA-DPA1:HLA-DPB1	http://www.gsea-msigdb.org/gsea/msigdb/human/geneset/KEGG_SYSTEMIC_LUPUS_ERYTHEMATOSUS	HPV16/18 seropositivity
KEGG	KEGG_INTESTINAL_IMMUNE_NETWORK_FOR_IGA_PRODUCTION	42	9	9.56098e-12	1.97593e-10	HLA-DRA:HLA-DRB5:HLA-DQA2:HLA-DOB:HLA-DMB:HLA-DMA:HLA-DOA:HLA-DPA1:HLA-DPB1	http://www.gsea-msigdb.org/gsea/msigdb/human/geneset/KEGG_INTESTINAL_IMMUNE_NETWORK_FOR_IGA_PRODUCTION	HPV16/18 seropositivity
KEGG	KEGG_LEISHMANIA_INFECTION	66	10	2.55352e-11	4.74954e-10	TNF:HLA-DRA:HLA-DRB5:HLA-DQA2:HLA-DOB:HLA-DMB:HLA-DMA:HLA-DOA:HLA-DPA1:HLA-DPB1	http://www.gsea-msigdb.org/gsea/msigdb/human/geneset/KEGG_LEISHMANIA_INFECTION	HPV16/18 seropositivity
KEGG	KEGG_CELL_ADHESION_MOLECULES_CAMS	126	11	1.11644e-09	1.88781e-08	HLA-C:HLA-B:HLA-DRA:HLA-DRB5:HLA-DQA2:HLA-DOB:HLA-DMB:HLA-DMA:HLA-DOA:HLA-DPA1:HLA-DPB1	http://www.gsea-msigdb.org/gsea/msigdb/human/geneset/KEGG_CELL_ADHESION_MOLECULES_CAMS	HPV16/18 seropositivity
KEGG	KEGG_NATURAL_KILLER_CELL_MEDIATED_CYTOTOXICITY	130	5	0.00201666	0.0312583	HLA-C:HLA-B:MICA:MICB:TNF	http://www.gsea-msigdb.org/gsea/msigdb/human/geneset/KEGG_NATURAL_KILLER_CELL_MEDIATED_CYTOTOXICITY	HPV16/18 seropositivity
KEGG	KEGG_VALINE_LEUCINE_AND_ISOLEUCINE_BIOSYNTHESIS	11	2	0.00244943	0.0350457	VARS:BCAT2	http://www.gsea-msigdb.org/gsea/msigdb/human/geneset/KEGG_VALINE_LEUCINE_AND_ISOLEUCINE_BIOSYNTHESIS	HPV16/18 seropositivity
GO_mf	GOMF_PEPTIDE_ANTIGEN_BINDING	24	11	2.49481e-18	4.42081e-15	HLA-C:HLA-B:MICA:MICB:HLA-DRA:HLA-DRB5:TAP2:TAP1:HLA-DPA1:HLA-DPB1:TAPBP	http://www.gsea-msigdb.org/gsea/msigdb/human/geneset/GOMF_PEPTIDE_ANTIGEN_BINDING	HPV16/18 seropositivity
GO_mf	GOMF_MHC_CLASS_II_PROTEIN_COMPLEX_BINDING	21	10	5.5552e-17	4.92191e-14	HLA-DRA:HLA-DRB5:HLA-DQA2:HLA-DQB2:HLA-DOB:HLA-DMB:HLA-DMA:HLA-DOA:HLA-DPA1:HLA-DPB1	http://www.gsea-msigdb.org/gsea/msigdb/human/geneset/GOMF_MHC_CLASS_II_PROTEIN_COMPLEX_BINDING	HPV16/18 seropositivity
GO_mf	GOMF_MHC_PROTEIN_COMPLEX_BINDING	30	10	4.48917e-15	2.6516e-12	HLA-DRA:HLA-DRB5:HLA-DQA2:HLA-DQB2:HLA-DOB:HLA-DMB:HLA-DMA:HLA-DOA:HLA-DPA1:HLA-DPB1	http://www.gsea-msigdb.org/gsea/msigdb/human/geneset/GOMF_MHC_PROTEIN_COMPLEX_BINDING	HPV16/18 seropositivity
GO_mf	GOMF_ANTIGEN_BINDING	51	11	4.06287e-14	1.79985e-11	HLA-C:HLA-B:MICA:MICB:HLA-DRA:HLA-DRB5:TAP2:TAP1:HLA-DPA1:HLA-DPB1:TAPBP	http://www.gsea-msigdb.org/gsea/msigdb/human/geneset/GOMF_ANTIGEN_BINDING	HPV16/18 seropositivity
GO_mf	GOMF_MHC_CLASS_II_RECEPTOR_ACTIVITY	6	6	9.27413e-14	3.28675e-11	HLA-DRA:HLA-DQA2:HLA-DQB2:HLA-DOB:HLA-DOA:HLA-DPA1	http://www.gsea-msigdb.org/gsea/msigdb/human/geneset/GOMF_MHC_CLASS_II_RECEPTOR_ACTIVITY	HPV16/18 seropositivity
GO_mf	GOMF_TAP_BINDING	7	5	2.90689e-10	8.585e-08	HLA-C:HLA-B:TAP2:TAP1:TAPBP	http://www.gsea-msigdb.org/gsea/msigdb/human/geneset/GOMF_TAP_BINDING	HPV16/18 seropositivity
GO_mf	GOMF_PEPTIDE_BINDING	293	12	8.7985e-07	0.000222728	HLA-C:HLA-B:MICA:MICB:AGER:HLA-DRA:HLA-DRB5:TAP2:TAP1:HLA-DPA1:HLA-DPB1:TAPBP	http://www.gsea-msigdb.org/gsea/msigdb/human/geneset/GOMF_PEPTIDE_BINDING	HPV16/18 seropositivity
GO_mf	GOMF_AMIDE_BINDING	372	12	1.01991e-05	0.00225909	HLA-C:HLA-B:MICA:MICB:AGER:HLA-DRA:HLA-DRB5:TAP2:TAP1:HLA-DPA1:HLA-DPB1:TAPBP	http://www.gsea-msigdb.org/gsea/msigdb/human/geneset/GOMF_AMIDE_BINDING	HPV16/18 seropositivity
GO_mf	GOMF_SIGNALING_RECEPTOR_BINDING	1397	24	2.85182e-05	0.00561491	HLA-C:HLA-B:MICA:MICB:LTA:TNF:BAG6:CSNK2B:HSPA1A:HSPA1B:TNXB:PPT2:EGFL8:NOTCH4:BTNL2:HLA-DRA:TAP2:TAP1:TAPBP:ADAM22:SRI:FZD1:FGF9:LHB:CGB:CGB1:CGB5:CGB8:AP2A1	http://www.gsea-msigdb.org/gsea/msigdb/human/geneset/GOMF_SIGNALING_RECEPTOR_BINDING	HPV16/18 seropositivity
GO_mf	GOMF_MISFOLDED_PROTEIN_BINDING	27	4	3.25884e-05	0.00577466	BAG6:HSPA1L:HSPA1A:HSPA1B:TOR1A	http://www.gsea-msigdb.org/gsea/msigdb/human/geneset/GOMF_MISFOLDED_PROTEIN_BINDING	HPV16/18 seropositivity
GO_mf	GOMF_PEPTIDE_TRANSMEMBRANE_TRANSPORTER_ACTIVITY	10	3	3.62554e-05	0.00581778	TAP2:TAP1:TAPBP	http://www.gsea-msigdb.org/gsea/msigdb/human/geneset/GOMF_PEPTIDE_TRANSMEMBRANE_TRANSPORTER_ACTIVITY	HPV16/18 seropositivity
GO_mf	GOMF_PROTEIN_CONTAINING_COMPLEX_BINDING	1240	22	3.9398e-05	0.00581778	AIF1:BAG6:TNXB:RNF5:AGER:HLA-DRA:HLA-DRB5:HLA-DQA2:HLA-DQB2:HLA-DOB:HLA-DMB:HLA-DMA:HLA-DOA:HLA-DPA1:HLA-DPB1:TAPBP:ADAM22:PEX1:SEC61B:SACS:TULP2:RUVBL2	http://www.gsea-msigdb.org/gsea/msigdb/human/geneset/GOMF_PROTEIN_CONTAINING_COMPLEX_BINDING	HPV16/18 seropositivity
GO_mf	GOMF_ATP_DEPENDENT_ACTIVITY	543	13	9.63062e-05	0.0131273	ATP6V1G2:MSH5:HSPA1L:HSPA1A:HSPA1B:SKIV2L:TAP2:TAP1:TAPBP:PEX1:SEC61B:TOR1B:TOR1A:RUVBL2	http://www.gsea-msigdb.org/gsea/msigdb/human/geneset/GOMF_ATP_DEPENDENT_ACTIVITY	HPV16/18 seropositivity
GO_mf	GOMF_ATP_HYDROLYSIS_ACTIVITY	352	10	0.000161364	0.020424	ATP6V1G2:HSPA1L:HSPA1A:HSPA1B:SKIV2L:TAP2:TAP1:PEX1:TOR1B:TOR1A:RUVBL2	http://www.gsea-msigdb.org/gsea/msigdb/human/geneset/GOMF_ATP_HYDROLYSIS_ACTIVITY	HPV16/18 seropositivity
GO_mf	GOMF_IMMUNE_RECEPTOR_ACTIVITY	130	6	0.00027517	0.0325067	HLA-DRA:HLA-DQA2:HLA-DQB2:HLA-DOB:HLA-DOA:HLA-DPA1	http://www.gsea-msigdb.org/gsea/msigdb/human/geneset/GOMF_IMMUNE_RECEPTOR_ACTIVITY	HPV16/18 seropositivity
GO_bp	GOBP_ANTIGEN_PROCESSING_AND_PRESENTATION_OF_PEPTIDE_ANTIGEN	65	17	9.33218e-23	7.23337e-19	HLA-C:HLA-B:MICA:MICB:HLA-DRA:HLA-DRB5:HLA-DQA2:HLA-DQB2:HLA-DOB:TAP2:TAP1:HLA-DMB:HLA-DMA:HLA-DOA:HLA-DPA1:HLA-DPB1:TAPBP	http://www.gsea-msigdb.org/gsea/msigdb/human/geneset/GOBP_ANTIGEN_PROCESSING_AND_PRESENTATION_OF_PEPTIDE_ANTIGEN	HPV16/18 seropositivity
GO_bp	GOBP_PEPTIDE_ANTIGEN_ASSEMBLY_WITH_MHC_PROTEIN_COMPLEX	15	11	1.43823e-21	4.74602e-18	HLA-DRA:HLA-DRB5:HLA-DQA2:HLA-DQB2:HLA-DOB:HLA-DMB:HLA-DMA:HLA-DOA:HLA-DPA1:HLA-DPB1:TAPBP	http://www.gsea-msigdb.org/gsea/msigdb/human/geneset/GOBP_PEPTIDE_ANTIGEN_ASSEMBLY_WITH_MHC_PROTEIN_COMPLEX	HPV16/18 seropositivity
GO_bp	GOBP_PEPTIDE_ANTIGEN_ASSEMBLY_WITH_MHC_CLASS_II_PROTEIN_COMPLEX	11	10	1.83693e-21	4.74602e-18	HLA-DRA:HLA-DRB5:HLA-DQA2:HLA-DQB2:HLA-DOB:HLA-DMB:HLA-DMA:HLA-DOA:HLA-DPA1:HLA-DPB1	http://www.gsea-msigdb.org/gsea/msigdb/human/geneset/GOBP_PEPTIDE_ANTIGEN_ASSEMBLY_WITH_MHC_CLASS_II_PROTEIN_COMPLEX	HPV16/18 seropositivity
GO_bp	GOBP_ANTIGEN_PROCESSING_AND_PRESENTATION	103	18	1.35934e-20	2.63406e-17	HLA-C:HLA-B:MICA:MICB:HLA-DRA:HLA-DRB5:HLA-DQA2:HLA-DQB2:HLA-DOB:TAP2:PSMB8:TAP1:HLA-DMB:HLA-DMA:HLA-DOA:HLA-DPA1:HLA-DPB1:TAPBP	http://www.gsea-msigdb.org/gsea/msigdb/human/geneset/GOBP_ANTIGEN_PROCESSING_AND_PRESENTATION	HPV16/18 seropositivity
GO_bp	GOBP_ANTIGEN_PROCESSING_AND_PRESENTATION_OF_EXOGENOUS_PEPTIDE_ANTIGEN	34	11	2.69655e-16	4.18019e-13	HLA-DRA:HLA-DRB5:HLA-DQA2:HLA-DQB2:HLA-DOB:TAP2:HLA-DMB:HLA-DMA:HLA-DOA:HLA-DPA1:HLA-DPB1	http://www.gsea-msigdb.org/gsea/msigdb/human/geneset/GOBP_ANTIGEN_PROCESSING_AND_PRESENTATION_OF_EXOGENOUS_PEPTIDE_ANTIGEN	HPV16/18 seropositivity
GO_bp	GOBP_ANTIGEN_PROCESSING_AND_PRESENTATION_OF_EXOGENOUS_PEPTIDE_ANTIGEN_VIA_MHC_CLASS_II	26	10	8.12455e-16	1.04956e-12	HLA-DRA:HLA-DRB5:HLA-DQA2:HLA-DQB2:HLA-DOB:HLA-DMB:HLA-DMA:HLA-DOA:HLA-DPA1:HLA-DPB1	http://www.gsea-msigdb.org/gsea/msigdb/human/geneset/GOBP_ANTIGEN_PROCESSING_AND_PRESENTATION_OF_EXOGENOUS_PEPTIDE_ANTIGEN_VIA_MHC_CLASS_II	HPV16/18 seropositivity
GO_bp	GOBP_ANTIGEN_PROCESSING_AND_PRESENTATION_OF_EXOGENOUS_ANTIGEN	43	11	5.14264e-15	5.69438e-12	HLA-DRA:HLA-DRB5:HLA-DQA2:HLA-DQB2:HLA-DOB:TAP2:HLA-DMB:HLA-DMA:HLA-DOA:HLA-DPA1:HLA-DPB1	http://www.gsea-msigdb.org/gsea/msigdb/human/geneset/GOBP_ANTIGEN_PROCESSING_AND_PRESENTATION_OF_EXOGENOUS_ANTIGEN	HPV16/18 seropositivity
GO_bp	GOBP_LYMPHOCYTE_MEDIATED_IMMUNITY	282	20	6.89015e-15	6.67569e-12	HLA-C:HLA-B:MICA:MICB:LTA:TNF:C2:C4A:AGER:HLA-DRA:HLA-DRB5:HLA-DQA2:HLA-DQB2:HLA-DOB:TAP2:HLA-DMB:HLA-DMA:HLA-DOA:HLA-DPA1:HLA-DPB1	http://www.gsea-msigdb.org/gsea/msigdb/human/geneset/GOBP_LYMPHOCYTE_MEDIATED_IMMUNITY	HPV16/18 seropositivity
GO_bp	GOBP_ANTIGEN_PROCESSING_AND_PRESENTATION_OF_PEPTIDE_OR_POLYSACCHARIDE_ANTIGEN_VIA_MHC_CLASS_II	32	10	9.5269e-15	8.20478e-12	HLA-DRA:HLA-DRB5:HLA-DQA2:HLA-DQB2:HLA-DOB:HLA-DMB:HLA-DMA:HLA-DOA:HLA-DPA1:HLA-DPB1	http://www.gsea-msigdb.org/gsea/msigdb/human/geneset/GOBP_ANTIGEN_PROCESSING_AND_PRESENTATION_OF_PEPTIDE_OR_POLYSACCHARIDE_ANTIGEN_VIA_MHC_CLASS_II	HPV16/18 seropositivity
GO_bp	GOBP_ADAPTIVE_IMMUNE_RESPONSE_BASED_ON_SOMATIC_RECOMBINATION_OF_IMMUNE_RECEPTORS_BUILT_FROM_IMMUNOGLOBULIN_SUPERFAMILY_DOMAINS	293	20	1.42721e-14	1.10623e-11	HLA-C:HLA-B:MICA:MICB:LTA:TNF:C2:C4A:AGER:HLA-DRA:HLA-DRB5:HLA-DQA2:HLA-DQB2:HLA-DOB:TAP2:HLA-DMB:HLA-DMA:HLA-DOA:HLA-DPA1:HLA-DPB1	http://www.gsea-msigdb.org/gsea/msigdb/human/geneset/GOBP_ADAPTIVE_IMMUNE_RESPONSE_BASED_ON_SOMATIC_RECOMBINATION_OF_IMMUNE_RECEPTORS_BUILT_FROM_IMMUNOGLOBULIN_SUPERFAMILY_DOMAINS	HPV16/18 seropositivity
GO_bp	GOBP_LEUKOCYTE_MEDIATED_IMMUNITY	382	21	2.11311e-13	1.48898e-10	HLA-C:HLA-B:MICA:MICB:LTA:TNF:C2:C4A:AGER:HLA-DRA:HLA-DRB5:HLA-DQA2:HLA-DQB2:HLA-DOB:TAP2:HLA-DMB:HLA-DMA:HLA-DOA:HLA-DPA1:HLA-DPB1:NR4A3	http://www.gsea-msigdb.org/gsea/msigdb/human/geneset/GOBP_LEUKOCYTE_MEDIATED_IMMUNITY	HPV16/18 seropositivity
GO_bp	GOBP_B_CELL_MEDIATED_IMMUNITY	135	14	5.15574e-13	3.33018e-10	LTA:TNF:C2:C4A:HLA-DRA:HLA-DRB5:HLA-DQA2:HLA-DQB2:HLA-DOB:HLA-DMB:HLA-DMA:HLA-DOA:HLA-DPA1:HLA-DPB1	http://www.gsea-msigdb.org/gsea/msigdb/human/geneset/GOBP_B_CELL_MEDIATED_IMMUNITY	HPV16/18 seropositivity
GO_bp	GOBP_ANTIGEN_PROCESSING_AND_PRESENTATION_OF_ENDOGENOUS_PEPTIDE_ANTIGEN	23	8	1.79647e-12	1.07111e-09	HLA-C:HLA-B:MICA:MICB:HLA-DRA:TAP2:TAP1:TAPBP	http://www.gsea-msigdb.org/gsea/msigdb/human/geneset/GOBP_ANTIGEN_PROCESSING_AND_PRESENTATION_OF_ENDOGENOUS_PEPTIDE_ANTIGEN	HPV16/18 seropositivity
GO_bp	GOBP_ADAPTIVE_IMMUNE_RESPONSE	436	21	2.66671e-12	1.4764e-09	HLA-C:HLA-B:MICA:MICB:LTA:TNF:C2:C4A:AGER:HLA-DRA:HLA-DRB5:HLA-DQA2:HLA-DQB2:HLA-DOB:TAP2:TAP1:HLA-DMB:HLA-DMA:HLA-DOA:HLA-DPA1:HLA-DPB1	http://www.gsea-msigdb.org/gsea/msigdb/human/geneset/GOBP_ADAPTIVE_IMMUNE_RESPONSE	HPV16/18 seropositivity
GO_bp	GOBP_ANTIGEN_PROCESSING_AND_PRESENTATION_OF_ENDOGENOUS_ANTIGEN	30	8	2.05923e-11	1.06407e-08	HLA-C:HLA-B:MICA:MICB:HLA-DRA:TAP2:TAP1:TAPBP	http://www.gsea-msigdb.org/gsea/msigdb/human/geneset/GOBP_ANTIGEN_PROCESSING_AND_PRESENTATION_OF_ENDOGENOUS_ANTIGEN	HPV16/18 seropositivity
GO_bp	GOBP_IMMUNOGLOBULIN_PRODUCTION_INVOLVED_IN_IMMUNOGLOBULIN_MEDIATED_IMMUNE_RESPONSE	68	10	3.47807e-11	1.68491e-08	HLA-DRA:HLA-DRB5:HLA-DQA2:HLA-DQB2:HLA-DOB:HLA-DMB:HLA-DMA:HLA-DOA:HLA-DPA1:HLA-DPB1	http://www.gsea-msigdb.org/gsea/msigdb/human/geneset/GOBP_IMMUNOGLOBULIN_PRODUCTION_INVOLVED_IN_IMMUNOGLOBULIN_MEDIATED_IMMUNE_RESPONSE	HPV16/18 seropositivity
GO_bp	GOBP_POSITIVE_REGULATION_OF_IMMUNE_SYSTEM_PROCESS	973	28	1.10004e-10	5.01554e-08	HLA-C:HLA-B:MICA:MICB:LTA:TNF:AIF1:BAG6:HSPA1A:HSPA1B:C2:CFB:C4A:AGER:GPSM3:BTNL2:HLA-DRA:HLA-DRB5:HLA-DQA2:HLA-DQB2:HLA-DOB:TAP2:HLA-DMB:HLA-DMA:HLA-DOA:HLA-DPA1:HLA-DPB1:NR4A3:BAX	http://www.gsea-msigdb.org/gsea/msigdb/human/geneset/GOBP_POSITIVE_REGULATION_OF_IMMUNE_SYSTEM_PROCESS	HPV16/18 seropositivity
GO_bp	GOBP_IMMUNE_EFFECTOR_PROCESS	611	22	2.18077e-10	9.39064e-08	HLA-C:HLA-B:MICA:MICB:LTA:TNF:C2:CFB:C4A:AGER:HLA-DRA:HLA-DRB5:HLA-DQA2:HLA-DQB2:HLA-DOB:TAP2:HLA-DMB:HLA-DMA:HLA-DOA:HLA-DPA1:HLA-DPB1:NR4A3	http://www.gsea-msigdb.org/gsea/msigdb/human/geneset/GOBP_IMMUNE_EFFECTOR_PROCESS	HPV16/18 seropositivity
GO_bp	GOBP_IMMUNOGLOBULIN_PRODUCTION	118	11	5.51049e-10	2.24799e-07	TNF:HLA-DRA:HLA-DRB5:HLA-DQA2:HLA-DQB2:HLA-DOB:HLA-DMB:HLA-DMA:HLA-DOA:HLA-DPA1:HLA-DPB1	http://www.gsea-msigdb.org/gsea/msigdb/human/geneset/GOBP_IMMUNOGLOBULIN_PRODUCTION	HPV16/18 seropositivity
GO_bp	GOBP_ANTIGEN_PROCESSING_AND_PRESENTATION_OF_PEPTIDE_ANTIGEN_VIA_MHC_CLASS_I	35	7	3.49721e-09	1.35534e-06	HLA-C:HLA-B:MICA:MICB:TAP2:TAP1:TAPBP	http://www.gsea-msigdb.org/gsea/msigdb/human/geneset/GOBP_ANTIGEN_PROCESSING_AND_PRESENTATION_OF_PEPTIDE_ANTIGEN_VIA_MHC_CLASS_I	HPV16/18 seropositivity
GO_bp	GOBP_POSITIVE_REGULATION_OF_LEUKOCYTE_CELL_CELL_ADHESION	264	14	4.09228e-09	1.51044e-06	TNF:AIF1:AGER:HLA-DRA:HLA-DRB5:HLA-DQA2:HLA-DQB2:HLA-DOB:HLA-DMB:HLA-DMA:HLA-DOA:HLA-DPA1:HLA-DPB1:NR4A3	http://www.gsea-msigdb.org/gsea/msigdb/human/geneset/GOBP_POSITIVE_REGULATION_OF_LEUKOCYTE_CELL_CELL_ADHESION	HPV16/18 seropositivity
GO_bp	GOBP_REGULATION_OF_IMMUNE_SYSTEM_PROCESS	1401	30	2.23873e-08	7.88747e-06	HLA-C:HLA-B:MICA:MICB:LTA:TNF:LST1:AIF1:BAG6:HSPA1A:HSPA1B:C2:ZBTB12:CFB:C4A:AGER:GPSM3:BTNL2:HLA-DRA:HLA-DRB5:HLA-DQA2:HLA-DQB2:HLA-DOB:TAP2:HLA-DMB:HLA-DMA:HLA-DOA:HLA-DPA1:HLA-DPB1:NR4A3:BAX	http://www.gsea-msigdb.org/gsea/msigdb/human/geneset/GOBP_REGULATION_OF_IMMUNE_SYSTEM_PROCESS	HPV16/18 seropositivity
GO_bp	GOBP_POSITIVE_REGULATION_OF_CELL_CELL_ADHESION	312	14	3.38087e-08	1.13935e-05	TNF:AIF1:AGER:HLA-DRA:HLA-DRB5:HLA-DQA2:HLA-DQB2:HLA-DOB:HLA-DMB:HLA-DMA:HLA-DOA:HLA-DPA1:HLA-DPB1:NR4A3	http://www.gsea-msigdb.org/gsea/msigdb/human/geneset/GOBP_POSITIVE_REGULATION_OF_CELL_CELL_ADHESION	HPV16/18 seropositivity
GO_bp	GOBP_REGULATION_OF_T_CELL_MEDIATED_CYTOTOXICITY	48	7	3.55427e-08	1.14788e-05	HLA-C:HLA-B:MICA:MICB:AGER:HLA-DRA:TAP2	http://www.gsea-msigdb.org/gsea/msigdb/human/geneset/GOBP_REGULATION_OF_T_CELL_MEDIATED_CYTOTOXICITY	HPV16/18 seropositivity
GO_bp	GOBP_PRODUCTION_OF_MOLECULAR_MEDIATOR_OF_IMMUNE_RESPONSE	231	12	6.8593e-08	2.12666e-05	TNF:HLA-DRA:HLA-DRB5:HLA-DQA2:HLA-DQB2:HLA-DOB:HLA-DMB:HLA-DMA:HLA-DOA:HLA-DPA1:HLA-DPB1:NR4A3	http://www.gsea-msigdb.org/gsea/msigdb/human/geneset/GOBP_PRODUCTION_OF_MOLECULAR_MEDIATOR_OF_IMMUNE_RESPONSE	HPV16/18 seropositivity
GO_bp	GOBP_ANTIGEN_PROCESSING_AND_PRESENTATION_OF_PEPTIDE_ANTIGEN_VIA_MHC_CLASS_IB	17	5	8.1046e-08	2.41611e-05	HLA-C:HLA-B:MICA:MICB:TAP2	http://www.gsea-msigdb.org/gsea/msigdb/human/geneset/GOBP_ANTIGEN_PROCESSING_AND_PRESENTATION_OF_PEPTIDE_ANTIGEN_VIA_MHC_CLASS_IB	HPV16/18 seropositivity
GO_bp	GOBP_T_CELL_MEDIATED_CYTOTOXICITY	57	7	1.21213e-07	3.47972e-05	HLA-C:HLA-B:MICA:MICB:AGER:HLA-DRA:TAP2	http://www.gsea-msigdb.org/gsea/msigdb/human/geneset/GOBP_T_CELL_MEDIATED_CYTOTOXICITY	HPV16/18 seropositivity
GO_bp	GOBP_POSITIVE_REGULATION_OF_T_CELL_MEDIATED_CYTOTOXICITY	38	6	2.13662e-07	5.91461e-05	HLA-C:HLA-B:MICA:MICB:HLA-DRA:TAP2	http://www.gsea-msigdb.org/gsea/msigdb/human/geneset/GOBP_POSITIVE_REGULATION_OF_T_CELL_MEDIATED_CYTOTOXICITY	HPV16/18 seropositivity
GO_bp	GOBP_IMMUNE_RESPONSE	1571	30	2.7284e-07	7.29235e-05	HLA-C:HLA-B:MICA:MICB:LTA:TNF:LST1:AIF1:BAG6:HSPA1A:HSPA1B:C2:CFB:C4A:AGER:BTNL2:HLA-DRA:HLA-DRB5:HLA-DQA2:HLA-DQB2:HLA-DOB:TAP2:TAP1:HLA-DMB:HLA-DMA:HLA-DOA:HLA-DPA1:HLA-DPB1:TAPBP:NR4A3:BAX	http://www.gsea-msigdb.org/gsea/msigdb/human/geneset/GOBP_IMMUNE_RESPONSE	HPV16/18 seropositivity
GO_bp	GOBP_POSITIVE_REGULATION_OF_CELL_ACTIVATION	382	14	4.02709e-07	0.000104047	TNF:AIF1:AGER:HLA-DRA:HLA-DRB5:HLA-DQA2:HLA-DQB2:HLA-DOB:HLA-DMB:HLA-DMA:HLA-DOA:HLA-DPA1:HLA-DPB1:NR4A3	http://www.gsea-msigdb.org/gsea/msigdb/human/geneset/GOBP_POSITIVE_REGULATION_OF_CELL_ACTIVATION	HPV16/18 seropositivity
GO_bp	GOBP_POSITIVE_REGULATION_OF_IMMUNE_RESPONSE	645	18	4.8135e-07	0.000120353	HLA-C:HLA-B:MICA:MICB:LTA:TNF:BAG6:HSPA1A:HSPA1B:C2:CFB:C4A:BTNL2:HLA-DRA:TAP2:HLA-DMB:HLA-DPB1:NR4A3:BAX	http://www.gsea-msigdb.org/gsea/msigdb/human/geneset/GOBP_POSITIVE_REGULATION_OF_IMMUNE_RESPONSE	HPV16/18 seropositivity
GO_bp	GOBP_ANTIGEN_PROCESSING_AND_PRESENTATION_VIA_MHC_CLASS_IB	24	5	5.35562e-07	0.000129723	HLA-C:HLA-B:MICA:MICB:TAP2	http://www.gsea-msigdb.org/gsea/msigdb/human/geneset/GOBP_ANTIGEN_PROCESSING_AND_PRESENTATION_VIA_MHC_CLASS_IB	HPV16/18 seropositivity
GO_bp	GOBP_LEUKOCYTE_CELL_CELL_ADHESION	402	14	7.40458e-07	0.000173918	TNF:AIF1:AGER:HLA-DRA:HLA-DRB5:HLA-DQA2:HLA-DQB2:HLA-DOB:HLA-DMB:HLA-DMA:HLA-DOA:HLA-DPA1:HLA-DPB1:NR4A3	http://www.gsea-msigdb.org/gsea/msigdb/human/geneset/GOBP_LEUKOCYTE_CELL_CELL_ADHESION	HPV16/18 seropositivity
GO_bp	GOBP_POSITIVE_REGULATION_OF_CELL_ADHESION	470	15	8.78901e-07	0.000200364	RREB1:TNF:AIF1:AGER:HLA-DRA:HLA-DRB5:HLA-DQA2:HLA-DQB2:HLA-DOB:HLA-DMB:HLA-DMA:HLA-DOA:HLA-DPA1:HLA-DPB1:NR4A3	http://www.gsea-msigdb.org/gsea/msigdb/human/geneset/GOBP_POSITIVE_REGULATION_OF_CELL_ADHESION	HPV16/18 seropositivity
GO_bp	GOBP_REGULATION_OF_CELL_CELL_ADHESION	481	15	1.17177e-06	0.00025647	TNF:AIF1:AGER:NOTCH4:HLA-DRA:HLA-DRB5:HLA-DQA2:HLA-DQB2:HLA-DOB:HLA-DMB:HLA-DMA:HLA-DOA:HLA-DPA1:HLA-DPB1:NR4A3	http://www.gsea-msigdb.org/gsea/msigdb/human/geneset/GOBP_REGULATION_OF_CELL_CELL_ADHESION	HPV16/18 seropositivity
GO_bp	GOBP_CELLULAR_RESPONSE_TO_TOPOLOGICALLY_INCORRECT_PROTEIN	114	8	1.19119e-06	0.00025647	BAG6:HSPA1L:HSPA1A:HSPA1B:ATF6B:RNF5:TOR1A:PPP1R15A:BAX	http://www.gsea-msigdb.org/gsea/msigdb/human/geneset/GOBP_CELLULAR_RESPONSE_TO_TOPOLOGICALLY_INCORRECT_PROTEIN	HPV16/18 seropositivity
GO_bp	GOBP_RESPONSE_TO_TOPOLOGICALLY_INCORRECT_PROTEIN	159	9	1.5425e-06	0.000323134	BAG6:HSPA1L:HSPA1A:HSPA1B:ATF6B:RNF5:TOR1B:TOR1A:PPP1R15A:BAX	http://www.gsea-msigdb.org/gsea/msigdb/human/geneset/GOBP_RESPONSE_TO_TOPOLOGICALLY_INCORRECT_PROTEIN	HPV16/18 seropositivity
GO_bp	GOBP_POSITIVE_REGULATION_OF_LYMPHOCYTE_MEDIATED_IMMUNITY	120	8	1.75681e-06	0.000358343	HLA-C:HLA-B:MICA:MICB:LTA:TNF:HLA-DRA:TAP2	http://www.gsea-msigdb.org/gsea/msigdb/human/geneset/GOBP_POSITIVE_REGULATION_OF_LYMPHOCYTE_MEDIATED_IMMUNITY	HPV16/18 seropositivity
GO_bp	GOBP_POSITIVE_REGULATION_OF_LYMPHOCYTE_ACTIVATION	316	12	1.9362e-06	0.000384806	AIF1:AGER:HLA-DRA:HLA-DRB5:HLA-DQA2:HLA-DQB2:HLA-DOB:HLA-DMB:HLA-DMA:HLA-DOA:HLA-DPA1:HLA-DPB1	http://www.gsea-msigdb.org/gsea/msigdb/human/geneset/GOBP_POSITIVE_REGULATION_OF_LYMPHOCYTE_ACTIVATION	HPV16/18 seropositivity
GO_bp	GOBP_POSITIVE_REGULATION_OF_ADAPTIVE_IMMUNE_RESPONSE	122	8	1.9901e-06	0.000385631	HLA-C:HLA-B:MICA:MICB:LTA:TNF:HLA-DRA:TAP2	http://www.gsea-msigdb.org/gsea/msigdb/human/geneset/GOBP_POSITIVE_REGULATION_OF_ADAPTIVE_IMMUNE_RESPONSE	HPV16/18 seropositivity
GO_bp	GOBP_REGULATION_OF_IMMUNE_RESPONSE	810	19	3.00349e-06	0.000567806	HLA-C:HLA-B:MICA:MICB:LTA:TNF:BAG6:HSPA1A:HSPA1B:C2:CFB:C4A:AGER:BTNL2:HLA-DRA:TAP2:HLA-DMB:HLA-DPB1:NR4A3:BAX	http://www.gsea-msigdb.org/gsea/msigdb/human/geneset/GOBP_REGULATION_OF_IMMUNE_RESPONSE	HPV16/18 seropositivity
GO_bp	GOBP_REGULATION_OF_T_CELL_MEDIATED_IMMUNITY	93	7	3.53508e-06	0.000637219	HLA-C:HLA-B:MICA:MICB:AGER:HLA-DRA:TAP2	http://www.gsea-msigdb.org/gsea/msigdb/human/geneset/GOBP_REGULATION_OF_T_CELL_MEDIATED_IMMUNITY	HPV16/18 seropositivity
GO_bp	GOBP_REGULATION_OF_LEUKOCYTE_MEDIATED_CYTOTOXICITY	93	7	3.53508e-06	0.000637219	HLA-C:HLA-B:MICA:MICB:AGER:HLA-DRA:TAP2	http://www.gsea-msigdb.org/gsea/msigdb/human/geneset/GOBP_REGULATION_OF_LEUKOCYTE_MEDIATED_CYTOTOXICITY	HPV16/18 seropositivity
GO_bp	GOBP_REGULATION_OF_LYMPHOCYTE_MEDIATED_IMMUNITY	177	9	3.73557e-06	0.000658055	HLA-C:HLA-B:MICA:MICB:LTA:TNF:AGER:HLA-DRA:TAP2	http://www.gsea-msigdb.org/gsea/msigdb/human/geneset/GOBP_REGULATION_OF_LYMPHOCYTE_MEDIATED_IMMUNITY	HPV16/18 seropositivity
GO_bp	GOBP_T_CELL_ACTIVATION	532	15	4.0219e-06	0.00069275	MICA:MICB:AIF1:AGER:HLA-DRA:HLA-DRB5:HLA-DQA2:HLA-DQB2:HLA-DOB:HLA-DMB:HLA-DMA:HLA-DOA:HLA-DPA1:HLA-DPB1:BAX	http://www.gsea-msigdb.org/gsea/msigdb/human/geneset/GOBP_T_CELL_ACTIVATION	HPV16/18 seropositivity
GO_bp	GOBP_POSITIVE_REGULATION_OF_T_CELL_MEDIATED_IMMUNITY	66	6	6.00501e-06	0.00101184	HLA-C:HLA-B:MICA:MICB:HLA-DRA:TAP2	http://www.gsea-msigdb.org/gsea/msigdb/human/geneset/GOBP_POSITIVE_REGULATION_OF_T_CELL_MEDIATED_IMMUNITY	HPV16/18 seropositivity
GO_bp	GOBP_POSITIVE_REGULATION_OF_LEUKOCYTE_MEDIATED_IMMUNITY	142	8	6.17727e-06	0.00101872	HLA-C:HLA-B:MICA:MICB:LTA:TNF:HLA-DRA:TAP2	http://www.gsea-msigdb.org/gsea/msigdb/human/geneset/GOBP_POSITIVE_REGULATION_OF_LEUKOCYTE_MEDIATED_IMMUNITY	HPV16/18 seropositivity
GO_bp	GOBP_REGULATION_OF_LYMPHOCYTE_ACTIVATION	487	14	6.86003e-06	0.00110775	MICA:LST1:AIF1:AGER:HLA-DRA:HLA-DRB5:HLA-DQA2:HLA-DQB2:HLA-DOB:HLA-DMB:HLA-DMA:HLA-DOA:HLA-DPA1:HLA-DPB1	http://www.gsea-msigdb.org/gsea/msigdb/human/geneset/GOBP_REGULATION_OF_LYMPHOCYTE_ACTIVATION	HPV16/18 seropositivity
GO_bp	GOBP_REGULATION_OF_CELL_ADHESION	783	18	7.32763e-06	0.00115911	RREB1:TNF:AIF1:TNXB:AGER:NOTCH4:HLA-DRA:HLA-DRB5:HLA-DQA2:HLA-DQB2:HLA-DOB:HLA-DMB:HLA-DMA:HLA-DOA:HLA-DPA1:HLA-DPB1:ADAM22:NR4A3	http://www.gsea-msigdb.org/gsea/msigdb/human/geneset/GOBP_REGULATION_OF_CELL_ADHESION	HPV16/18 seropositivity
GO_bp	GOBP_REGULATION_OF_CELL_ACTIVATION	635	16	7.86072e-06	0.00121857	MICA:TNF:LST1:AIF1:AGER:HLA-DRA:HLA-DRB5:HLA-DQA2:HLA-DQB2:HLA-DOB:HLA-DMB:HLA-DMA:HLA-DOA:HLA-DPA1:HLA-DPB1:NR4A3	http://www.gsea-msigdb.org/gsea/msigdb/human/geneset/GOBP_REGULATION_OF_CELL_ACTIVATION	HPV16/18 seropositivity
GO_bp	GOBP_REGULATION_OF_T_CELL_ACTIVATION	364	12	8.20169e-06	0.0012465	AIF1:AGER:HLA-DRA:HLA-DRB5:HLA-DQA2:HLA-DQB2:HLA-DOB:HLA-DMB:HLA-DMA:HLA-DOA:HLA-DPA1:HLA-DPB1	http://www.gsea-msigdb.org/gsea/msigdb/human/geneset/GOBP_REGULATION_OF_T_CELL_ACTIVATION	HPV16/18 seropositivity
GO_bp	GOBP_REGULATION_OF_ADAPTIVE_IMMUNE_RESPONSE	196	9	8.54744e-06	0.00127406	HLA-C:HLA-B:MICA:MICB:LTA:TNF:AGER:HLA-DRA:TAP2	http://www.gsea-msigdb.org/gsea/msigdb/human/geneset/GOBP_REGULATION_OF_ADAPTIVE_IMMUNE_RESPONSE	HPV16/18 seropositivity
GO_bp	GOBP_POSITIVE_REGULATION_OF_CELL_KILLING	72	6	9.98313e-06	0.00145999	HLA-C:HLA-B:MICA:MICB:HLA-DRA:TAP2	http://www.gsea-msigdb.org/gsea/msigdb/human/geneset/GOBP_POSITIVE_REGULATION_OF_CELL_KILLING	HPV16/18 seropositivity
GO_bp	GOBP_REGULATION_OF_CELL_KILLING	111	7	1.14356e-05	0.00164144	HLA-C:HLA-B:MICA:MICB:AGER:HLA-DRA:TAP2	http://www.gsea-msigdb.org/gsea/msigdb/human/geneset/GOBP_REGULATION_OF_CELL_KILLING	HPV16/18 seropositivity
GO_bp	GOBP_POSITIVE_REGULATION_OF_IMMUNE_EFFECTOR_PROCESS	258	10	1.19009e-05	0.00167715	HLA-C:HLA-B:MICA:MICB:LTA:TNF:HLA-DRA:TAP2:HLA-DMB:NR4A3	http://www.gsea-msigdb.org/gsea/msigdb/human/geneset/GOBP_POSITIVE_REGULATION_OF_IMMUNE_EFFECTOR_PROCESS	HPV16/18 seropositivity
GO_bp	GOBP_LYMPHOCYTE_ACTIVATION	753	17	1.68136e-05	0.00232718	MICA:MICB:LST1:AIF1:BAG6:AGER:HLA-DRA:HLA-DRB5:HLA-DQA2:HLA-DQB2:HLA-DOB:HLA-DMB:HLA-DMA:HLA-DOA:HLA-DPA1:HLA-DPB1:BAX	http://www.gsea-msigdb.org/gsea/msigdb/human/geneset/GOBP_LYMPHOCYTE_ACTIVATION	HPV16/18 seropositivity
GO_bp	GOBP_T_CELL_MEDIATED_IMMUNITY	119	7	1.80197e-05	0.00245037	HLA-C:HLA-B:MICA:MICB:AGER:HLA-DRA:TAP2	http://www.gsea-msigdb.org/gsea/msigdb/human/geneset/GOBP_T_CELL_MEDIATED_IMMUNITY	HPV16/18 seropositivity
GO_bp	GOBP_CELL_CELL_ADHESION	922	19	1.87167e-05	0.00250126	DSP:TNF:AIF1:CLIC1:TNXB:AGER:NOTCH4:HLA-DRA:HLA-DRB5:HLA-DQA2:HLA-DQB2:HLA-DOB:HLA-DMB:HLA-DMA:HLA-DOA:HLA-DPA1:HLA-DPB1:CLDN12:NR4A3	http://www.gsea-msigdb.org/gsea/msigdb/human/geneset/GOBP_CELL_CELL_ADHESION	HPV16/18 seropositivity
GO_bp	GOBP_LEUKOCYTE_MEDIATED_CYTOTOXICITY	133	7	3.69467e-05	0.0048538	HLA-C:HLA-B:MICA:MICB:AGER:HLA-DRA:TAP2	http://www.gsea-msigdb.org/gsea/msigdb/human/geneset/GOBP_LEUKOCYTE_MEDIATED_CYTOTOXICITY	HPV16/18 seropositivity
GO_bp	GOBP_CELL_ACTIVATION	1059	20	3.84841e-05	0.00497151	MICA:MICB:TNF:LST1:AIF1:BAG6:CLIC1:AGER:HLA-DRA:HLA-DRB5:HLA-DQA2:HLA-DQB2:HLA-DOB:HLA-DMB:HLA-DMA:HLA-DOA:HLA-DPA1:HLA-DPB1:NR4A3:BAX	http://www.gsea-msigdb.org/gsea/msigdb/human/geneset/GOBP_CELL_ACTIVATION	HPV16/18 seropositivity
GO_bp	GOBP_REGULATION_OF_LEUKOCYTE_MEDIATED_IMMUNITY	238	9	3.97571e-05	0.00505176	HLA-C:HLA-B:MICA:MICB:LTA:TNF:AGER:HLA-DRA:TAP2	http://www.gsea-msigdb.org/gsea/msigdb/human/geneset/GOBP_REGULATION_OF_LEUKOCYTE_MEDIATED_IMMUNITY	HPV16/18 seropositivity
GO_bp	GOBP_CHAPERONE_COFACTOR_DEPENDENT_PROTEIN_REFOLDING	30	4	5.00818e-05	0.00626104	HSPA1L:HSPA1A:HSPA1B:TOR1B:TOR1A	http://www.gsea-msigdb.org/gsea/msigdb/human/geneset/GOBP_CHAPERONE_COFACTOR_DEPENDENT_PROTEIN_REFOLDING	HPV16/18 seropositivity
GO_bp	GOBP_REGULATION_OF_IMMUNE_EFFECTOR_PROCESS	371	11	5.17649e-05	0.00636872	HLA-C:HLA-B:MICA:MICB:LTA:TNF:AGER:HLA-DRA:TAP2:HLA-DMB:NR4A3	http://www.gsea-msigdb.org/gsea/msigdb/human/geneset/GOBP_REGULATION_OF_IMMUNE_EFFECTOR_PROCESS	HPV16/18 seropositivity
GO_bp	GOBP_ER_ASSOCIATED_MISFOLDED_PROTEIN_CATABOLIC_PROCESS	12	3	6.58026e-05	0.00796931	BAG6:RNF5:TOR1A	http://www.gsea-msigdb.org/gsea/msigdb/human/geneset/GOBP_ER_ASSOCIATED_MISFOLDED_PROTEIN_CATABOLIC_PROCESS	HPV16/18 seropositivity
GO_bp	GOBP_DE_NOVO_PROTEIN_FOLDING	38	4	0.000129277	0.0154158	HSPA1L:HSPA1A:HSPA1B:TOR1B:TOR1A	http://www.gsea-msigdb.org/gsea/msigdb/human/geneset/GOBP_DE_NOVO_PROTEIN_FOLDING	HPV16/18 seropositivity
GO_bp	GOBP_CELL_ADHESION	1464	23	0.000162465	0.0190798	RREB1:DSP:TNF:AIF1:CLIC1:TNXB:AGER:NOTCH4:HLA-DRA:HLA-DRB5:HLA-DQA2:HLA-DQB2:HLA-DOB:HLA-DMB:HLA-DMA:HLA-DOA:HLA-DPA1:HLA-DPB1:ADAM22:CLDN12:COL15A1:NR4A3:TOR1A	http://www.gsea-msigdb.org/gsea/msigdb/human/geneset/GOBP_CELL_ADHESION	HPV16/18 seropositivity
GO_bp	GOBP_HUMORAL_IMMUNE_RESPONSE_MEDIATED_BY_CIRCULATING_IMMUNOGLOBULIN	44	4	0.000230294	0.026642	LTA:TNF:C2:C4A	http://www.gsea-msigdb.org/gsea/msigdb/human/geneset/GOBP_HUMORAL_IMMUNE_RESPONSE_MEDIATED_BY_CIRCULATING_IMMUNOGLOBULIN	HPV16/18 seropositivity
GO_bp	GOBP_ACTIVATION_OF_IMMUNE_RESPONSE	455	11	0.000307731	0.0350477	MICB:TNF:BAG6:HSPA1A:HSPA1B:C2:CFB:C4A:BTNL2:HLA-DPB1:NR4A3:BAX	http://www.gsea-msigdb.org/gsea/msigdb/human/geneset/GOBP_ACTIVATION_OF_IMMUNE_RESPONSE	HPV16/18 seropositivity
GO_bp	GOBP_IRON_ION_HOMEOSTASIS	86	5	0.000311998	0.0350477	SRI:STEAP4:STEAP1:STEAP2:FTL	http://www.gsea-msigdb.org/gsea/msigdb/human/geneset/GOBP_IRON_ION_HOMEOSTASIS	HPV16/18 seropositivity
GO_bp	GOBP_CELL_KILLING	190	7	0.000340632	0.0377177	HLA-C:HLA-B:MICA:MICB:AGER:HLA-DRA:TAP2	http://www.gsea-msigdb.org/gsea/msigdb/human/geneset/GOBP_CELL_KILLING	HPV16/18 seropositivity
GO_bp	GOBP_POSITIVE_REGULATION_OF_CYTOKINE_PRODUCTION	471	11	0.000411689	0.0449436	LTA:TNF:AIF1:HSPA1A:HSPA1B:TNXB:AGPAT1:AGER:GPSM3:HLA-DPA1:HLA-DPB1:NR4A3	http://www.gsea-msigdb.org/gsea/msigdb/human/geneset/GOBP_POSITIVE_REGULATION_OF_CYTOKINE_PRODUCTION	HPV16/18 seropositivity
GO_bp	GOBP_PROTEIN_FOLDING	197	7	0.000423422	0.0455826	TXNDC5:HSPA1L:HSPA1A:HSPA1B:TOR1B:TOR1A:SACS:RUVBL2	http://www.gsea-msigdb.org/gsea/msigdb/human/geneset/GOBP_PROTEIN_FOLDING	HPV16/18 seropositivity
GO_bp	GOBP_SERTOLI_CELL_PROLIFERATION	5	2	0.000457529	0.047923	FGF9:BAX	http://www.gsea-msigdb.org/gsea/msigdb/human/geneset/GOBP_SERTOLI_CELL_PROLIFERATION	HPV16/18 seropositivity
GO_bp	GOBP_REGULATION_OF_ANTIGEN_PROCESSING_AND_PRESENTATION_OF_PEPTIDE_OR_POLYSACCHARIDE_ANTIGEN_VIA_MHC_CLASS_II	5	2	0.000457529	0.047923	HLA-DOB:HLA-DOA	http://www.gsea-msigdb.org/gsea/msigdb/human/geneset/GOBP_REGULATION_OF_ANTIGEN_PROCESSING_AND_PRESENTATION_OF_PEPTIDE_OR_POLYSACCHARIDE_ANTIGEN_VIA_MHC_CLASS_II	HPV16/18 seropositivity
GO_bp	GOBP_CELLULAR_RESPONSE_TO_UNFOLDED_PROTEIN	94	5	0.000470677	0.0486429	HSPA1L:HSPA1A:HSPA1B:ATF6B:PPP1R15A:BAX	http://www.gsea-msigdb.org/gsea/msigdb/human/geneset/GOBP_CELLULAR_RESPONSE_TO_UNFOLDED_PROTEIN	HPV16/18 seropositivity
Wikipathways	WP_ALLOGRAFT_REJECTION	84	15	1.70155e-17	1.24724e-14	HLA-C:HLA-B:MICA:TNF:C2:C4A:HLA-DRA:HLA-DRB5:HLA-DQA2:HLA-DOB:HLA-DMB:HLA-DMA:HLA-DOA:HLA-DPA1:HLA-DPB1	http://www.gsea-msigdb.org/gsea/msigdb/human/geneset/WP_ALLOGRAFT_REJECTION	HPV16/18 seropositivity
Wikipathways	WP_EBOLA_VIRUS_INFECTION_IN_HOST	126	12	6.86282e-11	2.51522e-08	HLA-C:HLA-B:HLA-DRA:HLA-DRB5:HLA-DQA2:HLA-DQB2:HLA-DOB:HLA-DMB:HLA-DMA:HLA-DOA:HLA-DPA1:HLA-DPB1	http://www.gsea-msigdb.org/gsea/msigdb/human/geneset/WP_EBOLA_VIRUS_INFECTION_IN_HOST	HPV16/18 seropositivity
Wikipathways	WP_ACUTE_VIRAL_MYOCARDITIS	85	6	2.59749e-05	0.00634654	MICA:TNF:AIF1:HLA-DMA:SGCG:BAX	http://www.gsea-msigdb.org/gsea/msigdb/human/geneset/WP_ACUTE_VIRAL_MYOCARDITIS	HPV16/18 seropositivity
Computational_gene_sets	MODULE_143	13	7	1.0125e-12	8.68726e-10	HLA-C:HLA-B:HLA-DRA:HLA-DRB5:HLA-DOB:HLA-DMB:HLA-DOA	http://www.gsea-msigdb.org/gsea/msigdb/human/geneset/MODULE_143	HPV16/18 seropositivity
Computational_gene_sets	MODULE_293	11	6	4.1651e-11	1.78683e-08	HLA-C:HLA-B:HLA-DRA:HLA-DRB5:HLA-DMB:HLA-DOA	http://www.gsea-msigdb.org/gsea/msigdb/human/geneset/MODULE_293	HPV16/18 seropositivity
Computational_gene_sets	GNF2_CD53	58	7	1.37063e-07	3.92001e-05	HLA-C:HLA-B:GPSM3:PSMB8:PSMB9:TAP1:TAPBP	http://www.gsea-msigdb.org/gsea/msigdb/human/geneset/GNF2_CD53	HPV16/18 seropositivity
Computational_gene_sets	MODULE_543	14	4	1.99214e-06	0.000364724	HLA-DRA:HLA-DOB:HLA-DMB:HLA-DOA	http://www.gsea-msigdb.org/gsea/msigdb/human/geneset/MODULE_543	HPV16/18 seropositivity
Computational_gene_sets	MODULE_46	381	13	2.34039e-06	0.000364724	HLA-C:HLA-B:LTA:LST1:C2:CFB:C4A:HLA-DRA:HLA-DRB5:PSMB9:HLA-DMB:HLA-DOA:FGF9	http://www.gsea-msigdb.org/gsea/msigdb/human/geneset/MODULE_46	HPV16/18 seropositivity
Computational_gene_sets	MODULE_75	384	13	2.55052e-06	0.000364724	HLA-C:HLA-B:LTA:LST1:AIF1:C2:CFB:C4A:HLA-DRA:HLA-DRB5:PSMB9:HLA-DMB:HLA-DOA	http://www.gsea-msigdb.org/gsea/msigdb/human/geneset/MODULE_75	HPV16/18 seropositivity
Computational_gene_sets	GNF2_INPP5D	43	5	1.09219e-05	0.00123764	HLA-C:HLA-B:PSMB8:TAP1:TAPBP	http://www.gsea-msigdb.org/gsea/msigdb/human/geneset/GNF2_INPP5D	HPV16/18 seropositivity
Computational_gene_sets	MODULE_345	114	7	1.36191e-05	0.00123764	HLA-C:HLA-DRA:TAP1:HLA-DMB:HLA-DMA:HLA-DPA1:HLA-DPB1	http://www.gsea-msigdb.org/gsea/msigdb/human/geneset/MODULE_345	HPV16/18 seropositivity
Computational_gene_sets	MODULE_84	518	14	1.37203e-05	0.00123764	HLA-C:TNF:LST1:AIF1:C2:TNXB:GPSM3:HLA-DRA:HLA-DRB5:TAP1:HLA-DMA:HLA-DPA1:HLA-DPB1:EXOSC2	http://www.gsea-msigdb.org/gsea/msigdb/human/geneset/MODULE_84	HPV16/18 seropositivity
Computational_gene_sets	GNF2_HLA_C	46	5	1.5298e-05	0.00123764	HLA-C:HLA-B:GPSM3:TAP1:TAPBP	http://www.gsea-msigdb.org/gsea/msigdb/human/geneset/GNF2_HLA_C	HPV16/18 seropositivity
Computational_gene_sets	GNF2_STAT6	78	6	1.58671e-05	0.00123764	HLA-C:HLA-B:CLIC1:GPSM3:PSMB8:TAPBP	http://www.gsea-msigdb.org/gsea/msigdb/human/geneset/GNF2_STAT6	HPV16/18 seropositivity
Computational_gene_sets	MODULE_436	125	7	2.47882e-05	0.00177236	HLA-C:HLA-DRA:TAP1:HLA-DMB:HLA-DMA:HLA-DPA1:HLA-DPB1	http://www.gsea-msigdb.org/gsea/msigdb/human/geneset/MODULE_436	HPV16/18 seropositivity
Computational_gene_sets	GNF2_CD48	32	4	6.50203e-05	0.00429134	HLA-C:HLA-B:PSMB8:TAPBP	http://www.gsea-msigdb.org/gsea/msigdb/human/geneset/GNF2_CD48	HPV16/18 seropositivity
Computational_gene_sets	MODULE_208	112	6	0.000122104	0.00748322	CFB:HLA-DRA:HLA-DMB:HLA-DMA:HLA-DPA1:HLA-DPB1	http://www.gsea-msigdb.org/gsea/msigdb/human/geneset/MODULE_208	HPV16/18 seropositivity
Computational_gene_sets	MODULE_45	562	13	0.000135381	0.00774382	TNF:LST1:AIF1:APOM:C2:TNXB:AGER:GPSM3:PSMB8:PSMB9:TAP1:HLA-DMA:EXOSC2	http://www.gsea-msigdb.org/gsea/msigdb/human/geneset/MODULE_45	HPV16/18 seropositivity
Computational_gene_sets	GNF2_PTPN6	47	4	0.000297809	0.01597	HLA-C:HLA-B:GPSM3:TAPBP	http://www.gsea-msigdb.org/gsea/msigdb/human/geneset/GNF2_PTPN6	HPV16/18 seropositivity
Computational_gene_sets	MODULE_223	136	6	0.000350647	0.0176974	HLA-C:HLA-B:HLA-DRA:HLA-DRB5:HLA-DMB:HLA-DOA	http://www.gsea-msigdb.org/gsea/msigdb/human/geneset/MODULE_223	HPV16/18 seropositivity
Computational_gene_sets	MODULE_58	21	3	0.000380222	0.0181239	C2:CFB:C4A	http://www.gsea-msigdb.org/gsea/msigdb/human/geneset/MODULE_58	HPV16/18 seropositivity
Computational_gene_sets	MODULE_130	22	3	0.000438055	0.0197816	C2:CFB:C4A	http://www.gsea-msigdb.org/gsea/msigdb/human/geneset/MODULE_130	HPV16/18 seropositivity
Computational_gene_sets	GNF2_LYN	24	3	0.000569985	0.0233141	HLA-DRA:HLA-DMB:HLA-DMA	http://www.gsea-msigdb.org/gsea/msigdb/human/geneset/GNF2_LYN	HPV16/18 seropositivity
Computational_gene_sets	MODULE_5	413	10	0.000570624	0.0233141	LST1:AIF1:C2:TNXB:AGER:GPSM3:PSMB9:TAP1:HLA-DMA:PPP1R15A	http://www.gsea-msigdb.org/gsea/msigdb/human/geneset/MODULE_5	HPV16/18 seropositivity
GO_cc	GOCC_MHC_PROTEIN_COMPLEX	20	12	8.27238e-22	8.34683e-19	HLA-C:HLA-B:HLA-DRA:HLA-DRB5:HLA-DQA2:HLA-DQB2:HLA-DOB:HLA-DMB:HLA-DMA:HLA-DOA:HLA-DPA1:HLA-DPB1	http://www.gsea-msigdb.org/gsea/msigdb/human/geneset/GOCC_MHC_PROTEIN_COMPLEX	HPV16/18 seropositivity
GO_cc	GOCC_MHC_CLASS_II_PROTEIN_COMPLEX	12	10	1.09573e-20	5.52794e-18	HLA-DRA:HLA-DRB5:HLA-DQA2:HLA-DQB2:HLA-DOB:HLA-DMB:HLA-DMA:HLA-DOA:HLA-DPA1:HLA-DPB1	http://www.gsea-msigdb.org/gsea/msigdb/human/geneset/GOCC_MHC_CLASS_II_PROTEIN_COMPLEX	HPV16/18 seropositivity
GO_cc	GOCC_LUMENAL_SIDE_OF_ENDOPLASMIC_RETICULUM_MEMBRANE	22	9	1.1985e-14	4.03095e-12	HLA-C:HLA-B:HLA-DRA:HLA-DRB5:HLA-DQA2:HLA-DQB2:HLA-DPA1:HLA-DPB1:TAPBP	http://www.gsea-msigdb.org/gsea/msigdb/human/geneset/GOCC_LUMENAL_SIDE_OF_ENDOPLASMIC_RETICULUM_MEMBRANE	HPV16/18 seropositivity
GO_cc	GOCC_LUMENAL_SIDE_OF_MEMBRANE	28	9	1.60695e-13	4.05353e-11	HLA-C:HLA-B:HLA-DRA:HLA-DRB5:HLA-DQA2:HLA-DQB2:HLA-DPA1:HLA-DPB1:TAPBP	http://www.gsea-msigdb.org/gsea/msigdb/human/geneset/GOCC_LUMENAL_SIDE_OF_MEMBRANE	HPV16/18 seropositivity
GO_cc	GOCC_ER_TO_GOLGI_TRANSPORT_VESICLE_MEMBRANE	53	9	8.91235e-11	1.79851e-08	HLA-C:HLA-B:HLA-DRA:HLA-DRB5:HLA-DQA2:HLA-DQB2:HLA-DPA1:HLA-DPB1:STX17	http://www.gsea-msigdb.org/gsea/msigdb/human/geneset/GOCC_ER_TO_GOLGI_TRANSPORT_VESICLE_MEMBRANE	HPV16/18 seropositivity
GO_cc	GOCC_ENDOCYTIC_VESICLE_MEMBRANE	182	12	4.8303e-09	8.00054e-07	HLA-C:HLA-B:HLA-DRA:HLA-DRB5:HLA-DQA2:HLA-DQB2:TAP2:TAP1:HLA-DPA1:HLA-DPB1:TAPBP:AP2A1	http://www.gsea-msigdb.org/gsea/msigdb/human/geneset/GOCC_ENDOCYTIC_VESICLE_MEMBRANE	HPV16/18 seropositivity
GO_cc	GOCC_COPII_COATED_ER_TO_GOLGI_TRANSPORT_VESICLE	83	9	5.55042e-09	8.00054e-07	HLA-C:HLA-B:HLA-DRA:HLA-DRB5:HLA-DQA2:HLA-DQB2:HLA-DPA1:HLA-DPB1:STX17	http://www.gsea-msigdb.org/gsea/msigdb/human/geneset/GOCC_COPII_COATED_ER_TO_GOLGI_TRANSPORT_VESICLE	HPV16/18 seropositivity
GO_cc	GOCC_COATED_VESICLE_MEMBRANE	184	11	5.91334e-08	7.4582e-06	HLA-C:HLA-B:ATP6V1G2:HLA-DRA:HLA-DRB5:HLA-DQA2:HLA-DQB2:HLA-DPA1:HLA-DPB1:STX17:AP2A1	http://www.gsea-msigdb.org/gsea/msigdb/human/geneset/GOCC_COATED_VESICLE_MEMBRANE	HPV16/18 seropositivity
GO_cc	GOCC_COATED_VESICLE	293	13	1.21232e-07	1.35914e-05	HLA-C:HLA-B:ATP6V1G2:HLA-DRA:HLA-DRB5:HLA-DQA2:HLA-DQB2:HLA-DPA1:HLA-DPB1:STEAP2:STX17:GPR107:AP2A1	http://www.gsea-msigdb.org/gsea/msigdb/human/geneset/GOCC_COATED_VESICLE	HPV16/18 seropositivity
GO_cc	GOCC_TRANSPORT_VESICLE_MEMBRANE	216	11	2.99467e-07	2.79672e-05	HLA-C:HLA-B:ATP6V1G2:HLA-DRA:HLA-DRB5:HLA-DQA2:HLA-DQB2:HLA-DPA1:HLA-DPB1:STX17:AP2A1	http://www.gsea-msigdb.org/gsea/msigdb/human/geneset/GOCC_TRANSPORT_VESICLE_MEMBRANE	HPV16/18 seropositivity
GO_cc	GOCC_CLATHRIN_COATED_ENDOCYTIC_VESICLE_MEMBRANE	65	7	3.04895e-07	2.79672e-05	HLA-DRA:HLA-DRB5:HLA-DQA2:HLA-DQB2:HLA-DPA1:HLA-DPB1:AP2A1	http://www.gsea-msigdb.org/gsea/msigdb/human/geneset/GOCC_CLATHRIN_COATED_ENDOCYTIC_VESICLE_MEMBRANE	HPV16/18 seropositivity
GO_cc	GOCC_VESICLE_MEMBRANE	1166	25	3.8145e-07	3.20736e-05	DSP:HLA-C:HLA-B:ATP6V1G2:LY6G6F:MEGT1:LY6G6D:HLA-DRA:HLA-DRB5:HLA-DQA2:HLA-DQB2:HLA-DOB:TAP2:TAP1:HLA-DMB:HLA-DMA:HLA-DOA:HLA-DPA1:HLA-DPB1:TAPBP:SRI:STEAP4:STEAP1:STEAP2:STX17:TOR1A:AP2A1	http://www.gsea-msigdb.org/gsea/msigdb/human/geneset/GOCC_VESICLE_MEMBRANE	HPV16/18 seropositivity
GO_cc	GOCC_ENDOSOME_MEMBRANE	518	16	5.75483e-07	4.46663e-05	HLA-C:HLA-B:HLA-DRA:HLA-DRB5:HLA-DQA2:HLA-DQB2:HLA-DOB:HLA-DMB:HLA-DMA:HLA-DOA:HLA-DPA1:HLA-DPB1:STEAP4:STEAP1:STEAP2:AP2A1	http://www.gsea-msigdb.org/gsea/msigdb/human/geneset/GOCC_ENDOSOME_MEMBRANE	HPV16/18 seropositivity
GO_cc	GOCC_NUCLEAR_OUTER_MEMBRANE_ENDOPLASMIC_RETICULUM_MEMBRANE_NETWORK	1131	24	8.0514e-07	5.80276e-05	SSR1:HLA-C:HLA-B:CYP21A2:ATF6B:AGPAT1:RNF5:NOTCH4:HLA-DRA:HLA-DRB5:HLA-DQA2:HLA-DQB2:TAP2:TAP1:HLA-DPA1:HLA-DPB1:TAPBP:SRI:ALG2:SEC61B:STX17:TOR1A:PPP1R15A:BAX	http://www.gsea-msigdb.org/gsea/msigdb/human/geneset/GOCC_NUCLEAR_OUTER_MEMBRANE_ENDOPLASMIC_RETICULUM_MEMBRANE_NETWORK	HPV16/18 seropositivity
GO_cc	GOCC_SIDE_OF_MEMBRANE	538	16	9.46399e-07	6.36611e-05	HLA-C:HLA-B:MICA:MICB:TNF:LY6G5B:LY6G5C:BTNL2:HLA-DRA:HLA-DRB5:HLA-DQA2:HLA-DQB2:HLA-DPA1:HLA-DPB1:TAPBP:AP2A1	http://www.gsea-msigdb.org/gsea/msigdb/human/geneset/GOCC_SIDE_OF_MEMBRANE	HPV16/18 seropositivity
GO_cc	GOCC_CLATHRIN_COATED_VESICLE	201	10	1.29909e-06	8.19238e-05	ATP6V1G2:HLA-DRA:HLA-DRB5:HLA-DQA2:HLA-DQB2:HLA-DPA1:HLA-DPB1:STEAP2:GPR107:AP2A1	http://www.gsea-msigdb.org/gsea/msigdb/human/geneset/GOCC_CLATHRIN_COATED_VESICLE	HPV16/18 seropositivity
GO_cc	GOCC_CLATHRIN_COATED_ENDOCYTIC_VESICLE	83	7	1.64041e-06	9.73634e-05	HLA-DRA:HLA-DRB5:HLA-DQA2:HLA-DQB2:HLA-DPA1:HLA-DPB1:AP2A1	http://www.gsea-msigdb.org/gsea/msigdb/human/geneset/GOCC_CLATHRIN_COATED_ENDOCYTIC_VESICLE	HPV16/18 seropositivity
GO_cc	GOCC_VACUOLAR_MEMBRANE	437	14	1.97607e-06	0.000110769	ATP6V1G2:NEU1:HLA-DRA:HLA-DRB5:HLA-DQA2:HLA-DQB2:HLA-DOB:HLA-DMB:HLA-DMA:HLA-DOA:HLA-DPA1:HLA-DPB1:STX17:AP2A1	http://www.gsea-msigdb.org/gsea/msigdb/human/geneset/GOCC_VACUOLAR_MEMBRANE	HPV16/18 seropositivity
GO_cc	GOCC_CLATHRIN_COATED_VESICLE_MEMBRANE	123	8	2.11629e-06	0.000112386	ATP6V1G2:HLA-DRA:HLA-DRB5:HLA-DQA2:HLA-DQB2:HLA-DPA1:HLA-DPB1:AP2A1	http://www.gsea-msigdb.org/gsea/msigdb/human/geneset/GOCC_CLATHRIN_COATED_VESICLE_MEMBRANE	HPV16/18 seropositivity
GO_cc	GOCC_MEMBRANE_PROTEIN_COMPLEX	1123	23	2.54049e-06	0.000128168	HLA-C:HLA-B:ATP6V1G2:CLIC1:HLA-DRA:HLA-DRB5:HLA-DQA2:HLA-DQB2:HLA-DOB:TAP2:TAP1:HLA-DMB:HLA-DMA:HLA-DOA:HLA-DPA1:HLA-DPB1:TAPBP:SEC61B:STX17:MICU2:SGCG:BAX:AP2A1	http://www.gsea-msigdb.org/gsea/msigdb/human/geneset/GOCC_MEMBRANE_PROTEIN_COMPLEX	HPV16/18 seropositivity
GO_cc	GOCC_ENDOCYTIC_VESICLE	329	12	2.93502e-06	0.000141021	HLA-C:HLA-B:HLA-DRA:HLA-DRB5:HLA-DQA2:HLA-DQB2:TAP2:TAP1:HLA-DPA1:HLA-DPB1:TAPBP:AP2A1	http://www.gsea-msigdb.org/gsea/msigdb/human/geneset/GOCC_ENDOCYTIC_VESICLE	HPV16/18 seropositivity
GO_cc	GOCC_TRANSPORT_VESICLE	405	13	4.55356e-06	0.000208843	HLA-C:HLA-B:ATP6V1G2:HLA-DRA:HLA-DRB5:HLA-DQA2:HLA-DQB2:HLA-DPA1:HLA-DPB1:STEAP2:STX17:TOR1A:AP2A1	http://www.gsea-msigdb.org/gsea/msigdb/human/geneset/GOCC_TRANSPORT_VESICLE	HPV16/18 seropositivity
GO_cc	GOCC_MHC_CLASS_I_PEPTIDE_LOADING_COMPLEX	8	3	1.70904e-05	0.000749749	TAP2:TAP1:TAPBP	http://www.gsea-msigdb.org/gsea/msigdb/human/geneset/GOCC_MHC_CLASS_I_PEPTIDE_LOADING_COMPLEX	HPV16/18 seropositivity
GO_cc	GOCC_PLASMA_MEMBRANE_PROTEIN_COMPLEX	551	14	2.71202e-05	0.00114018	HLA-C:HLA-B:HLA-DRA:HLA-DRB5:HLA-DQA2:HLA-DQB2:HLA-DOB:HLA-DMB:HLA-DMA:HLA-DOA:HLA-DPA1:HLA-DPB1:SGCG:AP2A1	http://www.gsea-msigdb.org/gsea/msigdb/human/geneset/GOCC_PLASMA_MEMBRANE_PROTEIN_COMPLEX	HPV16/18 seropositivity
GO_cc	GOCC_GOLGI_MEMBRANE	630	15	2.94584e-05	0.00118894	HLA-C:HLA-B:LST1:NOTCH4:HLA-DRA:HLA-DRB5:HLA-DQA2:HLA-DQB2:HLA-DPA1:HLA-DPB1:TAPBP:STEAP4:STEAP2:HEPACAM2:GALNT12	http://www.gsea-msigdb.org/gsea/msigdb/human/geneset/GOCC_GOLGI_MEMBRANE	HPV16/18 seropositivity
GO_cc	GOCC_ORGANELLE_SUBCOMPARTMENT	1413	24	3.42144e-05	0.00132778	SSR1:HLA-C:HLA-B:CYP21A2:ATF6B:AGPAT1:RNF5:NOTCH4:HLA-DRA:HLA-DRB5:HLA-DQA2:HLA-DQB2:TAP2:TAP1:HLA-DPA1:HLA-DPB1:TAPBP:SRI:ALG2:SEC61B:STX17:TOR1A:PPP1R15A:BAX	http://www.gsea-msigdb.org/gsea/msigdb/human/geneset/GOCC_ORGANELLE_SUBCOMPARTMENT	HPV16/18 seropositivity
GO_cc	GOCC_VACUOLE	806	17	3.96041e-05	0.00148002	TXNDC5:ATP6V1G2:NEU1:HLA-DRA:HLA-DRB5:HLA-DQA2:HLA-DQB2:HLA-DOB:HLA-DMB:HLA-DMA:HLA-DOA:HLA-DPA1:HLA-DPB1:STX17:FNBP1:FTL:AP2A1	http://www.gsea-msigdb.org/gsea/msigdb/human/geneset/GOCC_VACUOLE	HPV16/18 seropositivity
GO_cc	GOCC_TRANS_GOLGI_NETWORK_MEMBRANE	95	6	4.87972e-05	0.00175844	HLA-DRA:HLA-DRB5:HLA-DQA2:HLA-DQB2:HLA-DPA1:HLA-DPB1	http://www.gsea-msigdb.org/gsea/msigdb/human/geneset/GOCC_TRANS_GOLGI_NETWORK_MEMBRANE	HPV16/18 seropositivity
GO_cc	GOCC_ENDOSOME	996	19	5.32784e-05	0.00185372	HLA-C:HLA-B:TNF:HLA-DRA:HLA-DRB5:HLA-DQA2:HLA-DQB2:HLA-DOB:HLA-DMB:HLA-DMA:HLA-DOA:HLA-DPA1:HLA-DPB1:STEAP4:STEAP1:STEAP2:CCDC132:GPR107:AP2A1	http://www.gsea-msigdb.org/gsea/msigdb/human/geneset/GOCC_ENDOSOME	HPV16/18 seropositivity
GO_cc	GOCC_PHAGOCYTIC_VESICLE_MEMBRANE	74	5	0.000154128	0.00518382	HLA-C:HLA-B:TAP2:TAP1:TAPBP	http://www.gsea-msigdb.org/gsea/msigdb/human/geneset/GOCC_PHAGOCYTIC_VESICLE_MEMBRANE	HPV16/18 seropositivity
GO_cc	GOCC_CELL_SURFACE	836	16	0.000205591	0.00669166	HLA-C:HLA-B:MICA:MICB:TNF:LY6G5B:LY6G5C:PPT2:EGFL8:AGER:NOTCH4:BTNL2:HLA-DRA:HLA-DMA:HLA-DPA1:HLA-DPB1:FZD1	http://www.gsea-msigdb.org/gsea/msigdb/human/geneset/GOCC_CELL_SURFACE	HPV16/18 seropositivity
GO_cc	GOCC_SPERMATOPROTEASOME_COMPLEX	5	2	0.000457529	0.0144264	PSMB8:PSMB9	http://www.gsea-msigdb.org/gsea/msigdb/human/geneset/GOCC_SPERMATOPROTEASOME_COMPLEX	HPV16/18 seropositivity
GO_cc	GOCC_BLOOD_MICROPARTICLE	107	5	0.000849036	0.0259599	CLIC1:HSPA1L:HSPA1A:HSPA1B:CFB:C4A	http://www.gsea-msigdb.org/gsea/msigdb/human/geneset/GOCC_BLOOD_MICROPARTICLE	HPV16/18 seropositivity
GO_cc	GOCC_GOLGI_APPARATUS	1579	22	0.00114104	0.033862	HLA-C:HLA-B:LST1:ATF6B:NOTCH4:HLA-DRA:HLA-DRB5:HLA-DQA2:HLA-DQB2:HLA-DPA1:HLA-DPB1:TAPBP:STEAP4:STEAP2:HEPACAM2:GALNT12:GPR107:NCS1:PPP1R15A:NUCB1:LHB:AP2A1	http://www.gsea-msigdb.org/gsea/msigdb/human/geneset/GOCC_GOLGI_APPARATUS	HPV16/18 seropositivity
GO_cc	GOCC_ENDOPLASMIC_RETICULUM_GOLGI_INTERMEDIATE_COMPARTMENT_MEMBRANE	73	4	0.00158382	0.0446939	TAP2:TAP1:TAPBP:STX17	http://www.gsea-msigdb.org/gsea/msigdb/human/geneset/GOCC_ENDOPLASMIC_RETICULUM_GOLGI_INTERMEDIATE_COMPARTMENT_MEMBRANE	HPV16/18 seropositivity
GO_cc	GOCC_MHC_CLASS_I_PROTEIN_COMPLEX	9	2	0.00161773	0.0446939	HLA-C:HLA-B	http://www.gsea-msigdb.org/gsea/msigdb/human/geneset/GOCC_MHC_CLASS_I_PROTEIN_COMPLEX	HPV16/18 seropositivity
GO_cc	GOCC_ENDOPLASMIC_RETICULUM_GOLGI_INTERMEDIATE_COMPARTMENT	124	5	0.00163892	0.0446939	TAP2:TAP1:TAPBP:STX17:NUCB1	http://www.gsea-msigdb.org/gsea/msigdb/human/geneset/GOCC_ENDOPLASMIC_RETICULUM_GOLGI_INTERMEDIATE_COMPARTMENT	HPV16/18 seropositivity
Hallmark_gene_sets	HALLMARK_ALLOGRAFT_REJECTION	197	10	1.08253e-06	5.41267e-05	TNF:C2:HLA-DRA:HLA-DOB:TAP2:TAP1:HLA-DMB:HLA-DMA:HLA-DOA:TAPBP	http://www.gsea-msigdb.org/gsea/msigdb/human/geneset/HALLMARK_ALLOGRAFT_REJECTION	HPV16/18 seropositivity
Hallmark_gene_sets	HALLMARK_INTERFERON_GAMMA_RESPONSE	195	9	8.20242e-06	0.00020506	HLA-B:CFB:PSMB8:PSMB9:TAP1:HLA-DMA:TAPBP:SRI:TOR1B	http://www.gsea-msigdb.org/gsea/msigdb/human/geneset/HALLMARK_INTERFERON_GAMMA_RESPONSE	HPV16/18 seropositivity
Oncogenic_signatures	SNF5_DN.V1_UP	167	10	2.36893e-07	4.47728e-05	AIF1:LSM2:TAP2:PSMB8:PSMB9:TAPBP:CCDC132:COL15A1:PRRX2:FNBP1	http://www.gsea-msigdb.org/gsea/msigdb/human/geneset/SNF5_DN.V1_UP	HPV16/18 seropositivity
GWAScatalog	Autism spectrum disorder or schizophrenia	537	67	6.81123e-67	3.01397e-63	HLA-C:HLA-B:MICA:MICB:ATP6V1G2:LTA:TNF:LST1:AIF1:PRRC2A:SNORA38:BAG6:APOM:CSNK2B:LY6G5B:LY6G5C:MIR4646:LY6G6F:MEGT1:LY6G6D:DDAH2:CLIC1:MSH5:MSH5-SAPCD1:SAPCD1:VWA7:LSM2:HSPA1L:HSPA1A:HSPA1B:NEU1:EHMT2:C2:ZBTB12:CFB:STK19:C4A:C4B-AS1:CYP21A2:TNXB:ATF6B:FKBPL:PRRT1:PPT2:EGFL8:AGPAT1:RNF5:AGER:PBX2:GPSM3:NOTCH4:BTNL2:HLA-DRA:HLA-DRB5:HLA-DRB6:HLA-DQA2:MIR3135B:HLA-DQB2:HLA-DOB:TAP2:PSMB8:TAPSAR1:PSM…	.	HPV16/18 seropositivity
GWAScatalog	Asthma	845	69	3.38424e-56	7.48762e-53	HLA-C:HLA-B:MICA:MICB:ATP6V1G2:LTA:TNF:LST1:AIF1:PRRC2A:SNORA38:BAG6:APOM:CSNK2B:LY6G5B:LY6G5C:MIR4646:LY6G6F:MEGT1:LY6G6D:DDAH2:CLIC1:MSH5:MSH5-SAPCD1:SAPCD1:VWA7:LSM2:HSPA1L:HSPA1A:HSPA1B:NEU1:EHMT2:C2:ZBTB12:CFB:STK19:C4A:CYP21A2:TNXB:PPT2:EGFL8:AGPAT1:RNF5:AGER:PBX2:GPSM3:NOTCH4:BTNL2:HLA-DRA:HLA-DRB5:HLA-DRB6:HLA-DQA2:MIR3135B:HLA-DQB2:HLA-DOB:TAP2:PSMB8:PSMB9:TAP1:HLA-DMB:HLA-DMA:BRD2:HLA-D…	.	HPV16/18 seropositivity
GWAScatalog	Ulcerative colitis	359	49	5.77596e-50	8.51955e-47	HLA-C:HLA-B:MICA:MICB:ATP6V1G2:LTA:TNF:LST1:AIF1:PRRC2A:BAG6:APOM:CSNK2B:LY6G5B:LY6G5C:LY6G6F:MEGT1:LY6G6D:DDAH2:CLIC1:MSH5:MSH5-SAPCD1:SAPCD1:VWA7:LSM2:HSPA1L:HSPA1A:HSPA1B:NEU1:EHMT2:C2:ZBTB12:CFB:STK19:C4A:CYP21A2:TNXB:ATF6B:FKBPL:PRRT1:PPT2:EGFL8:AGPAT1:RNF5:AGER:PBX2:GPSM3:NOTCH4:BTNL2:HLA-DRA:HLA-DRB5:HLA-DQA2:HLA-DQB2:BRD2	.	HPV16/18 seropositivity
GWAScatalog	Asthma and major depressive disorder	88	31	1.54566e-45	1.70988e-42	HLA-C:HLA-B:MICA:MICB:ATP6V1G2:LTA:TNF:LST1:AIF1:PRRC2A:SNORA38:BAG6:APOM:CSNK2B:LY6G5B:LY6G5C:MIR4646:LY6G6F:MEGT1:LY6G6D:DDAH2:CLIC1:MSH5:MSH5-SAPCD1:SAPCD1:VWA7:LSM2:HSPA1L:HSPA1A:HSPA1B:NEU1:HLA-DQA2:HLA-DQB2:HLA-DOB:TAP2	.	HPV16/18 seropositivity
GWAScatalog	Inflammatory bowel disease	606	50	5.6647e-40	5.01326e-37	HLA-C:HLA-B:MICA:MICB:ATP6V1G2:LTA:TNF:LST1:AIF1:PRRC2A:BAG6:APOM:CSNK2B:LY6G5B:LY6G5C:LY6G6F:MEGT1:LY6G6D:DDAH2:CLIC1:MSH5:MSH5-SAPCD1:SAPCD1:VWA7:LSM2:HSPA1L:HSPA1A:HSPA1B:NEU1:EHMT2:C2:ZBTB12:CFB:STK19:C4A:CYP21A2:TNXB:ATF6B:FKBPL:PRRT1:PPT2:EGFL8:AGPAT1:RNF5:AGER:PBX2:GPSM3:NOTCH4:BTNL2:HLA-DRA:HLA-DRB5:HLA-DQA2:HLA-DQB2:BRD2:MAMSTR	.	HPV16/18 seropositivity
GWAScatalog	Sarcoidosis (non-Lofgren's syndrome without extrapulmonary manifestations)	23	17	6.43845e-33	4.74836e-30	MICB:LTA:AIF1:TNXB:FKBPL:PRRT1:AGER:GPSM3:NOTCH4:BTNL2:HLA-DRA:HLA-DRB5:HLA-DQA2:TAP2:PSMB9:HLA-DMB:HLA-DPB1	.	HPV16/18 seropositivity
GWAScatalog	Asthma (childhood onset)	282	31	1.92848e-28	1.21908e-25	HLA-C:HLA-B:MICA:MICB:ATP6V1G2:LTA:TNF:LST1:AIF1:PRRC2A:SNORA38:BAG6:APOM:CSNK2B:LY6G5B:LY6G5C:MIR4646:LY6G6F:MEGT1:LY6G6D:DDAH2:CLIC1:MSH5:MSH5-SAPCD1:SAPCD1:VWA7:LSM2:HSPA1L:HSPA1A:HSPA1B:NEU1:HLA-DPA1:HLA-DPB2:COL11A2:FGF9	.	HPV16/18 seropositivity
GWAScatalog	Chronic hepatitis B infection	11	9	1.41299e-18	7.8156e-16	HLA-C:EHMT2:CFB:NOTCH4:HLA-DQA2:HLA-DQB2:HLA-DOA:HLA-DPA1:HLA-DPB1	.	HPV16/18 seropositivity
GWAScatalog	A body shape index	395	24	3.77199e-16	1.85456e-13	RREB1:HLA-C:HLA-B:MICB:LTA:PRRC2A:BAG6:MSH5:NEU1:EHMT2:C2:ZBTB12:CFB:STK19:TNXB:ATF6B:GPSM3:NOTCH4:BTNL2:HLA-DRA:HLA-DRB6:HLA-DQA2:HLA-DQB2:HLA-DOB	.	HPV16/18 seropositivity
GWAScatalog	Prostate cancer	318	22	4.7331e-16	2.0944e-13	C2:CFB:STK19:C4A:CYP21A2:TNXB:ATF6B:FKBPL:PRRT1:PPT2:EGFL8:AGPAT1:RNF5:AGER:PBX2:GPSM3:NOTCH4:BTNL2:HLA-DRA:HLA-DRB5:HLA-DRB6:HLA-DOA:TOR1A	.	HPV16/18 seropositivity
GWAScatalog	Hip circumference adjusted for BMI	860	33	5.63358e-16	2.26623e-13	RREB1:SSR1:HLA-C:HLA-B:MICA:MICB:LTA:AIF1:PRRC2A:BAG6:CSNK2B:MSH5:C2:STK19:CYP21A2:TNXB:PRRT1:PBX2:NOTCH4:BTNL2:HLA-DRA:HLA-DRB5:HLA-DQB2:HLA-DOB:TAP2:PSMB9:TAP1:HLA-DPA1:HLA-DPB1:COL11A2:PEX1:RBM48:MAMSTR	.	HPV16/18 seropositivity
GWAScatalog	Waist-hip index	565	27	1.79543e-15	6.62066e-13	RREB1:HLA-C:HLA-B:MICA:MICB:LTA:AIF1:PRRC2A:BAG6:NEU1:EHMT2:C2:ZBTB12:STK19:TNXB:PBX2:GPSM3:NOTCH4:BTNL2:HLA-DRA:HLA-DRB6:HLA-DQA2:HLA-DQB2:HLA-DOB:HLA-DMB:COL15A1:LINC00424	.	HPV16/18 seropositivity
GWAScatalog	Response to hepatitis B vaccine	15	8	2.46961e-14	8.40617e-12	HLA-C:BTNL2:HLA-DRA:HLA-DQA2:TAP2:HLA-DPA1:HLA-DPB1:HLA-DPB2	.	HPV16/18 seropositivity
GWAScatalog	Type 1 diabetes (age at diagnosis)	27	9	1.09681e-13	3.46669e-11	HLA-C:TNF:NOTCH4:C6orf10:BTNL2:HLA-DRA:HLA-DQA2:TAP2:HLA-DPA1	.	HPV16/18 seropositivity
GWAScatalog	Type 1 diabetes and autoimmune thyroid diseases	18	8	1.65039e-13	4.86864e-11	MICA:LTA:HSPA1L:CFB:TNXB:NOTCH4:BTNL2:TAP2	.	HPV16/18 seropositivity
GWAScatalog	Lung cancer	189	16	2.568e-13	7.10214e-11	HLA-C:APOM:MSH5:TNXB:NOTCH4:BTNL2:HLA-DRA:HLA-DQB2:HLA-DOB:HLA-DMB:HLA-DOA:HLA-DPA1:HLA-DPB2:COL11A2:NR4A3:MIPEP	.	HPV16/18 seropositivity
GWAScatalog	Waist-to-hip ratio adjusted for BMI	795	28	9.62385e-13	2.50503e-10	RREB1:HLA-C:HLA-B:MICA:MICB:LTA:TNF:AIF1:PRRC2A:BAG6:EHMT2:C2:ZBTB12:STK19:CYP21A2:TNXB:PRRT1:GPSM3:NOTCH4:BTNL2:HLA-DRA:HLA-DRB6:HLA-DQA2:HLA-DQB2:HLA-DOB:HLA-DMB:COL15A1:LINC00424	.	HPV16/18 seropositivity
GWAScatalog	Sarcoidosis (Lofgren's syndrome vs non-Lofgren's syndrome)	25	8	3.91713e-12	9.62962e-10	HLA-C:HLA-B:APOM:STK19:HLA-DRA:HLA-DOB:HLA-DMB:HLA-DMA	.	HPV16/18 seropositivity
GWAScatalog	Nephropathy	16	7	6.63476e-12	1.5452e-09	TAP2:PSMB8:PSMB9:TAP1:HLA-DPA1:HLA-DPB1:HLA-DPB2	.	HPV16/18 seropositivity
GWAScatalog	Clozapine-induced agranulocytosis/granulocytopenia in treatment-resistant schizophrenia	18	7	1.8246e-11	4.03694e-09	MICA:LST1:MSH5:FKBPL:AGPAT1:PBX2:NOTCH4	.	HPV16/18 seropositivity
GWAScatalog	Malaria	346	18	3.03071e-11	6.38615e-09	HLA-B:MICA:MICB:ATP6V1G2:LTA:TNF:LST1:AIF1:PRRC2A:SNORA38:BAG6:APOM:CSNK2B:LY6G5B:LY6G5C:MIR4646:LY6G6F:MEGT1:LY6G6D:DDAH2	.	HPV16/18 seropositivity
GWAScatalog	Rosacea symptom severity	123	12	5.16e-11	1.03786e-08	HLA-C:MICA:MICB:AIF1:LSM2:ZBTB12:CFB:BTNL2:PSMB9:HLA-DMB:HLA-DPB1:COL11A2	.	HPV16/18 seropositivity
GWAScatalog	Takayasu arteritis	71	10	5.42735e-11	1.04417e-08	HLA-C:HLA-B:MICA:MSH5:EHMT2:ATF6B:NOTCH4:BTNL2:HLA-DRA:HLA-DOB	.	HPV16/18 seropositivity
GWAScatalog	HIV-1 control	13	6	1.52963e-10	2.82026e-08	HLA-C:HLA-B:MICA:TNXB:NOTCH4:BTNL2	.	HPV16/18 seropositivity
GWAScatalog	Hepatitis B	7	5	2.90689e-10	5.14519e-08	HLA-C:HLA-DRA:HLA-DQB2:HLA-DPA1:HLA-DPB1	.	HPV16/18 seropositivity
GWAScatalog	Sjögren's syndrome	41	8	3.15417e-10	5.36815e-08	BTNL2:HLA-DRA:HLA-DRB5:HLA-DRB6:HLA-DQA2:HLA-DPA1:HLA-DPB1:COL11A2	.	HPV16/18 seropositivity
GWAScatalog	IgA nephropathy	27	7	4.83519e-10	7.92435e-08	TAP2:PSMB8:PSMB9:TAP1:HLA-DPA1:HLA-DPB1:HLA-DPB2	.	HPV16/18 seropositivity
GWAScatalog	Lymphoma	8	5	7.7089e-10	1.21828e-07	HLA-DRA:HLA-DRB5:HLA-DQA2:HLA-DQB2:TAP2	.	HPV16/18 seropositivity
GWAScatalog	Thyrotoxic hypokalemic periodic paralysis and Graves disease	10	5	3.43082e-09	5.23496e-07	HLA-B:MICA:HLA-DQA2:HLA-DPB1:COL11A2	.	HPV16/18 seropositivity
GWAScatalog	Bullous pemphigoid	11	5	6.25513e-09	9.22631e-07	STK19:HLA-DRB5:HLA-DRB6:HLA-DQB2:HLA-DOB	.	HPV16/18 seropositivity
GWAScatalog	Lung cancer in ever smokers	119	10	9.44499e-09	1.3482e-06	HLA-B:MICA:APOM:TNXB:NOTCH4:BTNL2:HLA-DRA:HLA-DQA2:HLA-DOB:HLA-DPA1	.	HPV16/18 seropositivity
GWAScatalog	Epstein-Barr virus immune response (EBNA-1)	6	4	3.11557e-08	4.30825e-06	HLA-B:EHMT2:PRRT1:NOTCH4	.	HPV16/18 seropositivity
GWAScatalog	Age-related macular degeneration	48	7	3.55427e-08	4.76595e-06	RREB1:C2:CFB:STK19:TNXB:ATF6B:NOTCH4	.	HPV16/18 seropositivity
GWAScatalog	Hypothyroidism	54	7	8.26026e-08	1.07505e-05	HLA-C:HLA-B:HLA-DRB5:HLA-DQA2:SACS:TNFRSF19:SPATA13:RP11-309I15.1	.	HPV16/18 seropositivity
GWAScatalog	Crohn's disease	529	17	1.43308e-07	1.76812e-05	HLA-C:HLA-B:MICB:LTA:TNF:LST1:AIF1:PBX2:NOTCH4:BTNL2:HLA-DRA:HLA-DRB5:HLA-DQA2:HLA-DOB:PSMB9:BRD2:MAMSTR	.	HPV16/18 seropositivity
GWAScatalog	Idiopathic membranous nephropathy	8	4	1.43847e-07	1.76812e-05	EHMT2:PPT2:EGFL8:RNF5:BTNL2	.	HPV16/18 seropositivity
GWAScatalog	Severe aplastic anemia	9	4	2.57545e-07	3.0801e-05	HLA-B:HLA-DQA2:HLA-DQB2:HLA-DPB1	.	HPV16/18 seropositivity
GWAScatalog	Hepatitis B vaccine response	3	3	3.12975e-07	3.64451e-05	BTNL2:HLA-DRA:HLA-DPB1	.	HPV16/18 seropositivity
GWAScatalog	Squamous cell lung carcinoma	99	8	4.0409e-07	4.58486e-05	HLA-C:APOM:NEU1:TNXB:NOTCH4:HLA-DQB2:HLA-DOB:HLA-DMB	.	HPV16/18 seropositivity
GWAScatalog	Cutaneous lupus erythematosus	10	4	4.26955e-07	4.72319e-05	MICA:MICB:CSNK2B:MSH5	.	HPV16/18 seropositivity
GWAScatalog	Itch intensity from mosquito bite adjusted by bite size	102	8	5.08715e-07	5.4904e-05	HLA-C:MICA:C2:RNF5:HLA-DRA:HLA-DRB5:HLA-DQA2:HLA-DQB2	.	HPV16/18 seropositivity
GWAScatalog	Wegener's granulomatosis	11	4	6.67355e-07	6.86754e-05	HLA-DOA:HLA-DPB1:HLA-DPB2:COL11A2	.	HPV16/18 seropositivity
GWAScatalog	Persistent hepatitis B virus infection	11	4	6.67355e-07	6.86754e-05	HLA-DRA:HLA-DQB2:HLA-DPA1:HLA-DPB1	.	HPV16/18 seropositivity
GWAScatalog	Myositis	4	3	1.2456e-06	0.000125268	MICB:ATP6V1G2:HLA-DQA2	.	HPV16/18 seropositivity
GWAScatalog	Acute anterior uveitis (with or without ankylosing spondylitis)	14	4	1.99214e-06	0.000195894	HLA-B:MICA:HLA-DRB5:HLA-DQA2	.	HPV16/18 seropositivity
GWAScatalog	Atopic dermatitis	58	6	2.7984e-06	0.000269194	HLA-C:HLA-B:MICA:MICB:TNXB:GPSM3	.	HPV16/18 seropositivity
GWAScatalog	Clostridioides difficle infection	18	4	5.96125e-06	0.000561246	EHMT2:C2:ZBTB12:CYP21A2	.	HPV16/18 seropositivity
GWAScatalog	Giant cell arteritis	6	3	6.16553e-06	0.000568385	HLA-B:HLA-DRA:HLA-DQA2	.	HPV16/18 seropositivity
GWAScatalog	Beta-2 microglubulin plasma levels	7	3	1.07355e-05	0.000931458	HLA-C:HLA-B:MICA	.	HPV16/18 seropositivity
GWAScatalog	Neonatal lupus	7	3	1.07355e-05	0.000931458	LTA:TNF:AIF1	.	HPV16/18 seropositivity
GWAScatalog	Multiple sclerosis (OCB status)	7	3	1.07355e-05	0.000931458	BTNL2:HLA-DRA:HLA-DQA2	.	HPV16/18 seropositivity
GWAScatalog	Cervical cancer	23	4	1.67968e-05	0.00142935	MICA:MICB:TNF:HLA-DPB2	.	HPV16/18 seropositivity
GWAScatalog	Pubertal anthropometrics	24	4	2.00491e-05	0.00164291	MICA:HLA-DRA:TAP2:MAMSTR	.	HPV16/18 seropositivity
GWAScatalog	HIV-1 viral setpoint	24	4	2.00491e-05	0.00164291	HLA-C:HLA-B:BTNL2:HLA-DRA	.	HPV16/18 seropositivity
GWAScatalog	Advanced glycation end-product levels	9	3	2.55068e-05	0.0020155	RNF5:AGER:NOTCH4	.	HPV16/18 seropositivity
GWAScatalog	Food antigen IgG levels	9	3	2.55068e-05	0.0020155	NOTCH4:BTNL2:HLA-DRA	.	HPV16/18 seropositivity
GWAScatalog	Tuberculosis	55	5	3.69472e-05	0.00286827	BTNL2:HLA-DRA:HLA-DRB5:HLA-DRB6:NCS1	.	HPV16/18 seropositivity
GWAScatalog	Epstein Barr virus nuclear antigen 1 IgG levels	2	2	4.63757e-05	0.00315711	HLA-DRA:HLA-DRB5	.	HPV16/18 seropositivity
GWAScatalog	Hepatitis B (viral clearance)	2	2	4.63757e-05	0.00315711	HLA-DPA1:HLA-DPB1	.	HPV16/18 seropositivity
GWAScatalog	Trichloroethylene-induced hypersensitivity syndrome	2	2	4.63757e-05	0.00315711	HLA-B:MICA	.	HPV16/18 seropositivity
GWAScatalog	Antinuclear antibody levels	2	2	4.63757e-05	0.00315711	HLA-DRA:HLA-DRB5	.	HPV16/18 seropositivity
GWAScatalog	Sarcoidosis (non-Lofgren's syndrome)	2	2	4.63757e-05	0.00315711	HLA-DRA:HLA-DRB5	.	HPV16/18 seropositivity
GWAScatalog	Anti-cyclic Citrullinated Peptide Antibody	2	2	4.63757e-05	0.00315711	BTNL2:HLA-DRA	.	HPV16/18 seropositivity
GWAScatalog	Pneumonia	2	2	4.63757e-05	0.00315711	MICA:MICB	.	HPV16/18 seropositivity
GWAScatalog	Mononucleosis	2	2	4.63757e-05	0.00315711	MICA:MICB	.	HPV16/18 seropositivity
GWAScatalog	Ewing sarcoma	11	3	4.96009e-05	0.00332551	RREB1:SSR1:CAGE1	.	HPV16/18 seropositivity
GWAScatalog	Systemic lupus erythematosus	377	11	5.97718e-05	0.00394762	CSNK2B:MSH5:HSPA1A:HSPA1B:C2:TNXB:NOTCH4:HLA-DQA2:PSMB9:HLA-DOA:HLA-DPA1:NR4A3	.	HPV16/18 seropositivity
GWAScatalog	Frontotemporal dementia	12	3	6.58026e-05	0.00428201	BTNL2:HLA-DRA:HLA-DRB5	.	HPV16/18 seropositivity
GWAScatalog	Nasopharyngeal carcinoma	13	3	8.51142e-05	0.00538043	HLA-C:HLA-B:TNFRSF19	.	HPV16/18 seropositivity
GWAScatalog	AIDS progression	13	3	8.51142e-05	0.00538043	HLA-C:MICB:TNF	.	HPV16/18 seropositivity
GWAScatalog	Allergic sensitization	37	4	0.000116285	0.00724734	HLA-C:HLA-B:MICA:MICB	.	HPV16/18 seropositivity
GWAScatalog	Kawasaki disease	38	4	0.000129277	0.00794514	MICB:LTA:HLA-DQB2:HLA-DOB	.	HPV16/18 seropositivity
GWAScatalog	Anti-thyroid drug induced agranulocytosis	3	2	0.000138501	0.00828199	HLA-B:EHMT2	.	HPV16/18 seropositivity
GWAScatalog	Marginal zone lymphoma	3	2	0.000138501	0.00828199	HLA-B:BTNL2	.	HPV16/18 seropositivity
GWAScatalog	Feeling worry	41	4	0.000174557	0.0102989	HLA-C:MSH5-SAPCD1:SAPCD1:C4A:HLA-DRA	.	HPV16/18 seropositivity
GWAScatalog	Visceral adipose tissue adjusted for BMI	44	4	0.000230294	0.0134086	RREB1:HLA-B:TNFRSF19:MIPEP	.	HPV16/18 seropositivity
GWAScatalog	Cervical intraepithelial neoplasia grade 3 and invasive cervical cancer	4	2	0.000275756	0.0154459	HLA-B:MICA	.	HPV16/18 seropositivity
GWAScatalog	Dermatomyositis	4	2	0.000275756	0.0154459	HLA-DMB:HLA-DPB1	.	HPV16/18 seropositivity
GWAScatalog	Tonsillitis	4	2	0.000275756	0.0154459	HLA-C:HLA-B	.	HPV16/18 seropositivity
GWAScatalog	Diastolic blood pressure x smoking status (ever vs never) interaction (2df test)	85	5	0.000295473	0.0163433	EHMT2:STK19:CYP21A2:TNXB:HLA-DQB2	.	HPV16/18 seropositivity
GWAScatalog	Hemoglobin levels	319	9	0.00036131	0.0197382	RREB1:HLA-C:HLA-B:PRRC2A:VWA7:TNXB:TAP2:BRD2:MTERF	.	HPV16/18 seropositivity
GWAScatalog	Antineutrophil cytoplasmic antibody-associated vasculitis	21	3	0.000380222	0.0202709	HLA-DPA1:HLA-DPB1:COL11A2	.	HPV16/18 seropositivity
GWAScatalog	Perceived unattractiveness to mosquitoes	21	3	0.000380222	0.0202709	HLA-C:MICA:HLA-DRA	.	HPV16/18 seropositivity
GWAScatalog	IgG glycosylation	22	3	0.000438055	0.0230064	PRRT1:HLA-DQA2:HLA-DQB2	.	HPV16/18 seropositivity
GWAScatalog	Basal cell carcinoma	93	5	0.000448087	0.0230064	HLA-C:HLA-B:NEU1:HLA-DRB6:HLA-DQA2	.	HPV16/18 seropositivity
GWAScatalog	Pulmonary arterial hypertension	5	2	0.000457529	0.0230064	HLA-DPA1:HLA-DPB1	.	HPV16/18 seropositivity
GWAScatalog	Cold sores	5	2	0.000457529	0.0230064	MICA:MICB	.	HPV16/18 seropositivity
GWAScatalog	Callous-unemotional behaviour	5	2	0.000457529	0.0230064	ALG2:SEC61B	.	HPV16/18 seropositivity
GWAScatalog	Diastolic blood pressure x smoking status (current vs non-current) interaction (2df test)	95	5	0.000494115	0.024567	EHMT2:STK19:CYP21A2:TNXB:HLA-DQB2	.	HPV16/18 seropositivity
GWAScatalog	Chronic obstructive pulmonary disease	147	6	0.000530296	0.0260729	RREB1:DSP:MICA:VWA7:AGER:COL15A1	.	HPV16/18 seropositivity
GWAScatalog	Advanced age-related macular degeneration	55	4	0.000545811	0.0265408	C2:CFB:PBX2:COL15A1	.	HPV16/18 seropositivity
GWAScatalog	Estimated glomerular filtration rate in diabetes	24	3	0.000569985	0.0274151	HLA-B:C2:HLA-DRA	.	HPV16/18 seropositivity
GWAScatalog	Itch intensity from mosquito bite	57	4	0.000625501	0.0294451	HLA-B:HLA-DRA:HLA-DRB5:HLA-DQA2	.	HPV16/18 seropositivity
GWAScatalog	Tonsillectomy	57	4	0.000625501	0.0294451	HLA-C:HLA-B:MICA:LST1	.	HPV16/18 seropositivity
GWAScatalog	Age-related macular degeneration (choroidal neovascularisation)	6	2	0.00068321	0.0311671	C2:CFB	.	HPV16/18 seropositivity
GWAScatalog	EGFR mutation-positive lung adenocarcinoma	6	2	0.00068321	0.0311671	BTNL2:HLA-DPB1	.	HPV16/18 seropositivity
GWAScatalog	Hepatocellular carcinoma	6	2	0.00068321	0.0311671	MICA:C2	.	HPV16/18 seropositivity
GWAScatalog	Small cell lung carcinoma	61	4	0.000809059	0.0362686	HLA-C:HLA-B:BAG6:NEU1	.	HPV16/18 seropositivity
GWAScatalog	Hematology traits	27	3	0.000811433	0.0362686	ZBTB12:CFB:STK19	.	HPV16/18 seropositivity
GWAScatalog	Circulating myeloperoxidase levels (serum)	7	2	0.0009522	0.0413087	C2:NOTCH4	.	HPV16/18 seropositivity
GWAScatalog	Complement C3 and C4 levels	7	2	0.0009522	0.0413087	HLA-C:HLA-DRA	.	HPV16/18 seropositivity
GWAScatalog	Vogt-Koyanagi-Harada syndrome	7	2	0.0009522	0.0413087	HLA-DRA:HLA-DRB5	.	HPV16/18 seropositivity
Positional_gene_sets	chr6p21	325	74	2.51553e-95	7.54659e-93	HLA-C:HLA-B:MICA:MICB:ATP6V1G2:LTA:TNF:LST1:AIF1:PRRC2A:SNORA38:BAG6:APOM:CSNK2B:LY6G5B:LY6G5C:MIR4646:LY6G6F:MEGT1:LY6G6D:DDAH2:CLIC1:MSH5:MSH5-SAPCD1:SAPCD1:VWA7:VARS:LSM2:HSPA1L:HSPA1A:HSPA1B:NEU1:EHMT2:C2:ZBTB12:CFB:SKIV2L:STK19:C4A:CYP21A1P:TNXA:C4B-AS1:CYP21A2:TNXB:ATF6B:FKBPL:PRRT1:PPT2:EGFL8:AGPAT1:RNF5:AGER:PBX2:GPSM3:NOTCH4:C6orf10:HCG23:BTNL2:HLA-DRA:HLA-DRB5:HLA-DRB6:HLA-DQA2:MIR3135B…	http://www.gsea-msigdb.org/gsea/msigdb/human/geneset/chr6p21	HPV16/18 seropositivity
Positional_gene_sets	chr7q21	96	20	2.08773e-24	3.1316e-22	RUNDC3B:SLC25A40:DBF4:ADAM22:SRI:STEAP4:C7orf62:STEAP2-AS1:DPY19L2P4:STEAP1:STEAP2:C7orf63:CLDN12:CDK14:FZD1:MTERF:PEX1:RBM48:HEPACAM2:CCDC132	http://www.gsea-msigdb.org/gsea/msigdb/human/geneset/chr7q21	HPV16/18 seropositivity
Positional_gene_sets	chr13q12	100	15	2.65034e-16	2.65034e-14	SAP18:LINC00422:MICU2:RNU6-59P:FGF9:LINC00424:SGCG:SACS:SACS-AS1:TNFRSF19:MIPEP:C1QTNF9B:SPATA13:RP11-309I15.1:SPATA13-AS1:C1QTNF9:PARP4	http://www.gsea-msigdb.org/gsea/msigdb/human/geneset/chr13q12	HPV16/18 seropositivity
Positional_gene_sets	chr9q31	76	13	4.60468e-15	3.45351e-13	RP11-554F20.1:NR4A3:RP11-60I3.5:STX17:TEX10:MSANTD3:MSANTD3-TMEFF1:TMEFF1:MURC:BAAT:MRPL50:ZNF189:ALDOB	http://www.gsea-msigdb.org/gsea/msigdb/human/geneset/chr9q31	HPV16/18 seropositivity
Positional_gene_sets	chr6p24	38	7	6.45147e-09	3.87088e-07	RREB1:SSR1:CAGE1:RIOK1:DSP:SNRNP48:TXNDC5	http://www.gsea-msigdb.org/gsea/msigdb/human/geneset/chr6p24	HPV16/18 seropositivity
Positional_gene_sets	chr9q34	249	10	8.73682e-06	0.000436841	ASB6:PRRX2:TOR1B:TOR1A:C9orf78:FNBP1:GPR107:NCS1:FUBP3:EXOSC2	http://www.gsea-msigdb.org/gsea/msigdb/human/geneset/chr9q34	HPV16/18 seropositivity
Positional_gene_sets	chr9q22	106	5	0.000813794	0.0348769	GALNT12:COL15A1:ALG2:SEC61B:NAMA	http://www.gsea-msigdb.org/gsea/msigdb/human/geneset/chr9q22	HPV16/18 seropositivity
BioCarta	BIOCARTA_MHC_PATHWAY	11	6	4.1651e-11	1.21621e-08	HLA-DRA:HLA-DRB5:TAP2:PSMB8:PSMB9:TAP1	http://www.gsea-msigdb.org/gsea/msigdb/human/geneset/BIOCARTA_MHC_PATHWAY	HPV16/18 seropositivity
BioCarta	BIOCARTA_COMP_PATHWAY	19	4	7.51075e-06	0.00109657	C2:CFB:C4A:C4B	http://www.gsea-msigdb.org/gsea/msigdb/human/geneset/BIOCARTA_COMP_PATHWAY	HPV16/18 seropositivity
BioCarta	BIOCARTA_LECTIN_PATHWAY	12	3	6.58026e-05	0.00640479	C2:C4A:C4B	http://www.gsea-msigdb.org/gsea/msigdb/human/geneset/BIOCARTA_LECTIN_PATHWAY	HPV16/18 seropositivity
BioCarta	BIOCARTA_CLASSIC_PATHWAY	14	3	0.000107784	0.00786822	C2:C4A:C4B	http://www.gsea-msigdb.org/gsea/msigdb/human/geneset/BIOCARTA_CLASSIC_PATHWAY	HPV16/18 seropositivity
BioCarta	BIOCARTA_INFLAM_PATHWAY	26	3	0.000724895	0.0423338	TNF:HLA-DRA:HLA-DRB5	http://www.gsea-msigdb.org/gsea/msigdb/human/geneset/BIOCARTA_INFLAM_PATHWAY	HPV16/18 seropositivity
Immunologic_signatures	LI_PBMC_MENACTRA_AGE_18_45YO_CORRELATED_WITH_ANTI_DT_ANTIBODY_3DY_POSITIVE	37	6	1.80944e-07	0.0007665	HLA-C:AGPAT1:HLA-DRA:HLA-DMB:HLA-DPA1:HLA-DPB1	http://www.gsea-msigdb.org/gsea/msigdb/human/geneset/LI_PBMC_MENACTRA_AGE_18_45YO_CORRELATED_WITH_ANTI_DT_ANTIBODY_3DY_POSITIVE	HPV16/18 seropositivity
Immunologic_signatures	LI_PBMC_MENOMUNE_A_C_Y_W_135_AGE_18_45YO_CORRELATED_WITH_ANTIBODY_RESPONSE_3DY_POSITIVE	40	6	2.93735e-07	0.0007665	HLA-C:TNF:HLA-DRA:HLA-DMA:HLA-DPA1:HLA-DPB1	http://www.gsea-msigdb.org/gsea/msigdb/human/geneset/LI_PBMC_MENOMUNE_A_C_Y_W_135_AGE_18_45YO_CORRELATED_WITH_ANTIBODY_RESPONSE_3DY_POSITIVE	HPV16/18 seropositivity
Immunologic_signatures	GSE2770_IL12_AND_TGFB_VS_IL4_TREATED_ACT_CD4_TCELL_48H_DN	184	10	5.80321e-07	0.000795781	HLA-B:TNF:HLA-DRA:HLA-DRB6:TAP2:PSMB8:PSMB9:HLA-DMA:HLA-DPA1:HLA-DPB1	http://www.gsea-msigdb.org/gsea/msigdb/human/geneset/GSE2770_IL12_AND_TGFB_VS_IL4_TREATED_ACT_CD4_TCELL_48H_DN	HPV16/18 seropositivity
Immunologic_signatures	GSE1740_MCSF_VS_MCSF_AND_IFNG_DAY2_DERIVED_MACROPHAGE_UP	185	10	6.0991e-07	0.000795781	TNF:HLA-DRA:HLA-DRB6:HLA-DOB:TAP2:PSMB8:PSMB9:TAP1:HLA-DMB:HLA-DPB1	http://www.gsea-msigdb.org/gsea/msigdb/human/geneset/GSE1740_MCSF_VS_MCSF_AND_IFNG_DAY2_DERIVED_MACROPHAGE_UP	HPV16/18 seropositivity
Immunologic_signatures	GSE42021_TREG_PLN_VS_TREG_PRECURSORS_THYMUS_DN	197	10	1.08253e-06	0.00101849	DSP:HLA-C:HLA-B:CFB:TAP2:PSMB8:PSMB9:TAP1:TAPBP:PARP4	http://www.gsea-msigdb.org/gsea/msigdb/human/geneset/GSE42021_TREG_PLN_VS_TREG_PRECURSORS_THYMUS_DN	HPV16/18 seropositivity
Immunologic_signatures	OSMAN_BLOOD_CHAD63_KH_AGE_18_50YO_HIGH_DOSE_SUBJECTS_24HR_UP	1777	31	1.1709e-06	0.00101849	HLA-C:HLA-B:MICA:MICB:TNF:AIF1:DDAH2:CLIC1:HSPA1A:HSPA1B:NEU1:C2:CFB:PBX2:HLA-DRA:TAP2:PSMB8:PSMB9:TAP1:HLA-DMB:HLA-DMA:HLA-DPA1:HLA-DPB1:TAPBP:STX17:TOR1B:TOR1A:SAP18:SPATA13:RP11-309I15.1:PARP4:NUCB1:FTL	http://www.gsea-msigdb.org/gsea/msigdb/human/geneset/OSMAN_BLOOD_CHAD63_KH_AGE_18_50YO_HIGH_DOSE_SUBJECTS_24HR_UP	HPV16/18 seropositivity
Immunologic_signatures	LI_PBMC_MENACTRA_AGE_18_45YO_CORRELATED_WITH_ANTI_POLYSACCHARIDE_ANTIBODY_3DY_POSITIVE	57	6	2.52309e-06	0.00181039	HLA-B:TNF:HLA-DRA:HLA-DMA:HLA-DPA1:HLA-DPB1	http://www.gsea-msigdb.org/gsea/msigdb/human/geneset/LI_PBMC_MENACTRA_AGE_18_45YO_CORRELATED_WITH_ANTI_POLYSACCHARIDE_ANTIBODY_3DY_POSITIVE	HPV16/18 seropositivity
Immunologic_signatures	SCHERER_PBMC_APSV_WETVAX_AGE_18_32YO_5_TO_7DY_UP	271	11	2.77508e-06	0.00181039	HLA-B:LST1:AIF1:C2:HLA-DRA:TAP2:PSMB9:TAP1:HLA-DOA:HLA-DPA1:HLA-DPB1	http://www.gsea-msigdb.org/gsea/msigdb/human/geneset/SCHERER_PBMC_APSV_WETVAX_AGE_18_32YO_5_TO_7DY_UP	HPV16/18 seropositivity
Immunologic_signatures	GSE10325_CD4_TCELL_VS_BCELL_DN	174	9	3.24738e-06	0.00188312	DDAH2:HLA-DRA:HLA-DRB6:HLA-DOB:HLA-DMB:HLA-DMA:HLA-DPA1:HLA-DPB1:CDK14	http://www.gsea-msigdb.org/gsea/msigdb/human/geneset/GSE10325_CD4_TCELL_VS_BCELL_DN	HPV16/18 seropositivity
Immunologic_signatures	GSE10325_LUPUS_CD4_TCELL_VS_LUPUS_BCELL_DN	177	9	3.73557e-06	0.0019496	DDAH2:HLA-DRA:HLA-DRB6:HLA-DOB:HLA-DMB:HLA-DMA:HLA-DPA1:HLA-DPB1:CDK14	http://www.gsea-msigdb.org/gsea/msigdb/human/geneset/GSE10325_LUPUS_CD4_TCELL_VS_LUPUS_BCELL_DN	HPV16/18 seropositivity
Immunologic_signatures	GSE1740_UNSTIM_VS_IFNA_STIMULATED_MCSF_DERIVED_MACROPHAGE_DN	183	9	4.90364e-06	0.00232656	HLA-B:TNF:HLA-DRA:HLA-DRB6:PSMB8:PSMB9:TAP1:HLA-DPA1:HLA-DPB1	http://www.gsea-msigdb.org/gsea/msigdb/human/geneset/GSE1740_UNSTIM_VS_IFNA_STIMULATED_MCSF_DERIVED_MACROPHAGE_DN	HPV16/18 seropositivity
Immunologic_signatures	GSE22886_CTRL_VS_LPS_24H_DC_DN	190	9	6.6503e-06	0.00273378	HLA-B:CFB:PSMB8:PSMB9:TAP1:SEC61B:NR4A3:PPP1R15A:GYS1	http://www.gsea-msigdb.org/gsea/msigdb/human/geneset/GSE22886_CTRL_VS_LPS_24H_DC_DN	HPV16/18 seropositivity
Immunologic_signatures	GSE360_T_GONDII_VS_B_MALAYI_HIGH_DOSE_MAC_DN	193	9	7.54798e-06	0.00273378	TNF:AIF1:NEU1:CFB:PBX2:HLA-DRB6:TAP1:HLA-DMB:HLA-DPB1	http://www.gsea-msigdb.org/gsea/msigdb/human/geneset/GSE360_T_GONDII_VS_B_MALAYI_HIGH_DOSE_MAC_DN	HPV16/18 seropositivity
Immunologic_signatures	GSE360_CTRL_VS_L_DONOVANI_MAC_UP	194	9	7.86938e-06	0.00273378	CSNK2B:AGPAT1:HLA-DRA:PSMB9:HLA-DPA1:TAPBP:ZNF189:PARP4:NUCB1	http://www.gsea-msigdb.org/gsea/msigdb/human/geneset/GSE360_CTRL_VS_L_DONOVANI_MAC_UP	HPV16/18 seropositivity
Immunologic_signatures	GSE42021_TREG_PLN_VS_CD24INT_TREG_THYMUS_DN	195	9	8.20242e-06	0.00273378	HLA-C:HLA-B:CFB:TAP2:PSMB8:PSMB9:TAP1:TAPBP:NUCB1	http://www.gsea-msigdb.org/gsea/msigdb/human/geneset/GSE42021_TREG_PLN_VS_CD24INT_TREG_THYMUS_DN	HPV16/18 seropositivity
Immunologic_signatures	GSE42021_CD24HI_VS_CD24INT_TREG_THYMUS_DN	196	9	8.54744e-06	0.00273378	HLA-C:HLA-B:CFB:TAP2:PSMB8:PSMB9:TAP1:TAPBP:NUCB1	http://www.gsea-msigdb.org/gsea/msigdb/human/geneset/GSE42021_CD24HI_VS_CD24INT_TREG_THYMUS_DN	HPV16/18 seropositivity
Immunologic_signatures	GSE42021_TREG_VS_TCONV_PLN_UP	197	9	8.9048e-06	0.00273378	HLA-C:HLA-B:CFB:TAP2:PSMB8:PSMB9:TAP1:TAPBP:GALNT12	http://www.gsea-msigdb.org/gsea/msigdb/human/geneset/GSE42021_TREG_VS_TCONV_PLN_UP	HPV16/18 seropositivity
Immunologic_signatures	GARCIA_PINERES_PBMC_HPV_16_L1_VLP_AGE_18_25YO_2MO_UP	316	11	1.19037e-05	0.00328664	MICB:LTA:TNF:C2:CFB:FKBPL:TAP2:PSMB9:SLC25A40:SRI:BAX	http://www.gsea-msigdb.org/gsea/msigdb/human/geneset/GARCIA_PINERES_PBMC_HPV_16_L1_VLP_AGE_18_25YO_2MO_UP	HPV16/18 seropositivity
Immunologic_signatures	HOWARD_NEUTROPHIL_INACT_MONOV_INFLUENZA_A_INDONESIA_05_2005_H5N1_AGE_18_49YO_1DY_UP	378	12	1.19652e-05	0.00328664	MICB:HLA-DRA:HLA-DRB5:HLA-DOB:TAP2:PSMB8:PSMB9:TAP1:HLA-DMB:HLA-DMA:STX17:NUCB1	http://www.gsea-msigdb.org/gsea/msigdb/human/geneset/HOWARD_NEUTROPHIL_INACT_MONOV_INFLUENZA_A_INDONESIA_05_2005_H5N1_AGE_18_49YO_1DY_UP	HPV16/18 seropositivity
Immunologic_signatures	GSE1791_CTRL_VS_NEUROMEDINU_IN_T_CELL_LINE_3H_UP	179	8	3.31919e-05	0.00866141	MICB:TNF:HLA-DRB6:HLA-DOB:PSMB9:TAP1:HLA-DPA1:HLA-DPB1	http://www.gsea-msigdb.org/gsea/msigdb/human/geneset/GSE1791_CTRL_VS_NEUROMEDINU_IN_T_CELL_LINE_3H_UP	HPV16/18 seropositivity
Immunologic_signatures	GSE1112_HY_CD8AB_VS_HY_CD8AA_THYMOCYTE_RTOC_CULTURE_UP	184	8	4.03788e-05	0.0100351	TNF:HLA-DRA:HLA-DRB6:TAP2:PSMB8:PSMB9:HLA-DPA1:HLA-DPB1	http://www.gsea-msigdb.org/gsea/msigdb/human/geneset/GSE1112_HY_CD8AB_VS_HY_CD8AA_THYMOCYTE_RTOC_CULTURE_UP	HPV16/18 seropositivity
Immunologic_signatures	GSE22886_CD8_TCELL_VS_BCELL_NAIVE_DN	189	8	4.88213e-05	0.0109389	HLA-DRA:HLA-DRB6:HLA-DOB:HLA-DMB:HLA-DMA:HLA-DPA1:HLA-DPB1:CDK14	http://www.gsea-msigdb.org/gsea/msigdb/human/geneset/GSE22886_CD8_TCELL_VS_BCELL_NAIVE_DN	HPV16/18 seropositivity
Immunologic_signatures	GSE18281_CORTICAL_VS_MEDULLARY_THYMOCYTE_UP	191	8	5.25869e-05	0.0109389	HLA-C:HLA-B:TNF:MSH5-SAPCD1:SAPCD1:TAP2:PSMB8:TAP1:PPP1R15A	http://www.gsea-msigdb.org/gsea/msigdb/human/geneset/GSE18281_CORTICAL_VS_MEDULLARY_THYMOCYTE_UP	HPV16/18 seropositivity
Immunologic_signatures	GSE22196_HEALTHY_VS_OBESE_MOUSE_SKIN_GAMMADELTA_TCELL_UP	192	8	5.45586e-05	0.0109389	C2:CFB:ATF6B:TAP2:PSMB9:TAP1:HLA-DMB:NUCB1	http://www.gsea-msigdb.org/gsea/msigdb/human/geneset/GSE22196_HEALTHY_VS_OBESE_MOUSE_SKIN_GAMMADELTA_TCELL_UP	HPV16/18 seropositivity
Immunologic_signatures	GSE42021_TREG_PLN_VS_CD24LO_TREG_THYMUS_DN	192	8	5.45586e-05	0.0109389	HLA-C:HLA-B:CFB:TAP2:PSMB8:PSMB9:TAP1:TAPBP	http://www.gsea-msigdb.org/gsea/msigdb/human/geneset/GSE42021_TREG_PLN_VS_CD24LO_TREG_THYMUS_DN	HPV16/18 seropositivity
Immunologic_signatures	GSE23505_UNTREATED_VS_4DAY_IL6_IL1_IL23_TREATED_CD4_TCELL_DN	192	8	5.45586e-05	0.0109389	GPSM3:HLA-DOB:HLA-DMB:HLA-DMA:HLA-DOA:GALNT12:SPATA13:RP11-309I15.1:GYS1	http://www.gsea-msigdb.org/gsea/msigdb/human/geneset/GSE23505_UNTREATED_VS_4DAY_IL6_IL1_IL23_TREATED_CD4_TCELL_DN	HPV16/18 seropositivity
Immunologic_signatures	GSE40685_TREG_VS_FOXP3_KO_TREG_PRECURSOR_DN	193	8	5.65915e-05	0.0109389	TNF:HLA-DRA:HLA-DQB2:HLA-DMB:HLA-DOA:HLA-DPB1:HLA-DPB2:DBF4	http://www.gsea-msigdb.org/gsea/msigdb/human/geneset/GSE40685_TREG_VS_FOXP3_KO_TREG_PRECURSOR_DN	HPV16/18 seropositivity
Immunologic_signatures	GSE2128_CTRL_VS_MIMETOPE_NEGATIVE_SELECTION_DP_THYMOCYTE_C57BL6_DN	196	8	6.30724e-05	0.0117562	HLA-B:PPT2:EGFL8:PSMB9:CDK14:FZD1:STX17:TOR1B:FNBP1	http://www.gsea-msigdb.org/gsea/msigdb/human/geneset/GSE2128_CTRL_VS_MIMETOPE_NEGATIVE_SELECTION_DP_THYMOCYTE_C57BL6_DN	HPV16/18 seropositivity
Immunologic_signatures	ZAK_PBMC_MRKAD5_HIV_1_GAG_POL_NEF_AGE_20_50YO_1DY_UP	984	18	0.000143091	0.0257515	MICB:LST1:CLIC1:NEU1:C2:CFB:HLA-DRA:HLA-DRB5:TAP2:PSMB8:PSMB9:TAP1:HLA-DMB:HLA-DMA:HLA-DPA1:TAPBP:TOR1B:NUCB1	http://www.gsea-msigdb.org/gsea/msigdb/human/geneset/ZAK_PBMC_MRKAD5_HIV_1_GAG_POL_NEF_AGE_20_50YO_1DY_UP	HPV16/18 seropositivity
Immunologic_signatures	GSE22886_NAIVE_BCELL_VS_NEUTROPHIL_UP	173	7	0.000192495	0.0334878	HLA-DRA:HLA-DRB6:HLA-DOB:HLA-DMB:HLA-DPA1:HLA-DPB1:TEX10	http://www.gsea-msigdb.org/gsea/msigdb/human/geneset/GSE22886_NAIVE_BCELL_VS_NEUTROPHIL_UP	HPV16/18 seropositivity
Immunologic_signatures	GSE29618_MONOCYTE_VS_MDC_DN	178	7	0.000229203	0.0350768	SSR1:HLA-DRA:HLA-DRB6:HLA-DOB:HLA-DOA:HLA-DPA1:HLA-DPB1	http://www.gsea-msigdb.org/gsea/msigdb/human/geneset/GSE29618_MONOCYTE_VS_MDC_DN	HPV16/18 seropositivity
Immunologic_signatures	GSE3400_UNTREATED_VS_IFNB_TREATED_MEF_DN	178	7	0.000229203	0.0350768	HLA-B:TNF:HLA-DRA:HLA-DRB6:PSMB8:HLA-DPA1:HLA-DPB1	http://www.gsea-msigdb.org/gsea/msigdb/human/geneset/GSE3400_UNTREATED_VS_IFNB_TREATED_MEF_DN	HPV16/18 seropositivity
Immunologic_signatures	SOBOLEV_PBMC_PANDEMRIX_AGE_18_64YO_1DY_UP	18	3	0.000236818	0.0350768	HLA-DRA:HLA-DRB5:TAP1	http://www.gsea-msigdb.org/gsea/msigdb/human/geneset/SOBOLEV_PBMC_PANDEMRIX_AGE_18_64YO_1DY_UP	HPV16/18 seropositivity
Immunologic_signatures	GSE29618_MONOCYTE_VS_MDC_DAY7_FLU_VACCINE_DN	181	7	0.000253806	0.0350768	HLA-DRA:HLA-DRB6:HLA-DOB:HLA-DMA:HLA-DOA:HLA-DPA1:HLA-DPB1	http://www.gsea-msigdb.org/gsea/msigdb/human/geneset/GSE29618_MONOCYTE_VS_MDC_DAY7_FLU_VACCINE_DN	HPV16/18 seropositivity
Immunologic_signatures	GSE25123_WT_VS_PPARG_KO_MACROPHAGE_DN	182	7	0.000262464	0.0350768	RIOK1:HLA-DRA:HLA-DRB6:HLA-DPA1:HLA-DPB1:STEAP4:C9orf78	http://www.gsea-msigdb.org/gsea/msigdb/human/geneset/GSE25123_WT_VS_PPARG_KO_MACROPHAGE_DN	HPV16/18 seropositivity
Immunologic_signatures	GSE22033_WT_VS_PPARG_KO_MEF_UP	186	7	0.000299504	0.0350768	LST1:APOM:CLIC1:VWA7:C2:NCS1:SACS	http://www.gsea-msigdb.org/gsea/msigdb/human/geneset/GSE22033_WT_VS_PPARG_KO_MEF_UP	HPV16/18 seropositivity
Immunologic_signatures	GSE41176_UNSTIM_VS_ANTI_IGM_STIM_BCELL_1H_DN	189	7	0.00032995	0.0350768	MICB:DDAH2:RNF5:PSMB9:TAP1:HLA-DMA:HLA-DPB1	http://www.gsea-msigdb.org/gsea/msigdb/human/geneset/GSE41176_UNSTIM_VS_ANTI_IGM_STIM_BCELL_1H_DN	HPV16/18 seropositivity
Immunologic_signatures	GSE32034_UNTREATED_VS_ROSIGLIZATONE_TREATED_LY6C_LOW_MONOCYTE_DN	189	7	0.00032995	0.0350768	LST1:HLA-DRB5:HLA-DQB2:BRD2:HLA-DOA:HLA-DPB1:ASB6	http://www.gsea-msigdb.org/gsea/msigdb/human/geneset/GSE32034_UNTREATED_VS_ROSIGLIZATONE_TREATED_LY6C_LOW_MONOCYTE_DN	HPV16/18 seropositivity
Immunologic_signatures	GSE10240_IL22_VS_IL22_AND_IL17_STIM_PRIMARY_BRONCHIAL_EPITHELIAL_CELLS_UP	189	7	0.00032995	0.0350768	RNF5:GPSM3:TAPBP:GALNT12:GPR107:PPP1R15A:BAX	http://www.gsea-msigdb.org/gsea/msigdb/human/geneset/GSE10240_IL22_VS_IL22_AND_IL17_STIM_PRIMARY_BRONCHIAL_EPITHELIAL_CELLS_UP	HPV16/18 seropositivity
Immunologic_signatures	GSE20500_CTRL_VS_RARA_ANTAGONIST_TREATED_CD4_TCELL_DN	189	7	0.00032995	0.0350768	SSR1:EHMT2:PSMB9:MTERF:PEX1:TOR1A:BCAT2	http://www.gsea-msigdb.org/gsea/msigdb/human/geneset/GSE20500_CTRL_VS_RARA_ANTAGONIST_TREATED_CD4_TCELL_DN	HPV16/18 seropositivity
Immunologic_signatures	GSE36826_WT_VS_IL1R_KO_SKIN_UP	191	7	0.000351591	0.0350768	HLA-B:HLA-DRA:HLA-DRB6:HLA-DMB:HLA-DMA:HLA-DPA1:HLA-DPB1	http://www.gsea-msigdb.org/gsea/msigdb/human/geneset/GSE36826_WT_VS_IL1R_KO_SKIN_UP	HPV16/18 seropositivity
Immunologic_signatures	GSE22886_TCELL_VS_BCELL_NAIVE_DN	191	7	0.000351591	0.0350768	DSP:HLA-DOB:HLA-DMB:HLA-DMA:HLA-DOA:CDK14:TULP2	http://www.gsea-msigdb.org/gsea/msigdb/human/geneset/GSE22886_TCELL_VS_BCELL_NAIVE_DN	HPV16/18 seropositivity
Immunologic_signatures	GSE13484_UNSTIM_VS_YF17D_VACCINE_STIM_PBMC_DN	193	7	0.000374355	0.0350768	LTA:TNF:TAP2:PSMB8:PSMB9:TAP1:TOR1B	http://www.gsea-msigdb.org/gsea/msigdb/human/geneset/GSE13484_UNSTIM_VS_YF17D_VACCINE_STIM_PBMC_DN	HPV16/18 seropositivity
Immunologic_signatures	GSE1432_1H_VS_24H_IFNG_MICROGLIA_DN	193	7	0.000374355	0.0350768	CFB:HLA-DRA:TAP2:PSMB8:PSMB9:TAP1:HLA-DPB1	http://www.gsea-msigdb.org/gsea/msigdb/human/geneset/GSE1432_1H_VS_24H_IFNG_MICROGLIA_DN	HPV16/18 seropositivity
Immunologic_signatures	GSE37533_PPARG1_FOXP3_VS_FOXP3_TRANSDUCED_CD4_TCELL_PIOGLITAZONE_TREATED_UP	193	7	0.000374355	0.0350768	HLA-C:HLA-B:CFB:PSMB8:PSMB9:TOR1B:PARP4	http://www.gsea-msigdb.org/gsea/msigdb/human/geneset/GSE37533_PPARG1_FOXP3_VS_FOXP3_TRANSDUCED_CD4_TCELL_PIOGLITAZONE_TREATED_UP	HPV16/18 seropositivity
Immunologic_signatures	GSE32986_CURDLAN_HIGHDOSE_VS_GMCSF_AND_CURDLAN_HIGHDOSE_STIM_DC_DN	193	7	0.000374355	0.0350768	HLA-B:TNF:PRRC2A:NR4A3:FNBP1:SPATA13:RP11-309I15.1:PPP1R15A	http://www.gsea-msigdb.org/gsea/msigdb/human/geneset/GSE32986_CURDLAN_HIGHDOSE_VS_GMCSF_AND_CURDLAN_HIGHDOSE_STIM_DC_DN	HPV16/18 seropositivity
Immunologic_signatures	GSE37534_UNTREATED_VS_PIOGLITAZONE_TREATED_CD4_TCELL_PPARG1_AND_FOXP3_TRASDUCED_DN	193	7	0.000374355	0.0350768	HLA-C:STK19:TAP2:PSMB8:PSMB9:TAP1:SLC25A40	http://www.gsea-msigdb.org/gsea/msigdb/human/geneset/GSE37534_UNTREATED_VS_PIOGLITAZONE_TREATED_CD4_TCELL_PPARG1_AND_FOXP3_TRASDUCED_DN	HPV16/18 seropositivity
Immunologic_signatures	GSE21360_PRIMARY_VS_TERTIARY_MEMORY_CD8_TCELL_DN	193	7	0.000374355	0.0350768	TNF:TAP2:PSMB8:PSMB9:TAP1:GPR107:NUCB1	http://www.gsea-msigdb.org/gsea/msigdb/human/geneset/GSE21360_PRIMARY_VS_TERTIARY_MEMORY_CD8_TCELL_DN	HPV16/18 seropositivity
Immunologic_signatures	GSE37533_PPARG1_FOXP3_VS_FOXP3_TRANSDUCED_CD4_TCELL_DN	193	7	0.000374355	0.0350768	HLA-C:HLA-B:TAP2:PSMB8:PSMB9:TAP1:PARP4	http://www.gsea-msigdb.org/gsea/msigdb/human/geneset/GSE37533_PPARG1_FOXP3_VS_FOXP3_TRANSDUCED_CD4_TCELL_DN	HPV16/18 seropositivity
Immunologic_signatures	GSE22025_UNTREATED_VS_TGFB1_TREATED_CD4_TCELL_DN	193	7	0.000374355	0.0350768	CYP21A2:ATF6B:AGPAT1:PBX2:PSMB8:HLA-DMA:MTERF	http://www.gsea-msigdb.org/gsea/msigdb/human/geneset/GSE22025_UNTREATED_VS_TGFB1_TREATED_CD4_TCELL_DN	HPV16/18 seropositivity
Immunologic_signatures	GSE44649_NAIVE_VS_ACTIVATED_CD8_TCELL_UP	194	7	0.000386171	0.0350768	RREB1:VARS:ZBTB12:STK19:PSMB8:HLA-DMA:SEC61B	http://www.gsea-msigdb.org/gsea/msigdb/human/geneset/GSE44649_NAIVE_VS_ACTIVATED_CD8_TCELL_UP	HPV16/18 seropositivity
Immunologic_signatures	GSE19401_NAIVE_VS_IMMUNIZED_MOUSE_PLN_FOLLICULAR_DC_DN	194	7	0.000386171	0.0350768	C2:CFB:SKIV2L:ATF6B:PSMB9:HLA-DMB:HLA-DMA	http://www.gsea-msigdb.org/gsea/msigdb/human/geneset/GSE19401_NAIVE_VS_IMMUNIZED_MOUSE_PLN_FOLLICULAR_DC_DN	HPV16/18 seropositivity
Immunologic_signatures	GSE41978_ID2_KO_VS_BIM_KO_KLRG1_LOW_EFFECTOR_CD8_TCELL_UP	194	7	0.000386171	0.0350768	HLA-C:HLA-B:TAP2:PSMB8:PSMB9:TAP1:TAPBP	http://www.gsea-msigdb.org/gsea/msigdb/human/geneset/GSE41978_ID2_KO_VS_BIM_KO_KLRG1_LOW_EFFECTOR_CD8_TCELL_UP	HPV16/18 seropositivity
Immunologic_signatures	GSE360_L_MAJOR_VS_B_MALAYI_HIGH_DOSE_MAC_DN	195	7	0.000398284	0.0350768	PRRC2A:VARS:NEU1:SKIV2L:PBX2:HLA-DRB6:HLA-DMB	http://www.gsea-msigdb.org/gsea/msigdb/human/geneset/GSE360_L_MAJOR_VS_B_MALAYI_HIGH_DOSE_MAC_DN	HPV16/18 seropositivity
Immunologic_signatures	GSE43955_TH0_VS_TGFB_IL6_TH17_ACT_CD4_TCELL_60H_UP	195	7	0.000398284	0.0350768	TNF:AIF1:AGER:HLA-DOB:BAAT:ASB6:GYS1	http://www.gsea-msigdb.org/gsea/msigdb/human/geneset/GSE43955_TH0_VS_TGFB_IL6_TH17_ACT_CD4_TCELL_60H_UP	HPV16/18 seropositivity
Immunologic_signatures	GSE26488_WT_VS_VP16_TRANSGENIC_HDAC7_KO_DOUBLE_POSITIVE_THYMOCYTE_UP	195	7	0.000398284	0.0350768	DDAH2:VWA7:CYP21A1P:HLA-DOB:ADAM22:CDK14:FNBP1	http://www.gsea-msigdb.org/gsea/msigdb/human/geneset/GSE26488_WT_VS_VP16_TRANSGENIC_HDAC7_KO_DOUBLE_POSITIVE_THYMOCYTE_UP	HPV16/18 seropositivity
Immunologic_signatures	GSE24026_PD1_LIGATION_VS_CTRL_IN_ACT_TCELL_LINE_UP	195	7	0.000398284	0.0350768	HLA-C:HLA-B:DDAH2:CLIC1:PSMB8:PSMB9:TAP1	http://www.gsea-msigdb.org/gsea/msigdb/human/geneset/GSE24026_PD1_LIGATION_VS_CTRL_IN_ACT_TCELL_LINE_UP	HPV16/18 seropositivity
Immunologic_signatures	GSE35685_CD34POS_CD38NEG_VS_CD34POS_CD10NEG_CD62LPOS_BONE_MARROW_DN	195	7	0.000398284	0.0350768	RREB1:BAG6:VWA7:CFB:PSMB9:ALDOB:AP2A1	http://www.gsea-msigdb.org/gsea/msigdb/human/geneset/GSE35685_CD34POS_CD38NEG_VS_CD34POS_CD10NEG_CD62LPOS_BONE_MARROW_DN	HPV16/18 seropositivity
Immunologic_signatures	GSE34006_WT_VS_A2AR_KO_TREG_DN	195	7	0.000398284	0.0350768	HLA-C:HLA-B:PSMB8:PSMB9:TAP1:TAPBP:CCDC132	http://www.gsea-msigdb.org/gsea/msigdb/human/geneset/GSE34006_WT_VS_A2AR_KO_TREG_DN	HPV16/18 seropositivity
Immunologic_signatures	GSE34156_NOD2_LIGAND_VS_TLR1_TLR2_LIGAND_6H_TREATED_MONOCYTE_UP	196	7	0.000410699	0.0350768	HLA-C:HLA-B:TAP2:PSMB8:PSMB9:TAP1:TAPBP	http://www.gsea-msigdb.org/gsea/msigdb/human/geneset/GSE34156_NOD2_LIGAND_VS_TLR1_TLR2_LIGAND_6H_TREATED_MONOCYTE_UP	HPV16/18 seropositivity
Immunologic_signatures	GSE19401_UNSTIM_VS_PAM2CSK4_STIM_FOLLICULAR_DC_DN	196	7	0.000410699	0.0350768	MICB:NEU1:PSMB8:BRD2:TOR1B:PPP1R15A:NUCB1	http://www.gsea-msigdb.org/gsea/msigdb/human/geneset/GSE19401_UNSTIM_VS_PAM2CSK4_STIM_FOLLICULAR_DC_DN	HPV16/18 seropositivity
Immunologic_signatures	GSE360_L_DONOVANI_VS_M_TUBERCULOSIS_MAC_DN	197	7	0.000423422	0.0350768	TNF:CFB:PBX2:PSMB9:HLA-DPA1:STEAP1:ZNF189	http://www.gsea-msigdb.org/gsea/msigdb/human/geneset/GSE360_L_DONOVANI_VS_M_TUBERCULOSIS_MAC_DN	HPV16/18 seropositivity
Immunologic_signatures	GSE360_CTRL_VS_B_MALAYI_HIGH_DOSE_MAC_DN	197	7	0.000423422	0.0350768	TNF:PBX2:PSMB8:BRD2:TOR1B:SAP18:SACS	http://www.gsea-msigdb.org/gsea/msigdb/human/geneset/GSE360_CTRL_VS_B_MALAYI_HIGH_DOSE_MAC_DN	HPV16/18 seropositivity
Cell_type_signature	DURANTE_ADULT_OLFACTORY_NEUROEPITHELIUM_MONOCYTES	34	8	6.24156e-11	4.52194e-08	LST1:AIF1:HLA-DRA:HLA-DRB5:HLA-DMB:HLA-DMA:HLA-DPA1:HLA-DPB1	http://www.gsea-msigdb.org/gsea/msigdb/human/geneset/DURANTE_ADULT_OLFACTORY_NEUROEPITHELIUM_MONOCYTES	HPV16/18 seropositivity
Cell_type_signature	DURANTE_ADULT_OLFACTORY_NEUROEPITHELIUM_MACROPHAGES	76	10	1.08962e-10	4.52194e-08	LST1:AIF1:HLA-DRA:HLA-DRB5:HLA-DQA2:HLA-DMB:HLA-DMA:HLA-DPA1:HLA-DPB1:FTL	http://www.gsea-msigdb.org/gsea/msigdb/human/geneset/DURANTE_ADULT_OLFACTORY_NEUROEPITHELIUM_MACROPHAGES	HPV16/18 seropositivity
Cell_type_signature	BUSSLINGER_ESOPHAGEAL_DENDRITIC_CELLS	209	14	1.95348e-10	5.40463e-08	HLA-B:LST1:AIF1:HLA-DRA:HLA-DRB5:HLA-DRB6:HLA-DQB2:HLA-DMB:HLA-DMA:HLA-DOA:HLA-DPA1:HLA-DPB1:NR4A3:FTL	http://www.gsea-msigdb.org/gsea/msigdb/human/geneset/BUSSLINGER_ESOPHAGEAL_DENDRITIC_CELLS	HPV16/18 seropositivity
Cell_type_signature	FAN_OVARY_CL13_MONOCYTE_MACROPHAGE	436	18	1.2639e-09	2.6226e-07	HLA-C:HLA-B:LST1:AIF1:CLIC1:GPSM3:HLA-DRA:HLA-DRB5:PSMB9:HLA-DMB:HLA-DMA:HLA-DPA1:HLA-DPB1:TAPBP:SEC61B:FNBP1:BAX:FTL	http://www.gsea-msigdb.org/gsea/msigdb/human/geneset/FAN_OVARY_CL13_MONOCYTE_MACROPHAGE	HPV16/18 seropositivity
Cell_type_signature	MENON_FETAL_KIDNEY_10_IMMUNE_CELLS	73	9	1.73766e-09	2.88452e-07	HLA-C:HLA-B:LST1:AIF1:HLA-DRA:HLA-DRB6:HLA-DPA1:HLA-DPB1:FTL	http://www.gsea-msigdb.org/gsea/msigdb/human/geneset/MENON_FETAL_KIDNEY_10_IMMUNE_CELLS	HPV16/18 seropositivity
Cell_type_signature	FAN_EMBRYONIC_CTX_BRAIN_B_CELL	94	9	1.68473e-08	2.33055e-06	HLA-C:HLA-B:HLA-DRA:HLA-DQA2:PSMB9:HLA-DMB:HLA-DMA:HLA-DPA1:HLA-DPB1	http://www.gsea-msigdb.org/gsea/msigdb/human/geneset/FAN_EMBRYONIC_CTX_BRAIN_B_CELL	HPV16/18 seropositivity
Cell_type_signature	DESCARTES_FETAL_STOMACH_MYELOID_CELLS	72	8	3.30224e-08	3.91551e-06	HLA-DRA:HLA-DRB5:HLA-DRB6:HLA-DMB:HLA-DMA:HLA-DPA1:HLA-DPB1:NR4A3	http://www.gsea-msigdb.org/gsea/msigdb/human/geneset/DESCARTES_FETAL_STOMACH_MYELOID_CELLS	HPV16/18 seropositivity
Cell_type_signature	AIZARANI_LIVER_C2_KUPFFER_CELLS_1	189	11	7.77611e-08	8.06771e-06	LST1:AIF1:HLA-DRA:HLA-DRB5:HLA-DMB:HLA-DMA:HLA-DOA:HLA-DPA1:HLA-DPB1:NR4A3:FTL	http://www.gsea-msigdb.org/gsea/msigdb/human/geneset/AIZARANI_LIVER_C2_KUPFFER_CELLS_1	HPV16/18 seropositivity
Cell_type_signature	AIZARANI_LIVER_C25_KUPFFER_CELLS_4	163	10	1.88983e-07	1.74285e-05	LST1:AIF1:HLA-DRA:HLA-DRB5:HLA-DMB:HLA-DMA:HLA-DOA:HLA-DPA1:HLA-DPB1:NR4A3	http://www.gsea-msigdb.org/gsea/msigdb/human/geneset/AIZARANI_LIVER_C25_KUPFFER_CELLS_4	HPV16/18 seropositivity
Cell_type_signature	HAY_BONE_MARROW_DENDRITIC_CELL	184	10	5.80321e-07	4.81666e-05	SSR1:NOTCH4:HLA-DRA:HLA-DRB5:HLA-DQA2:HLA-DMB:HLA-DMA:HLA-DPA1:HLA-DPB1:SEC61B	http://www.gsea-msigdb.org/gsea/msigdb/human/geneset/HAY_BONE_MARROW_DENDRITIC_CELL	HPV16/18 seropositivity
Cell_type_signature	FAN_OVARY_CL18_B_LYMPHOCYTE	400	14	6.97873e-07	5.20218e-05	HLA-C:HLA-B:HSPA1A:HSPA1B:GPSM3:HLA-DRA:HLA-DRB5:HLA-DMB:HLA-DMA:HLA-DPA1:HLA-DPB1:TAPBP:ALG2:SEC61B:FTL	http://www.gsea-msigdb.org/gsea/msigdb/human/geneset/FAN_OVARY_CL18_B_LYMPHOCYTE	HPV16/18 seropositivity
Cell_type_signature	FAN_OVARY_CL7_ANGEIOGENIC_ENDOTHELIAL_CELL	237	11	7.52122e-07	5.20218e-05	HLA-C:HLA-B:HSPA1A:HSPA1B:HLA-DRA:HLA-DRB5:PSMB8:PSMB9:HLA-DMA:HLA-DPA1:HLA-DPB1:PPP1R15A	http://www.gsea-msigdb.org/gsea/msigdb/human/geneset/FAN_OVARY_CL7_ANGEIOGENIC_ENDOTHELIAL_CELL	HPV16/18 seropositivity
Cell_type_signature	HU_FETAL_RETINA_MICROGLIA	362	13	1.33096e-06	8.49765e-05	HLA-C:HLA-B:LST1:AIF1:HSPA1A:HSPA1B:GPSM3:HLA-DRA:HLA-DMB:HLA-DMA:HLA-DPA1:TAPBP:PPP1R15A:FTL	http://www.gsea-msigdb.org/gsea/msigdb/human/geneset/HU_FETAL_RETINA_MICROGLIA	HPV16/18 seropositivity
Cell_type_signature	DESCARTES_FETAL_INTESTINE_MYELOID_CELLS	210	10	1.92912e-06	0.000114369	AIF1:HLA-DRA:HLA-DRB5:HLA-DRB6:HLA-DQA2:HLA-DMB:HLA-DMA:HLA-DOA:HLA-DPA1:HLA-DPB1	http://www.gsea-msigdb.org/gsea/msigdb/human/geneset/DESCARTES_FETAL_INTESTINE_MYELOID_CELLS	HPV16/18 seropositivity
Cell_type_signature	DESCARTES_FETAL_PLACENTA_MYELOID_CELLS	136	8	4.4865e-06	0.000248253	LST1:HLA-DRA:HLA-DRB5:HLA-DRB6:HLA-DMA:HLA-DOA:HLA-DPA1:HLA-DPB1	http://www.gsea-msigdb.org/gsea/msigdb/human/geneset/DESCARTES_FETAL_PLACENTA_MYELOID_CELLS	HPV16/18 seropositivity
Cell_type_signature	BUSSLINGER_GASTRIC_REG3A_POSITIVE_CELLS	37	5	5.11212e-06	0.000257533	HLA-B:HLA-DRA:HLA-DMA:HLA-DPA1:HLA-DPB1	http://www.gsea-msigdb.org/gsea/msigdb/human/geneset/BUSSLINGER_GASTRIC_REG3A_POSITIVE_CELLS	HPV16/18 seropositivity
Cell_type_signature	FAN_EMBRYONIC_CTX_BIG_GROUPS_BRAIN_IMMUNE	139	8	5.27478e-06	0.000257533	HLA-C:HLA-B:CLIC1:GPSM3:HLA-DRA:PSMB8:PSMB9:TAPBP	http://www.gsea-msigdb.org/gsea/msigdb/human/geneset/FAN_EMBRYONIC_CTX_BIG_GROUPS_BRAIN_IMMUNE	HPV16/18 seropositivity
Cell_type_signature	GAO_LARGE_INTESTINE_24W_C11_PANETH_LIKE_CELL	312	11	1.0568e-05	0.000487304	TNF:LST1:AIF1:C2:GPSM3:HLA-DRA:HLA-DMB:HLA-DMA:HLA-DPA1:HLA-DPB1:NR4A3	http://www.gsea-msigdb.org/gsea/msigdb/human/geneset/GAO_LARGE_INTESTINE_24W_C11_PANETH_LIKE_CELL	HPV16/18 seropositivity
Cell_type_signature	DESCARTES_FETAL_LUNG_MYELOID_CELLS	155	8	1.175e-05	0.000513288	HLA-DRA:HLA-DRB5:HLA-DRB6:HLA-DQA2:HLA-DQB2:HLA-DMA:HLA-DPA1:HLA-DPB1	http://www.gsea-msigdb.org/gsea/msigdb/human/geneset/DESCARTES_FETAL_LUNG_MYELOID_CELLS	HPV16/18 seropositivity
Cell_type_signature	AIZARANI_LIVER_C18_NK_NKT_CELLS_5	115	7	1.44193e-05	0.000566013	LST1:AIF1:HSPA1A:HSPA1B:HLA-DRA:HLA-DMA:HLA-DPA1:HLA-DPB1	http://www.gsea-msigdb.org/gsea/msigdb/human/geneset/AIZARANI_LIVER_C18_NK_NKT_CELLS_5	HPV16/18 seropositivity
Cell_type_signature	TRAVAGLINI_LUNG_MESOTHELIAL_CELL	593	15	1.46154e-05	0.000566013	DSP:HLA-B:C2:CFB:HLA-DRA:HLA-DRB5:HLA-DRB6:PSMB8:PSMB9:HLA-DMA:HLA-DPA1:HLA-DPB1:STEAP1:MSANTD3:BAX	http://www.gsea-msigdb.org/gsea/msigdb/human/geneset/TRAVAGLINI_LUNG_MESOTHELIAL_CELL	HPV16/18 seropositivity
Cell_type_signature	CUI_DEVELOPING_HEART_C8_MACROPHAGE	265	10	1.50027e-05	0.000566013	HLA-C:HLA-B:LST1:AIF1:GPSM3:HLA-DRA:HLA-DMB:HLA-DMA:HLA-DPA1:HLA-DPB1	http://www.gsea-msigdb.org/gsea/msigdb/human/geneset/CUI_DEVELOPING_HEART_C8_MACROPHAGE	HPV16/18 seropositivity
Cell_type_signature	DESCARTES_FETAL_THYMUS_ANTIGEN_PRESENTING_CELLS	163	8	1.69373e-05	0.000611216	HLA-DRA:HLA-DRB5:HLA-DRB6:HLA-DQB2:HLA-DOB:HLA-DMB:HLA-DPA1:HLA-DPB1	http://www.gsea-msigdb.org/gsea/msigdb/human/geneset/DESCARTES_FETAL_THYMUS_ANTIGEN_PRESENTING_CELLS	HPV16/18 seropositivity
Cell_type_signature	DESCARTES_FETAL_MUSCLE_MYELOID_CELLS	121	7	2.00806e-05	0.000694456	AIF1:C2:HLA-DRA:HLA-DRB6:HLA-DMA:HLA-DPA1:HLA-DPB1	http://www.gsea-msigdb.org/gsea/msigdb/human/geneset/DESCARTES_FETAL_MUSCLE_MYELOID_CELLS	HPV16/18 seropositivity
Cell_type_signature	TRAVAGLINI_LUNG_EREG_DENDRITIC_CELL	547	14	2.5042e-05	0.000831394	LST1:AIF1:CLIC1:HLA-DRA:HLA-DRB5:HLA-DRB6:HLA-DQA2:HLA-DQB2:HLA-DMB:HLA-DMA:HLA-DOA:HLA-DPA1:HLA-DPB1:FTL	http://www.gsea-msigdb.org/gsea/msigdb/human/geneset/TRAVAGLINI_LUNG_EREG_DENDRITIC_CELL	HPV16/18 seropositivity
Cell_type_signature	TRAVAGLINI_LUNG_TREM2_DENDRITIC_CELL	550	14	2.65869e-05	0.000848736	AIF1:C2:HLA-DRA:HLA-DRB5:HLA-DRB6:HLA-DQA2:HLA-DQB2:HLA-DMB:HLA-DMA:HLA-DOA:HLA-DPA1:HLA-DPB1:HSD17B14:FTL	http://www.gsea-msigdb.org/gsea/msigdb/human/geneset/TRAVAGLINI_LUNG_TREM2_DENDRITIC_CELL	HPV16/18 seropositivity
Cell_type_signature	FAN_EMBRYONIC_CTX_BRAIN_MYELOID	133	7	3.69467e-05	0.00113577	HLA-B:LST1:HLA-DRA:PSMB9:HLA-DMA:HLA-DPA1:HLA-DPB1	http://www.gsea-msigdb.org/gsea/msigdb/human/geneset/FAN_EMBRYONIC_CTX_BRAIN_MYELOID	HPV16/18 seropositivity
Cell_type_signature	BUSSLINGER_DUODENAL_IMMUNE_CELLS	859	17	8.65215e-05	0.00256474	HLA-C:HLA-B:TNF:CLIC1:LSM2:GPSM3:TAPSAR1:PSMB9:BRD2:HLA-DPA1:HLA-DPB1:TAPBP:C9orf78:FNBP1:SAP18:SACS:PPP1R15A	http://www.gsea-msigdb.org/gsea/msigdb/human/geneset/BUSSLINGER_DUODENAL_IMMUNE_CELLS	HPV16/18 seropositivity
Cell_type_signature	AIZARANI_LIVER_C6_KUPFFER_CELLS_2	216	8	0.000123991	0.00354872	LST1:AIF1:HLA-DRA:HLA-DMB:HLA-DMA:HLA-DPA1:HLA-DPB1:FTL	http://www.gsea-msigdb.org/gsea/msigdb/human/geneset/AIZARANI_LIVER_C6_KUPFFER_CELLS_2	HPV16/18 seropositivity
Cell_type_signature	DESCARTES_MAIN_FETAL_ANTIGEN_PRESENTING_CELLS	116	6	0.000148083	0.00409695	HLA-DRB6:HLA-DQA2:HLA-DQB2:HLA-DOB:HLA-DPA1:HLA-DPB1	http://www.gsea-msigdb.org/gsea/msigdb/human/geneset/DESCARTES_MAIN_FETAL_ANTIGEN_PRESENTING_CELLS	HPV16/18 seropositivity
Cell_type_signature	FAN_OVARY_CL4_T_LYMPHOCYTE_NK_CELL_1	230	8	0.000190625	0.00510384	HLA-C:HLA-B:CLIC1:PSMB9:TAP1:HLA-DPB1:C9orf78:FNBP1	http://www.gsea-msigdb.org/gsea/msigdb/human/geneset/FAN_OVARY_CL4_T_LYMPHOCYTE_NK_CELL_1	HPV16/18 seropositivity
Cell_type_signature	DESCARTES_FETAL_HEART_MYELOID_CELLS	123	6	0.000203917	0.00528909	HLA-DRA:HLA-DRB5:HLA-DRB6:HLA-DQA2:HLA-DMB:HLA-DPA1	http://www.gsea-msigdb.org/gsea/msigdb/human/geneset/DESCARTES_FETAL_HEART_MYELOID_CELLS	HPV16/18 seropositivity
Cell_type_signature	MURARO_PANCREAS_ACINAR_CELL	679	14	0.000245738	0.00618069	HLA-C:HLA-B:CFB:HLA-DRA:PSMB8:HLA-DMA:TAPBP:SRI:STEAP4:CLDN12:ALDOB:SPATA13:RP11-309I15.1:PARP4:FTL	http://www.gsea-msigdb.org/gsea/msigdb/human/geneset/MURARO_PANCREAS_ACINAR_CELL	HPV16/18 seropositivity
Cell_type_signature	RUBENSTEIN_SKELETAL_MUSCLE_ENDOTHELIAL_CELLS	133	6	0.000311117	0.00759491	HLA-C:HLA-B:HLA-DRA:HLA-DMA:HLA-DPA1:HLA-DPB1	http://www.gsea-msigdb.org/gsea/msigdb/human/geneset/RUBENSTEIN_SKELETAL_MUSCLE_ENDOTHELIAL_CELLS	HPV16/18 seropositivity
Cell_type_signature	ZHENG_CORD_BLOOD_C6_HSC_MULTIPOTENT_PROGENITOR	88	5	0.000347139	0.00823216	HLA-DRA:HLA-DRB5:HLA-DMB:HLA-DPA1:HLA-DPB1	http://www.gsea-msigdb.org/gsea/msigdb/human/geneset/ZHENG_CORD_BLOOD_C6_HSC_MULTIPOTENT_PROGENITOR	HPV16/18 seropositivity
Cell_type_signature	RUBENSTEIN_SKELETAL_MUSCLE_MYELOID_CELLS	320	9	0.000369626	0.00852192	LST1:AIF1:GPSM3:HLA-DRA:HLA-DMA:HLA-DPA1:HLA-DPB1:PPP1R15A:FTL	http://www.gsea-msigdb.org/gsea/msigdb/human/geneset/RUBENSTEIN_SKELETAL_MUSCLE_MYELOID_CELLS	HPV16/18 seropositivity
Cell_type_signature	HE_LIM_SUN_FETAL_LUNG_C7_PROLIFERATING_SCHWANN_CELL	1002	17	0.000522939	0.0115828	TXNDC5:HLA-B:LST1:MSH5:ZBTB12:SKIV2L:PPT2:EGFL8:PSMB8:PSMB9:TAP1:COL11A2:TAPBP:SLC25A40:COL15A1:FGF9:MIPEP:MAMSTR	http://www.gsea-msigdb.org/gsea/msigdb/human/geneset/HE_LIM_SUN_FETAL_LUNG_C7_PROLIFERATING_SCHWANN_CELL	HPV16/18 seropositivity
Cell_type_signature	RUBENSTEIN_SKELETAL_MUSCLE_B_CELLS	147	6	0.000530296	0.0115828	SSR1:HLA-DRA:HLA-DOB:HLA-DMA:HLA-DPA1:HLA-DPB1	http://www.gsea-msigdb.org/gsea/msigdb/human/geneset/RUBENSTEIN_SKELETAL_MUSCLE_B_CELLS	HPV16/18 seropositivity
Cell_type_signature	FAN_OVARY_CL9_PUTATIVE_APOPTOTIC_ENDOTHELIAL_CELL	341	9	0.000584284	0.0124348	HLA-C:HLA-B:HLA-DRB5:PSMB8:TAP1:HLA-DMA:BRD2:PPP1R15A:FTL	http://www.gsea-msigdb.org/gsea/msigdb/human/geneset/FAN_OVARY_CL9_PUTATIVE_APOPTOTIC_ENDOTHELIAL_CELL	HPV16/18 seropositivity
Cell_type_signature	ZHONG_PFC_MAJOR_TYPES_MICROGLIA	422	10	0.00067348	0.0139747	HLA-C:HLA-B:LST1:AIF1:HSPA1A:HSPA1B:NEU1:C2:GPSM3:TAPBP:FTL	http://www.gsea-msigdb.org/gsea/msigdb/human/geneset/ZHONG_PFC_MAJOR_TYPES_MICROGLIA	HPV16/18 seropositivity
Cell_type_signature	DESCARTES_FETAL_ADRENAL_MYELOID_CELLS	160	6	0.000827	0.0166254	HLA-DRA:HLA-DMB:HLA-DMA:HLA-DOA:HLA-DPA1:HLA-DPB1	http://www.gsea-msigdb.org/gsea/msigdb/human/geneset/DESCARTES_FETAL_ADRENAL_MYELOID_CELLS	HPV16/18 seropositivity
Cell_type_signature	FAN_EMBRYONIC_CTX_BIG_GROUPS_MICROGLIA	359	9	0.000841285	0.0166254	HLA-C:HLA-B:LST1:AIF1:HSPA1A:HSPA1B:C2:GPSM3:TAPBP:PPP1R15A	http://www.gsea-msigdb.org/gsea/msigdb/human/geneset/FAN_EMBRYONIC_CTX_BIG_GROUPS_MICROGLIA	HPV16/18 seropositivity
Cell_type_signature	DURANTE_ADULT_OLFACTORY_NEUROEPITHELIUM_B_CELLS	31	3	0.00122226	0.0235925	HLA-DRA:HLA-DMB:HLA-DPB1	http://www.gsea-msigdb.org/gsea/msigdb/human/geneset/DURANTE_ADULT_OLFACTORY_NEUROEPITHELIUM_B_CELLS	HPV16/18 seropositivity
Cell_type_signature	DESCARTES_FETAL_CEREBELLUM_MICROGLIA	562	11	0.00172448	0.0325299	TNF:LST1:AIF1:VWA7:C2:CFB:HLA-DMB:HLA-DMA:LINC00422:HSD17B14:FTL	http://www.gsea-msigdb.org/gsea/msigdb/human/geneset/DESCARTES_FETAL_CEREBELLUM_MICROGLIA	HPV16/18 seropositivity
Cancer_modules	MODULE_143	13	7	1.0125e-12	4.36388e-10	HLA-C:HLA-B:HLA-DRA:HLA-DRB5:HLA-DOB:HLA-DMB:HLA-DOA	http://www.gsea-msigdb.org/gsea/msigdb/human/geneset/MODULE_143	HPV16/18 seropositivity
Cancer_modules	MODULE_293	11	6	4.1651e-11	8.9758e-09	HLA-C:HLA-B:HLA-DRA:HLA-DRB5:HLA-DMB:HLA-DOA	http://www.gsea-msigdb.org/gsea/msigdb/human/geneset/MODULE_293	HPV16/18 seropositivity
Cancer_modules	MODULE_543	14	4	1.99214e-06	0.000219855	HLA-DRA:HLA-DOB:HLA-DMB:HLA-DOA	http://www.gsea-msigdb.org/gsea/msigdb/human/geneset/MODULE_543	HPV16/18 seropositivity
Cancer_modules	MODULE_46	381	13	2.34039e-06	0.000219855	HLA-C:HLA-B:LTA:LST1:C2:CFB:C4A:HLA-DRA:HLA-DRB5:PSMB9:HLA-DMB:HLA-DOA:FGF9	http://www.gsea-msigdb.org/gsea/msigdb/human/geneset/MODULE_46	HPV16/18 seropositivity
Cancer_modules	MODULE_75	384	13	2.55052e-06	0.000219855	HLA-C:HLA-B:LTA:LST1:AIF1:C2:CFB:C4A:HLA-DRA:HLA-DRB5:PSMB9:HLA-DMB:HLA-DOA	http://www.gsea-msigdb.org/gsea/msigdb/human/geneset/MODULE_75	HPV16/18 seropositivity
Cancer_modules	MODULE_345	114	7	1.36191e-05	0.000844775	HLA-C:HLA-DRA:TAP1:HLA-DMB:HLA-DMA:HLA-DPA1:HLA-DPB1	http://www.gsea-msigdb.org/gsea/msigdb/human/geneset/MODULE_345	HPV16/18 seropositivity
Cancer_modules	MODULE_84	518	14	1.37203e-05	0.000844775	HLA-C:TNF:LST1:AIF1:C2:TNXB:GPSM3:HLA-DRA:HLA-DRB5:TAP1:HLA-DMA:HLA-DPA1:HLA-DPB1:EXOSC2	http://www.gsea-msigdb.org/gsea/msigdb/human/geneset/MODULE_84	HPV16/18 seropositivity
Cancer_modules	MODULE_436	125	7	2.47882e-05	0.00133546	HLA-C:HLA-DRA:TAP1:HLA-DMB:HLA-DMA:HLA-DPA1:HLA-DPB1	http://www.gsea-msigdb.org/gsea/msigdb/human/geneset/MODULE_436	HPV16/18 seropositivity
Cancer_modules	MODULE_208	112	6	0.000122104	0.00583494	CFB:HLA-DRA:HLA-DMB:HLA-DMA:HLA-DPA1:HLA-DPB1	http://www.gsea-msigdb.org/gsea/msigdb/human/geneset/MODULE_208	HPV16/18 seropositivity
Cancer_modules	MODULE_45	562	13	0.000135381	0.00583494	TNF:LST1:AIF1:APOM:C2:TNXB:AGER:GPSM3:PSMB8:PSMB9:TAP1:HLA-DMA:EXOSC2	http://www.gsea-msigdb.org/gsea/msigdb/human/geneset/MODULE_45	HPV16/18 seropositivity
Cancer_modules	MODULE_223	136	6	0.000350647	0.0136563	HLA-C:HLA-B:HLA-DRA:HLA-DRB5:HLA-DMB:HLA-DOA	http://www.gsea-msigdb.org/gsea/msigdb/human/geneset/MODULE_223	HPV16/18 seropositivity
Cancer_modules	MODULE_58	21	3	0.000380222	0.0136563	C2:CFB:C4A	http://www.gsea-msigdb.org/gsea/msigdb/human/geneset/MODULE_58	HPV16/18 seropositivity
Cancer_modules	MODULE_130	22	3	0.000438055	0.0145232	C2:CFB:C4A	http://www.gsea-msigdb.org/gsea/msigdb/human/geneset/MODULE_130	HPV16/18 seropositivity
Cancer_modules	MODULE_5	413	10	0.000570624	0.0175671	LST1:AIF1:C2:TNXB:AGER:GPSM3:PSMB9:TAP1:HLA-DMA:PPP1R15A	http://www.gsea-msigdb.org/gsea/msigdb/human/geneset/MODULE_5	HPV16/18 seropositivity
Cancer_modules	MODULE_292	123	5	0.00158143	0.0454397	HLA-DRA:HLA-DMB:HLA-DMA:HLA-DPA1:HLA-DPB1	http://www.gsea-msigdb.org/gsea/msigdb/human/geneset/MODULE_292	HPV16/18 seropositivity
Chemical_and_Genetic_pertubation	GAURNIER_PSMD4_TARGETS	67	13	8.06456e-16	2.74598e-12	HLA-C:HLA-B:TNF:C2:HLA-DRA:HLA-DRB5:HLA-DQB2:HLA-DMB:HLA-DMA:HLA-DOA:HLA-DPA1:HLA-DPB1:HLA-DPB2	http://www.gsea-msigdb.org/gsea/msigdb/human/geneset/GAURNIER_PSMD4_TARGETS	HPV16/18 seropositivity
Chemical_and_Genetic_pertubation	NIKOLSKY_BREAST_CANCER_7Q21_Q22_AMPLICON	70	9	1.18455e-09	2.01669e-06	C7orf63:CLDN12:CDK14:FZD1:MTERF:PEX1:RBM48:HEPACAM2:CCDC132	http://www.gsea-msigdb.org/gsea/msigdb/human/geneset/NIKOLSKY_BREAST_CANCER_7Q21_Q22_AMPLICON	HPV16/18 seropositivity
Chemical_and_Genetic_pertubation	ICHIBA_GRAFT_VERSUS_HOST_DISEASE_D7_UP	108	10	3.66585e-09	3.90524e-06	CLIC1:HLA-DRA:HLA-DRB5:TAP2:PSMB8:PSMB9:TAP1:HLA-DMB:HLA-DMA:TAPBP	http://www.gsea-msigdb.org/gsea/msigdb/human/geneset/ICHIBA_GRAFT_VERSUS_HOST_DISEASE_D7_UP	HPV16/18 seropositivity
Chemical_and_Genetic_pertubation	LINDGREN_BLADDER_CANCER_WITH_LOH_IN_CHR9Q	112	10	5.23385e-09	3.90524e-06	ALG2:SEC61B:STX17:MSANTD3:MRPL50:TOR1B:TOR1A:C9orf78:GPR107:FUBP3	http://www.gsea-msigdb.org/gsea/msigdb/human/geneset/LINDGREN_BLADDER_CANCER_WITH_LOH_IN_CHR9Q	HPV16/18 seropositivity
Chemical_and_Genetic_pertubation	WUNDER_INFLAMMATORY_RESPONSE_AND_CHOLESTEROL_UP	58	8	5.73457e-09	3.90524e-06	HLA-B:AIF1:HLA-DRB5:TAP2:PSMB8:PSMB9:HLA-DMB:HLA-DMA	http://www.gsea-msigdb.org/gsea/msigdb/human/geneset/WUNDER_INFLAMMATORY_RESPONSE_AND_CHOLESTEROL_UP	HPV16/18 seropositivity
Chemical_and_Genetic_pertubation	PELLICCIOTTA_HDAC_IN_ANTIGEN_PRESENTATION_DN	46	7	2.61355e-08	1.48319e-05	HLA-C:HLA-B:TAP2:PSMB8:PSMB9:TAP1:TAPBP	http://www.gsea-msigdb.org/gsea/msigdb/human/geneset/PELLICCIOTTA_HDAC_IN_ANTIGEN_PRESENTATION_DN	HPV16/18 seropositivity
Chemical_and_Genetic_pertubation	LIU_OVARIAN_CANCER_TUMORS_AND_XENOGRAFTS_XDGS_DN	1525	31	4.11644e-08	2.00236e-05	HLA-C:HLA-B:LST1:AIF1:C2:CFB:C4A:GPSM3:NOTCH4:HLA-DRA:HLA-DRB5:HLA-DRB6:HLA-DQA2:HLA-DQB2:TAPSAR1:PSMB9:TAP1:HLA-DMB:HLA-DMA:HLA-DOA:HLA-DPA1:HLA-DPB1:HLA-DPB2:ADAM22:STEAP4:STEAP2:CDK14:FZD1:COL15A1:NR4A3:FTL	http://www.gsea-msigdb.org/gsea/msigdb/human/geneset/LIU_OVARIAN_CANCER_TUMORS_AND_XENOGRAFTS_XDGS_DN	HPV16/18 seropositivity
Chemical_and_Genetic_pertubation	KIM_GLIS2_TARGETS_UP	80	8	7.63609e-08	3.25011e-05	AIF1:HLA-DRA:HLA-DRB5:PSMB8:PSMB9:HLA-DMB:HLA-DMA:COL15A1	http://www.gsea-msigdb.org/gsea/msigdb/human/geneset/KIM_GLIS2_TARGETS_UP	HPV16/18 seropositivity
Chemical_and_Genetic_pertubation	RODWELL_AGING_KIDNEY_UP	461	16	1.20946e-07	4.57581e-05	TXNDC5:HLA-B:LST1:CLIC1:VARS:CFB:HLA-DRA:HLA-DRB6:PSMB8:PSMB9:TAP1:HLA-DMA:HLA-DPA1:TAPBP:COL15A1:FNBP1	http://www.gsea-msigdb.org/gsea/msigdb/human/geneset/RODWELL_AGING_KIDNEY_UP	HPV16/18 seropositivity
Chemical_and_Genetic_pertubation	WIELAND_UP_BY_HBV_INFECTION	93	8	2.48858e-07	8.47361e-05	HLA-B:HLA-DRA:PSMB9:HLA-DMB:HLA-DMA:HLA-DPA1:HLA-DPB1:TAPBP	http://www.gsea-msigdb.org/gsea/msigdb/human/geneset/WIELAND_UP_BY_HBV_INFECTION	HPV16/18 seropositivity
Chemical_and_Genetic_pertubation	KIM_LRRC3B_TARGETS	27	5	1.0005e-06	0.000309702	HLA-C:HLA-B:TAP1:HLA-DPB1:TAPBP	http://www.gsea-msigdb.org/gsea/msigdb/human/geneset/KIM_LRRC3B_TARGETS	HPV16/18 seropositivity
Chemical_and_Genetic_pertubation	MIDORIKAWA_AMPLIFIED_IN_LIVER_CANCER	52	6	1.45597e-06	0.000413132	RREB1:SSR1:CAGE1:RIOK1:DSP:SNRNP48	http://www.gsea-msigdb.org/gsea/msigdb/human/geneset/MIDORIKAWA_AMPLIFIED_IN_LIVER_CANCER	HPV16/18 seropositivity
Chemical_and_Genetic_pertubation	HELLER_SILENCED_BY_METHYLATION_UP	259	11	1.79152e-06	0.000469242	DDAH2:CFB:HLA-DRA:HLA-DRB6:HLA-DQA2:HLA-DOB:HLA-DMB:HLA-DMA:HLA-DPA1:HLA-DPB1:NR4A3	http://www.gsea-msigdb.org/gsea/msigdb/human/geneset/HELLER_SILENCED_BY_METHYLATION_UP	HPV16/18 seropositivity
Chemical_and_Genetic_pertubation	ICHIBA_GRAFT_VERSUS_HOST_DISEASE_35D_UP	134	8	4.01844e-06	0.000977343	AIF1:CLIC1:HLA-DRB5:PSMB9:TAP1:HLA-DMB:HLA-DMA:TAPBP	http://www.gsea-msigdb.org/gsea/msigdb/human/geneset/ICHIBA_GRAFT_VERSUS_HOST_DISEASE_35D_UP	HPV16/18 seropositivity
Chemical_and_Genetic_pertubation	TARTE_PLASMA_CELL_VS_PLASMABLAST_UP	365	12	8.43092e-06	0.00191382	HLA-B:LST1:HSPA1A:HSPA1B:CFB:TNXB:ATF6B:AGER:PBX2:NOTCH4:HLA-DQB2:HLA-DOB:FTL	http://www.gsea-msigdb.org/gsea/msigdb/human/geneset/TARTE_PLASMA_CELL_VS_PLASMABLAST_UP	HPV16/18 seropositivity
Chemical_and_Genetic_pertubation	GRAHAM_CML_QUIESCENT_VS_NORMAL_QUIESCENT_DN	42	5	9.70524e-06	0.0020654	AIF1:HLA-DMB:HLA-DMA:HLA-DPA1:HLA-DPB1	http://www.gsea-msigdb.org/gsea/msigdb/human/geneset/GRAHAM_CML_QUIESCENT_VS_NORMAL_QUIESCENT_DN	HPV16/18 seropositivity
Chemical_and_Genetic_pertubation	SCHUETZ_BREAST_CANCER_DUCTAL_INVASIVE_UP	338	11	2.22005e-05	0.00444662	HLA-DRA:HLA-DRB6:HLA-DQB2:PSMB9:HLA-DMB:HLA-DMA:HLA-DPA1:HLA-DPB1:COL15A1:TMEFF1:FTL	http://www.gsea-msigdb.org/gsea/msigdb/human/geneset/SCHUETZ_BREAST_CANCER_DUCTAL_INVASIVE_UP	HPV16/18 seropositivity
Chemical_and_Genetic_pertubation	NEWMAN_ERCC6_TARGETS_UP	25	4	2.37412e-05	0.00449104	SLC25A40:DBF4:SRI:STEAP1	http://www.gsea-msigdb.org/gsea/msigdb/human/geneset/NEWMAN_ERCC6_TARGETS_UP	HPV16/18 seropositivity
Chemical_and_Genetic_pertubation	YAGI_AML_WITH_T_8_21_TRANSLOCATION	348	11	2.89957e-05	0.00519633	SSR1:LST1:AIF1:DDAH2:HLA-DRA:HLA-DMB:HLA-DMA:HLA-DPA1:HLA-DPB1:CDK14:SACS	http://www.gsea-msigdb.org/gsea/msigdb/human/geneset/YAGI_AML_WITH_T_8_21_TRANSLOCATION	HPV16/18 seropositivity
Chemical_and_Genetic_pertubation	DIRMEIER_LMP1_RESPONSE_LATE_DN	29	4	4.36359e-05	0.00707524	LSM2:PSMB9:HLA-DMA:COL11A2	http://www.gsea-msigdb.org/gsea/msigdb/human/geneset/DIRMEIER_LMP1_RESPONSE_LATE_DN	HPV16/18 seropositivity
Chemical_and_Genetic_pertubation	BAUS_TFF2_TARGETS_UP	29	4	4.36359e-05	0.00707524	PSMB8:PSMB9:TAP1:BCAT2	http://www.gsea-msigdb.org/gsea/msigdb/human/geneset/BAUS_TFF2_TARGETS_UP	HPV16/18 seropositivity
Chemical_and_Genetic_pertubation	LUI_THYROID_CANCER_CLUSTER_4	11	3	4.96009e-05	0.00767686	HLA-DRA:HLA-DPA1:HLA-DPB1	http://www.gsea-msigdb.org/gsea/msigdb/human/geneset/LUI_THYROID_CANCER_CLUSTER_4	HPV16/18 seropositivity
Chemical_and_Genetic_pertubation	BEIER_GLIOMA_STEM_CELL_DN	62	5	6.61319e-05	0.0097904	DDAH2:HLA-DRA:HLA-DMB:HLA-DMA:HLA-DPA1	http://www.gsea-msigdb.org/gsea/msigdb/human/geneset/BEIER_GLIOMA_STEM_CELL_DN	HPV16/18 seropositivity
Chemical_and_Genetic_pertubation	CERVERA_SDHB_TARGETS_2	107	6	9.48611e-05	0.0134584	MICB:APOM:C2:CFB:STEAP1:TNFRSF19	http://www.gsea-msigdb.org/gsea/msigdb/human/geneset/CERVERA_SDHB_TARGETS_2	HPV16/18 seropositivity
Chemical_and_Genetic_pertubation	GAZDA_DIAMOND_BLACKFAN_ANEMIA_PROGENITOR_UP	37	4	0.000116285	0.015838	LST1:HLA-DPA1:FGF9:BAX	http://www.gsea-msigdb.org/gsea/msigdb/human/geneset/GAZDA_DIAMOND_BLACKFAN_ANEMIA_PROGENITOR_UP	HPV16/18 seropositivity
Chemical_and_Genetic_pertubation	SANA_RESPONSE_TO_IFNG_UP	71	5	0.000126642	0.0165852	HLA-C:HLA-B:HLA-DRB5:HLA-DMA:HLA-DPA1	http://www.gsea-msigdb.org/gsea/msigdb/human/geneset/SANA_RESPONSE_TO_IFNG_UP	HPV16/18 seropositivity
Chemical_and_Genetic_pertubation	HSIAO_HOUSEKEEPING_GENES	347	10	0.000143709	0.0181233	HLA-B:CSNK2B:CLIC1:AGPAT1:HLA-DRA:BRD2:HLA-DOA:HLA-DPA1:SEC61B:FTL	http://www.gsea-msigdb.org/gsea/msigdb/human/geneset/HSIAO_HOUSEKEEPING_GENES	HPV16/18 seropositivity
Chemical_and_Genetic_pertubation	GINESTIER_BREAST_CANCER_20Q13_AMPLIFICATION_DN	170	7	0.000172858	0.0204667	PRRC2A:BAG6:CSNK2B:MSH5:EHMT2:BRD2:TAPBP	http://www.gsea-msigdb.org/gsea/msigdb/human/geneset/GINESTIER_BREAST_CANCER_20Q13_AMPLIFICATION_DN	HPV16/18 seropositivity
Chemical_and_Genetic_pertubation	MCLACHLAN_DENTAL_CARIES_UP	227	8	0.000174313	0.0204667	CFB:HLA-DRA:HLA-DRB6:HLA-DMB:HLA-DMA:HLA-DPA1:HLA-DPB1:COL15A1	http://www.gsea-msigdb.org/gsea/msigdb/human/geneset/MCLACHLAN_DENTAL_CARIES_UP	HPV16/18 seropositivity
Chemical_and_Genetic_pertubation	RUAN_RESPONSE_TO_TNF_TROGLITAZONE_UP	17	3	0.000198342	0.0225118	HLA-B:TAP2:COL15A1	http://www.gsea-msigdb.org/gsea/msigdb/human/geneset/RUAN_RESPONSE_TO_TNF_TROGLITAZONE_UP	HPV16/18 seropositivity
Chemical_and_Genetic_pertubation	SAKAI_CHRONIC_HEPATITIS_VS_LIVER_CANCER_UP	80	5	0.000222566	0.0244464	MICA:MICB:ATF6B:HLA-DRA:HLA-DOA	http://www.gsea-msigdb.org/gsea/msigdb/human/geneset/SAKAI_CHRONIC_HEPATITIS_VS_LIVER_CANCER_UP	HPV16/18 seropositivity
Chemical_and_Genetic_pertubation	MORI_MATURE_B_LYMPHOCYTE_UP	88	5	0.000347139	0.0369378	HLA-DRB5:HLA-DOB:HLA-DMB:HLA-DMA:HLA-DOA	http://www.gsea-msigdb.org/gsea/msigdb/human/geneset/MORI_MATURE_B_LYMPHOCYTE_UP	HPV16/18 seropositivity
Chemical_and_Genetic_pertubation	GREGORY_SYNTHETIC_LETHAL_WITH_IMATINIB	139	6	0.000394005	0.0406542	HLA-DRA:HLA-DRB5:DBF4:ADAM22:SRI:TMEFF1	http://www.gsea-msigdb.org/gsea/msigdb/human/geneset/GREGORY_SYNTHETIC_LETHAL_WITH_IMATINIB	HPV16/18 seropositivity
Chemical_and_Genetic_pertubation	MILI_PSEUDOPODIA_CHEMOTAXIS_DN	403	10	0.000471965	0.0455914	RIOK1:SNRNP48:TXNDC5:CLIC1:NEU1:TAP2:HLA-DMB:TAPBP:SRI:TOR1B	http://www.gsea-msigdb.org/gsea/msigdb/human/geneset/MILI_PSEUDOPODIA_CHEMOTAXIS_DN	HPV16/18 seropositivity
Chemical_and_Genetic_pertubation	YAN_ESCAPE_FROM_ANOIKIS	23	3	0.000501243	0.0455914	LTA:CFB:HLA-DMA	http://www.gsea-msigdb.org/gsea/msigdb/human/geneset/YAN_ESCAPE_FROM_ANOIKIS	HPV16/18 seropositivity
Chemical_and_Genetic_pertubation	DEN_INTERACT_WITH_LCA5	23	3	0.000501243	0.0455914	CSNK2B:HSPA1L:HSPA1A:HSPA1B	http://www.gsea-msigdb.org/gsea/msigdb/human/geneset/DEN_INTERACT_WITH_LCA5	HPV16/18 seropositivity
Chemical_and_Genetic_pertubation	WEST_ADRENOCORTICAL_CARCINOMA_VS_ADENOMA_DN	23	3	0.000501243	0.0455914	HLA-DRA:HLA-DPA1:HLA-DPB1	http://www.gsea-msigdb.org/gsea/msigdb/human/geneset/WEST_ADRENOCORTICAL_CARCINOMA_VS_ADENOMA_DN	HPV16/18 seropositivity
Chemical_and_Genetic_pertubation	YU_MYC_TARGETS_DN	54	4	0.000508803	0.0455914	HLA-DRB5:HLA-DOB:HLA-DMB:HLA-DMA	http://www.gsea-msigdb.org/gsea/msigdb/human/geneset/YU_MYC_TARGETS_DN	HPV16/18 seropositivity
Chemical_and_Genetic_pertubation	BASSO_CD40_SIGNALING_UP	97	5	0.000543614	0.0474617	LTA:TNF:TAP1:HLA-DMA:HLA-DPB1	http://www.gsea-msigdb.org/gsea/msigdb/human/geneset/BASSO_CD40_SIGNALING_UP	HPV16/18 seropositivity
