# Supplementary material for: Genome‐Wide Association Analyses of HPV16 and HPV18 Seropositivity Identify Susceptibility Loci for Cervical Cancer
Source: J Med Virol. 2025 Jan 31;97(2):e70195. doi: 10.1002/jmv.70195 (PMC11786146; doi:10.1002/jmv.70195)
Supplement: Supplementary file 10 — Supporting information. [file JMV-97-e70195-s003.xlsx]

## Sheet: S.Table9A
RSID	CHR	POS.37	CSID	PIP
rs9272293	6	32603742	L1	0.0661933
rs9275178	6	32654181	L1	0.0353489
rs9275177	6	32654174	L1	0.0353277
rs1281932	6	32587350	L1	0.0297803
rs9273704	6	32629297	L1	0.0268565
rs17612669	6	32615816	L1	0.0255971
rs9274741	6	32637994	L1	0.0216779
rs9275170	6	32653726	L1	0.0207864
rs9275169	6	32653721	L1	0.0206424
rs3134988	6	32640772	L1	0.0200798
rs3134998	6	32636757	L1	0.0200552
rs9275172	6	32653997	L1	0.0196932
rs9275173	6	32654037	L1	0.0196179
rs9274745	6	32638058	L1	0.0182611
rs9274662	6	32636494	L1	0.0163309
rs3134996	6	32636866	L1	0.0158866
rs9275168	6	32653676	L1	0.0108692
rs3129759	6	32585163	L1	0.00699494
rs3129758	6	32584625	L1	0.0069238
rs601148	6	32573265	L1	0.00301369
rs1129735	6	32605295	L1	0.00247905
rs9273370	6	32626492	L1	0.00221757
rs6938008	6	32604743	L1	0.00206336
rs34350244	6	32561465	L1	0.00197685
rs9274690	6	32636940	L1	0.00191212
rs1047989	6	32605257	L1	0.00176973
rs17843604	6	32620283	L1	0.00174268
rs9274710	6	32637287	L1	0.00167169
rs8227	6	32610757	L1	0.00145851
rs34924558	6	32560446	L1	0.00144096
rs34496598	6	32560455	L1	0.00143437
rs17425622	6	32571961	L1	0.00142688
rs9274705	6	32637245	L1	0.00142012
rs9274707	6	32637266	L1	0.00140392
rs9274708	6	32637267	L1	0.00140392
rs9268831	6	32427748	L1	0.00139375
rs35743245	6	32559904	L1	0.00135892
rs34415150	6	32560477	L1	0.00135855
rs9275180	6	32654278	L1	0.00134323
rs9274702	6	32637184	L1	0.0013198
rs35380574	6	32560051	L1	0.00130986
rs35472547	6	32560370	L1	0.0013069
rs35972518	6	32560026	L1	0.00130394
rs34939562	6	32560388	L1	0.00130262
rs35917796	6	32560028	L1	0.00130158
rs2647059	6	32569362	L1	0.00128161
rs3021057	6	32652363	L1	0.00126648
rs7600	6	32610769	L1	0.00123906
rs9275210	6	32657817	L1	0.00118892
rs622137	6	32569852	L1	0.00118719
rs9275208	6	32657722	L1	0.00116796
rs9274713	6	32637341	L1	0.00116709
rs6926894	6	32612430	L1	0.00116198
rs9271602	6	32591383	L1	0.00112465
rs35248896	6	32607370	L1	0.0011097
rs9274430	6	32633054	L1	0.00110207
rs9274428	6	32633041	L1	0.00110111
rs533608307	6	32633023	L1	0.00109349
rs3104381	6	32598854	L1	0.00108799
rs9275199	6	32656680	L1	0.00108507
rs9274679	6	32636653	L1	0.00107413
rs34535888	6	32561527	L1	0.0010679
rs281874787	6	32632165	L1	0.00106081
rs9274696	6	32637007	L1	0.00105127
rs9272508	6	32606325	L1	0.00104531
rs9274687	6	32636882	L1	0.00104182
rs9274684	6	32636785	L1	0.00104077
rs35118762	6	32560631	L1	0.00103325
rs9274743	6	32638042	L1	0.00102874
rs601945	6	32573415	L1	0.00102624
rs2760985	6	32566398	L1	0.00102376
rs9274740	6	32637968	L1	0.00101437
rs17843654	6	32621378	L1	0.0010098
rs9271358	6	32585131	L1	0.00100936
rs35525122	6	32561283	L1	0.00100638
rs34039593	6	32570311	L1	0.00100393
rs34647096	6	32561681	L1	0.000997608
rs9273532	6	32628736	L1	0.000995467
rs34855541	6	32559825	L1	0.000995099
rs9274733	6	32637874	L1	0.000989466
rs35265698	6	32561334	L1	0.000987209
rs9272702	6	32609253	L1	0.000983455
rs1142331	6	32609254	L1	0.000983455
rs1142332	6	32609255	L1	0.000983455
rs1049213	6	32627773	L1	0.000982801
rs34928543	6	32560695	L1	0.000977145
rs9274362	6	32632486	L1	0.000975684
rs9274725	6	32637573	L1	0.000967668
rs9275126	6	32650307	L1	0.000961841
rs9273472	6	32628045	L1	0.000958599
rs4311549	6	32635091	L1	0.000942356
rs687308	6	32567256	L1	0.000937226
rs9274746	6	32638060	L1	0.000929927
rs9274744	6	32638054	L1	0.000929485
rs35371668	6	32561638	L1	0.000929259
rs35294087	6	32561466	L1	0.000927958
rs17843583	6	32615652	L1	0.00091886
rs9274726	6	32637593	L1	0.000915074
rs9274685	6	32636844	L1	0.00091042
rs3129751	6	32582189	L1	0.000908382
rs1129808	6	32609312	L1	0.000906595
rs504594	6	32578772	L1	0.000905065
rs3134975	6	32652581	L1	0.000900312
rs3997872	6	32580617	L1	0.000899886
rs9274698	6	32637095	L1	0.000899452
rs9272712	6	32609341	L1	0.000899212
rs9273386	6	32626977	L1	0.000892625
rs522308	6	32581922	L1	0.000887054
rs2647000	6	32656890	L1	0.00088586
rs9275202	6	32656869	L1	0.000885748
rs2856686	6	32654869	L1	0.000883182
rs2647066	6	32571122	L1	0.000874122
rs9272290	6	32603713	L1	0.000872042
rs7761182	6	32575099	L1	0.000861548
rs2395519	6	32598067	L1	0.000859849
rs9271608	6	32591588	L1	0.0008553
rs6931277	6	32583357	L1	0.000854293
rs9274683	6	32636780	L1	0.000849939
rs17843575	6	32615427	L1	0.000848867
rs532965	6	32577973	L1	0.000848395
rs6928482	6	32626249	L1	0.000843469
rs3104413	6	32582650	L1	0.00084238
rs28383180	6	32571118	L1	0.000839273
rs515185	6	32574742	L1	0.000835755
rs28383179	6	32571116	L1	0.000834629
rs9274464	6	32633489	L1	0.000833461
rs9271504	6	32589368	L1	0.000833426
rs3104375	6	32600101	L1	0.000823367
rs34117221	6	32568324	L1	0.000822764
rs1063347	6	32627956	L1	0.000817536
rs2856690	6	32654536	L1	0.000816492
rs1130456	6	32627379	L1	0.000811154
rs9274528	6	32634508	L1	0.000807646
rs9272574	6	32607281	L1	0.000806024
rs9271594	6	32591213	L1	0.000805756
rs9271732	6	32593627	L1	0.000800437
rs9273429	6	32627456	L1	0.000797397
rs2856676	6	32656833	L1	0.000796885
rs17612852	6	32620572	L1	0.000796813
rs1048173	6	32609855	L1	0.000791994
rs3208105	6	32609222	L1	0.000788119
rs477515	6	32569691	L1	0.000788108
rs4403294	6	32634922	L1	0.000787901
rs9275136	6	32650757	L1	0.000785911
rs9274535	6	32634620	L1	0.000783102
rs9274507	6	32634152	L1	0.000781556
rs9273713	6	32629320	L1	0.00078025
rs9274348	6	32632381	L1	0.000775797
rs9273423	6	32627390	L1	0.000775405
rs2856685	6	32655072	L1	0.000772561
rs2856684	6	32655095	L1	0.000772561
rs2856689	6	32654551	L1	0.000767386
rs1142328	6	32609216	L1	0.000767366
rs9275139	6	32651005	L1	0.000767043
rs9274526	6	32634485	L1	0.000765629
rs2856695	6	32651894	L1	0.000764845
rs4193	6	32609236	L1	0.000764504
rs3104378	6	32599163	L1	0.000764199
rs9273777	6	32629443	L1	0.00076332
rs9273781	6	32629447	L1	0.00076332
rs9275119	6	32650031	L1	0.000763071
rs9273442	6	32627582	L1	0.000762333
rs9275162	6	32652687	L1	0.000759695
rs1130457	6	32627367	L1	0.000757178
rs9274112	6	32630194	L1	0.000755067
rs9273754	6	32629409	L1	0.000754868
rs9273498	6	32628301	L1	0.000754444
rs9271431	6	32588031	L1	0.000754367
rs6605556	6	32583099	L1	0.000753682
rs9273841	6	32629582	L1	0.000753122
rs1049133	6	32629847	L1	0.000749621
rs41269944	6	32607627	L1	0.000749059
rs185812018	6	32632514	L1	0.000748194
6:32631563_T_G	6	32631563	L1	0.000747346
rs9274478	6	32633744	L1	0.000746425
rs9275123	6	32650256	L1	0.000745664
rs9275148	6	32651585	L1	0.000744062
rs9275125	6	32650293	L1	0.00074399
rs9271624	6	32591921	L1	0.00074384
rs2856667	6	32665079	L1	0.00074137
rs9275130	6	32650409	L1	0.000741299
rs559673115	6	32629239	L1	0.000740762
rs9274759	6	32638315	L1	0.000738081
rs9274579	6	32635312	L1	0.00073589
rs7754885	6	32657858	L1	0.00073556
rs9271628	6	32591971	L1	0.000735552
rs9275114	6	32649897	L1	0.000735147
rs9275116	6	32649952	L1	0.000735122
rs9275088	6	32648931	L1	0.000734834
rs9275118	6	32649996	L1	0.000734767
rs9275103	6	32649386	L1	0.000734146
rs9275105	6	32649416	L1	0.000734146
rs9272411	6	32604980	L1	0.000733865
rs2454139	6	32566635	L1	0.000732438
rs9275145	6	32651363	L1	0.000731583
rs3104367	6	32603487	L1	0.000729912
rs2760983	6	32565601	L1	0.000726761
rs2856693	6	32653283	L1	0.000725244
rs9275131	6	32650467	L1	0.000724428
rs9275101	6	32649355	L1	0.000724174
rs9275102	6	32649361	L1	0.000724174
rs9274764	6	32638490	L1	0.000723739
rs9275133	6	32650588	L1	0.000723665
rs9275112	6	32649773	L1	0.000723566
rs28383181	6	32571669	L1	0.000722554
rs9275087	6	32648893	L1	0.000721523
rs9275086	6	32648809	L1	0.000721474
rs7754464	6	32657818	L1	0.000720958
rs9273817	6	32629529	L1	0.00071914
rs9275138	6	32650958	L1	0.000716713
rs7770010	6	32574896	L1	0.000716351
rs9273497	6	32628297	L1	0.000716056
rs9273546	6	32628841	L1	0.000715421
rs1049055	6	32634387	L1	0.000711876
rs3134976	6	32652305	L1	0.000710698
rs9273143	6	32612899	L1	0.000710684
rs9274196	6	32630708	L1	0.000709082
rs9272642	6	32608303	L1	0.000706759
rs9272643	6	32608304	L1	0.000706759
6:32631430_G_A	6	32631430	L1	0.000706302
rs535476317	6	32570019	L1	0.000704095
rs762069821	6	32631332	L1	0.000703631
rs9274115	6	32630205	L1	0.000703323
rs9275135	6	32650736	L1	0.00070283
rs9272528	6	32606617	L1	0.000701702
rs3830058	6	32634010	L1	0.000700018
rs34965214	6	32609545	L1	0.000699334
rs4642516	6	32657543	L1	0.000694601
rs9273140	6	32612868	L1	0.000694308
rs9273139	6	32612860	L1	0.000694243
rs9273141	6	32612883	L1	0.0006934
rs9273142	6	32612886	L1	0.0006934
rs9274436	6	32633131	L1	0.000691839
rs28383313	6	32587117	L1	0.000690121
rs281862518	6	32632011	L1	0.000689494
rs2858330	6	32658715	L1	0.000687298
rs281864275	6	32629240	L1	0.000685143
rs9275563	6	32677912	L1	0.000683576
rs3134980	6	32647098	L1	0.000683212
rs9274242	6	32631266	L1	0.000682968
rs9274240	6	32631261	L1	0.000682735
rs1049225	6	32627747	L1	0.000682139
rs2856679	6	32655615	L1	0.000680735
rs9275143	6	32651192	L1	0.000676722
rs9272599	6	32607638	L1	0.000673237
rs2516052	6	32570147	L1	0.000672286
rs9274450	6	32633334	L1	0.000663533
rs17612576	6	32615458	L1	0.000654314
rs9273438	6	32627523	L1	0.000653103
rs3134994	6	32637680	L1	0.000650535
rs28724234	6	32627535	L1	0.000650398
rs9273084	6	32612396	L1	0.000650197
rs9272647	6	32608508	L1	0.000649218
rs9272656	6	32608629	L1	0.000647145
rs1140343	6	32629137	L1	0.000646996
rs2858329	6	32658801	L1	0.000646084
rs3134981	6	32646900	L1	0.000644909
rs9273257	6	32614240	L1	0.000644283
rs9273020	6	32611723	L1	0.000643679
rs9273021	6	32611725	L1	0.000643679
rs9273013	6	32611649	L1	0.000643279
rs9273330	6	32623300	L1	0.000642618
rs9279900	6	32607583	L1	0.000642445
rs9272958	6	32611170	L1	0.000640042
rs9272634	6	32608184	L1	0.000638789
rs35874654	6	32609479	L1	0.000638698
rs9271579	6	32590637	L1	0.000638592
rs9274614	6	32635846	L1	0.000637224
rs9272637	6	32608213	L1	0.000635904
rs3134987	6	32642050	L1	0.000635404
rs9270911	6	32572202	L1	0.000634198
rs6941395	6	32583206	L1	0.000633838
rs9272555	6	32607042	L1	0.000633224
rs9272962	6	32611229	L1	0.000632064
rs3129753	6	32583027	L1	0.000631916
6:32631039_A_G	6	32631039	L1	0.000627027
rs3134979	6	32650178	L1	0.000626177
rs9272556	6	32607046	L1	0.000625849
rs9273239	6	32613998	L1	0.000625543
rs9273240	6	32614000	L1	0.000625543
rs9272969	6	32611289	L1	0.000624349
rs28746792	6	32632503	L1	0.000624098
rs9273241	6	32614025	L1	0.000623189
rs9275154	6	32652435	L1	0.000622861
rs9272581	6	32607411	L1	0.000622738
rs9272609	6	32607750	L1	0.000622621
rs9272502	6	32606244	L1	0.000622551
rs1063346	6	32627967	L1	0.000622094
rs3204428	6	32627969	L1	0.000622094
rs9274501	6	32634032	L1	0.000621713
rs9272584	6	32607470	L1	0.000621376
rs9272578	6	32607389	L1	0.000621196
rs9274637	6	32636137	L1	0.000620757
rs9272540	6	32606834	L1	0.00061998
rs3134982	6	32646884	L1	0.000619044
rs9274295	6	32631866	L1	0.000618002
rs1063348	6	32627923	L1	0.000617598
rs1130158	6	32610972	L1	0.000616383
rs9272661	6	32608680	L1	0.000614879
rs9272597	6	32607605	L1	0.000614478
rs9274300	6	32631970	L1	0.000613784
rs9273405	6	32627175	L1	0.000613595
rs9272593	6	32607558	L1	0.000613421
rs9272594	6	32607561	L1	0.000613421
rs17843619	6	32620775	L1	0.000612918
rs9273027	6	32611783	L1	0.000611755
rs9273030	6	32611805	L1	0.000610344
rs3134970	6	32654202	L1	0.0006097
rs9273320	6	32623072	L1	0.000607062
rs550204266	6	32615268	L1	0.000606772
rs1143089	6	32630674	L1	0.000606527
rs9273236	6	32613973	L1	0.00060598
rs9272664	6	32608710	L1	0.000604766
rs9273234	6	32613954	L1	0.000604664
rs9273235	6	32613957	L1	0.000604664
rs9273232	6	32613944	L1	0.000604459
rs9273231	6	32613937	L1	0.0006039
rs9275032	6	32643839	L1	0.000603822
rs9273230	6	32613930	L1	0.00060377
rs9273399	6	32627117	L1	0.000602619
rs9274270	6	32631632	L1	0.000601465
rs9274279	6	32631712	L1	0.000601164
rs9273146	6	32612979	L1	0.00060091
rs9273147	6	32612981	L1	0.00060091
rs9273406	6	32627180	L1	0.000598384
rs4377824	6	32635491	L1	0.000598304
rs9274453	6	32633369	L1	0.000598104
rs4516985	6	32635632	L1	0.000593118
rs17612633	6	32615710	L1	0.000592603
rs17612625	6	32615702	L1	0.000592584
rs17612555	6	32615366	L1	0.000590079
rs9272468	6	32605708	L1	0.000589164
rs1048726	6	32611012	L1	0.000588975
rs9272467	6	32605705	L1	0.000588892
rs9275106	6	32649475	L1	0.000588745
rs9273158	6	32613062	L1	0.000588217
rs4516984	6	32635394	L1	0.000587692
rs9273156	6	32613050	L1	0.000587368
rs768229919	6	32630868	L1	0.000586784
rs9273328	6	32623233	L1	0.000583991
rs9273397	6	32627109	L1	0.000583271
rs9273398	6	32627115	L1	0.000581813
rs17843584	6	32615668	L1	0.00058159
rs9273024	6	32611757	L1	0.000580549
rs9271376	6	32587113	L1	0.000580296
rs9273396	6	32627105	L1	0.000580291
rs17612640	6	32615754	L1	0.000579845
rs1391371	6	32603798	L1	0.000579636
rs17843586	6	32615801	L1	0.000579615
rs17843587	6	32615802	L1	0.000579615
rs17612654	6	32615813	L1	0.000579615
rs17612661	6	32615814	L1	0.000579615
rs17843588	6	32615807	L1	0.000579543
rs9274269	6	32631620	L1	0.000579037
rs9274304	6	32631986	L1	0.000578628
rs3134992	6	32638783	L1	0.000578487
rs9272525	6	32606559	L1	0.000575068
rs9272971	6	32611302	L1	0.000574593
rs9271532	6	32589945	L1	0.000574498
rs9272393	6	32604826	L1	0.000574221
rs9272974	6	32611315	L1	0.000574204
rs9274565	6	32635067	L1	0.000573927
rs9272611	6	32607780	L1	0.0005738
rs9272416	6	32605043	L1	0.000573485
rs9273331	6	32623307	L1	0.000571397
rs1065036	6	32611029	L1	0.000571392
rs35983205	6	32624829	L1	0.000569597
rs9273136	6	32612823	L1	0.000569586
rs9273137	6	32612827	L1	0.000569586
rs9273333	6	32623325	L1	0.000569302
rs9273332	6	32623317	L1	0.000569249
rs9272538	6	32606809	L1	0.000568714
rs9273119	6	32612699	L1	0.000568505
rs9273337	6	32623377	L1	0.000568428
rs9273118	6	32612691	L1	0.000567703
rs9272586	6	32607492	L1	0.00056679
rs9273114	6	32612664	L1	0.000566003
rs9274207	6	32630794	L1	0.000565316
rs9272918	6	32610893	L1	0.000565257
rs9271580	6	32590641	L1	0.000564883
rs3129769	6	32597022	L1	0.00056485
rs34843907	6	32610059	L1	0.000564099
rs17843578	6	32615520	L1	0.000563797
rs9273115	6	32612672	L1	0.00056309
rs9272628	6	32608093	L1	0.000562415
rs9272645	6	32608331	L1	0.000562241
rs9271494	6	32589240	L1	0.000561155
rs281861581	6	32633380	L1	0.000559998
rs9272614	6	32607859	L1	0.000559667
rs9272742	6	32609722	L1	0.00055908
rs9273710	6	32629314	L1	0.000559031
rs9273066	6	32612208	L1	0.00055856
rs17843591	6	32615856	L1	0.000558391
rs17843592	6	32615863	L1	0.000558339
rs5002185	6	32611472	L1	0.000558245
rs9273046	6	32612003	L1	0.000557027
rs9274543	6	32634695	L1	0.000556626
rs17612676	6	32615841	L1	0.000556448
rs17843589	6	32615843	L1	0.000556448
rs9274205	6	32630761	L1	0.000556038
rs9274298	6	32631902	L1	0.000555143
rs9273065	6	32612205	L1	0.000555079
rs2760980	6	32565201	L1	0.000554931
rs9273112	6	32612648	L1	0.000554273
rs9273255	6	32614228	L1	0.00055319
rs9273179	6	32613305	L1	0.000552965
rs7757696	6	32611450	L1	0.0005524
rs9273185	6	32613340	L1	0.000552355
rs9273253	6	32614207	L1	0.000552153
rs5002184	6	32611504	L1	0.000552013
6:32631496_C_A	6	32631496	L1	0.000551888
6:32631499_G_A	6	32631499	L1	0.000551837
rs5002183	6	32611509	L1	0.000551658
rs5002182	6	32611510	L1	0.000551658
rs9273346	6	32623475	L1	0.000550314
rs3828794	6	32635903	L1	0.000549997
rs9272346	6	32604372	L1	0.000549936
rs9274544	6	32634699	L1	0.000549358
rs1130151	6	32610935	L1	0.000549156
rs9274545	6	32634702	L1	0.000548821
rs17612597	6	32615582	L1	0.000548728
rs17612788	6	32620344	L1	0.000548513
rs17612604	6	32615597	L1	0.000548257
rs1130152	6	32610946	L1	0.000548247
rs9272948	6	32611107	L1	0.000547699
rs1130155	6	32610951	L1	0.000547275
rs9272950	6	32611117	L1	0.00054723
rs9273251	6	32614193	L1	0.000546992
rs6917729	6	32579643	L1	0.000546892
rs9272943	6	32611092	L1	0.000546324
rs17612683	6	32615877	L1	0.000545558
rs17612858	6	32620622	L1	0.000545467
rs9273250	6	32614180	L1	0.000545121
rs17612697	6	32615919	L1	0.000544281
rs9273098	6	32612556	L1	0.000543989
rs9273053	6	32612050	L1	0.000543972
rs9273096	6	32612540	L1	0.000543662
rs9273134	6	32612807	L1	0.00054347
rs17612690	6	32615918	L1	0.00054344
rs2133036	6	32596203	L1	0.000543247
rs9274106	6	32630176	L1	0.000543128
rs9272917	6	32610892	L1	0.000543116
rs9273135	6	32612816	L1	0.000542854
rs9273132	6	32612800	L1	0.000541805
rs9273321	6	32623096	L1	0.00054061
rs17843594	6	32615952	L1	0.00054054
rs9273319	6	32623050	L1	0.000540015
rs9274187	6	32630557	L1	0.000539516
6:32630543_C_T	6	32630543	L1	0.0005395
rs1130430	6	32629161	L1	0.000538463
rs9273056	6	32612097	L1	0.0005377
rs9273430	6	32627460	L1	0.000537577
rs9274459	6	32633409	L1	0.000537497
rs9273124	6	32612752	L1	0.000537266
rs9273125	6	32612754	L1	0.000537266
rs9273191	6	32613424	L1	0.000536108
rs9273100	6	32612559	L1	0.000534024
rs9273427	6	32627441	L1	0.000533505
rs9273372	6	32626590	L1	0.000533497
rs9273373	6	32626601	L1	0.000533497
rs9273324	6	32623156	L1	0.000533415
rs9273101	6	32612564	L1	0.000533255
rs34719927	6	32609514	L1	0.000532903
rs9272670	6	32608820	L1	0.000532078
rs17613285	6	32621828	L1	0.000531753
rs9273188	6	32613384	L1	0.000531251
rs9273247	6	32614166	L1	0.000531032
rs9273248	6	32614167	L1	0.000531032
rs9273249	6	32614168	L1	0.000531032
rs9273086	6	32612410	L1	0.000530829
rs9273121	6	32612725	L1	0.000530368
rs9273122	6	32612726	L1	0.000530368
rs9273172	6	32613224	L1	0.000530268
rs1063349	6	32627906	L1	0.000529716
rs2647042	6	32667548	L1	0.000528749
rs3997832	6	32637497	L1	0.000528304
rs9273409	6	32627235	L1	0.000527964
rs9273382	6	32626925	L1	0.000527636
rs36206058	6	32626920	L1	0.000527588
rs9272442	6	32605400	L1	0.000527335
rs3134993	6	32637778	L1	0.000526629
rs17613278	6	32621810	L1	0.000526457
rs9273412	6	32627263	L1	0.00052578
rs17843581	6	32615638	L1	0.000525762
rs9274546	6	32634736	L1	0.000525499
rs17843582	6	32615651	L1	0.000525152
rs9273407	6	32627211	L1	0.000524389
rs9273069	6	32612233	L1	0.000524055
rs9272379	6	32604727	L1	0.000523469
rs9273074	6	32612287	L1	0.000522638
rs9273075	6	32612288	L1	0.000522638
rs9272976	6	32611341	L1	0.000521803
rs9273418	6	32627362	L1	0.00052079
rs9272563	6	32607158	L1	0.000520418
rs9273043	6	32611968	L1	0.000519685
rs1130034	6	32605274	L1	0.000518631
rs9273380	6	32626895	L1	0.000518002
rs17612541	6	32615308	L1	0.000517871
rs9272507	6	32606324	L1	0.000517835
rs17612533	6	32615307	L1	0.000517413
rs9274506	6	32634141	L1	0.000516291
rs17612781	6	32620311	L1	0.000514996
rs9272981	6	32611373	L1	0.000514786
rs17612809	6	32620459	L1	0.000514229
rs17843580	6	32615551	L1	0.000514229
rs9273433	6	32627489	L1	0.000513989
rs9274292	6	32631843	L1	0.000513755
rs17612610	6	32615611	L1	0.000513623
rs17612617	6	32615613	L1	0.000513623
rs9273425	6	32627396	L1	0.000513169
rs9272725	6	32609513	L1	0.000512984
rs34826728	6	32610109	L1	0.000512387
rs17843605	6	32620391	L1	0.000511534
rs9272520	6	32606475	L1	0.000511397
rs9273038	6	32611931	L1	0.000511223
rs9272376	6	32604697	L1	0.000511202
rs9272377	6	32604699	L1	0.000511202
rs17843568	6	32614941	L1	0.000510787
rs17843570	6	32614946	L1	0.000510662
rs9273279	6	32614426	L1	0.000509829
rs17843564	6	32614842	L1	0.000509616
rs17843565	6	32614847	L1	0.000509616
rs17843567	6	32614866	L1	0.00050946
rs9274564	6	32635048	L1	0.00050945
rs9272474	6	32605754	L1	0.000509449
rs3104363	6	32604000	L1	0.000509436
rs9272756	6	32610047	L1	0.000509283
rs3104364	6	32603968	L1	0.000509279
rs17843607	6	32620435	L1	0.000509272
rs9273288	6	32614511	L1	0.000509041
rs17612482	6	32614726	L1	0.000508852
rs17843563	6	32614705	L1	0.000508775
rs17612475	6	32614706	L1	0.000508775
rs17612496	6	32614752	L1	0.000508573
rs9273291	6	32614555	L1	0.000508559
rs78556970	6	32626865	L1	0.000508542
rs9273277	6	32614414	L1	0.000508132
rs9273278	6	32614415	L1	0.000508132
rs1048439	6	32610495	L1	0.000508022
rs9273294	6	32614575	L1	0.000507983
rs17843576	6	32615431	L1	0.000507979
rs9273274	6	32614405	L1	0.000506261
rs9273275	6	32614407	L1	0.000506214
rs9273273	6	32614392	L1	0.000506137
rs9273213	6	32613696	L1	0.000504585
rs9273443	6	32627600	L1	0.000504359
rs17843603	6	32620241	L1	0.000504214
rs17612831	6	32620507	L1	0.000503829
rs9273220	6	32613759	L1	0.000503768
rs9273225	6	32613817	L1	0.000503765
rs9273218	6	32613756	L1	0.000503722
rs9273224	6	32613804	L1	0.000503642
rs9273355	6	32625960	L1	0.000502903
rs9274529	6	32634514	L1	0.000502372
rs17843609	6	32620513	L1	0.000502352
rs17613271	6	32621778	L1	0.000501911
rs17612741	6	32616036	L1	0.000501694
6:32631113_C_T	6	32631113	L1	0.000501628
rs17612727	6	32616003	L1	0.000501592
rs17612734	6	32616004	L1	0.000501592
rs17612719	6	32615990	L1	0.000501362
rs9273243	6	32614091	L1	0.000500755
rs17612748	6	32620174	L1	0.000500629
rs9273244	6	32614108	L1	0.000500421
rs9273245	6	32614110	L1	0.000500421
rs9271419	6	32587846	L1	0.000500362
rs9273088	6	32612488	L1	0.000500261
rs17843600	6	32620148	L1	0.000500187
rs9273259	6	32614269	L1	0.000500158
rs9273260	6	32614270	L1	0.000500158
rs9273482	6	32628127	L1	0.000499801
rs17843573	6	32615400	L1	0.000499558
rs17843577	6	32615510	L1	0.000499184
rs17843613	6	32620658	L1	0.000499068
rs9273413	6	32627292	L1	0.00049877
rs9273414	6	32627299	L1	0.000498524
rs9273376	6	32626801	L1	0.000497779
rs9273374	6	32626614	L1	0.000497688
rs9273556	6	32628953	L1	0.000497622
rs9273493	6	32628247	L1	0.000497581
rs1063355	6	32627714	L1	0.000497158
rs9273261	6	32614284	L1	0.000497002
rs9273350	6	32625885	L1	0.000496476
rs9273356	6	32625989	L1	0.000496169
rs9273176	6	32613300	L1	0.000496035
rs9273287	6	32614495	L1	0.000495935
rs9273441	6	32627573	L1	0.000495524
rs17843615	6	32620663	L1	0.000495036
rs9273444	6	32627635	L1	0.000494496
rs9273445	6	32627646	L1	0.000494496
rs9273514	6	32628538	L1	0.000494154
rs9273515	6	32628539	L1	0.000494154
rs17843616	6	32620667	L1	0.000493799
rs9273209	6	32613610	L1	0.000493591
rs9273483	6	32628138	L1	0.00049273
rs9273416	6	32627321	L1	0.000492698
rs9274510	6	32634184	L1	0.000492348
rs9273214	6	32613703	L1	0.000492233
rs9273215	6	32613712	L1	0.000491491
6:32630661_T_C	6	32630661	L1	0.000491436
rs9271726	6	32593566	L1	0.000490573
rs9273309	6	32622949	L1	0.000490498
rs9272476	6	32605759	L1	0.000490213
rs9274573	6	32635205	L1	0.000490068
6:32630619_G_A	6	32630619	L1	0.000489545
rs9273351	6	32625906	L1	0.000488725
rs9274575	6	32635226	L1	0.0004886
rs17843595	6	32615971	L1	0.000488392
rs17843596	6	32615972	L1	0.000488392
rs9273352	6	32625928	L1	0.000488147
rs17843610	6	32620529	L1	0.000487313
rs3135006	6	32667119	L1	0.000487004
rs9273329	6	32623242	L1	0.000486803
rs9273559	6	32628967	L1	0.000485933
rs9273326	6	32623219	L1	0.000485849
rs9273306	6	32622928	L1	0.000485731
rs9273307	6	32622929	L1	0.000485731
rs9273524	6	32628595	L1	0.000485567
rs17843590	6	32615850	L1	0.0004855
rs9272589	6	32607524	L1	0.000485431
rs116150265	6	32607526	L1	0.000485431
rs9272350	6	32604410	L1	0.000482143
rs9274540	6	32634676	L1	0.000481226
rs3828798	6	32636038	L1	0.000481055
rs17612802	6	32620359	L1	0.000480936
rs9274607	6	32635713	L1	0.000480212
rs9274283	6	32631763	L1	0.000479817
rs9273033	6	32611873	L1	0.000479136
rs9273034	6	32611874	L1	0.000479136
rs9274562	6	32635000	L1	0.000478871
rs17843611	6	32620531	L1	0.000478639
rs9273509	6	32628473	L1	0.00047843
rs9273510	6	32628474	L1	0.00047843
rs9274549	6	32634786	L1	0.000478152
rs3828791	6	32635813	L1	0.000477966
rs9272473	6	32605738	L1	0.000477348
rs17612838	6	32620538	L1	0.000477198
rs9274470	6	32633617	L1	0.000476823
rs9272484	6	32605943	L1	0.000476697
rs9272497	6	32606176	L1	0.000476468
rs9272482	6	32605920	L1	0.000476263
rs3828789	6	32635754	L1	0.000474965
rs3129720	6	32663631	L1	0.000474013
rs1049086	6	32629904	L1	0.000473654
rs1049057	6	32634350	L1	0.00047206
rs3129719	6	32661779	L1	0.000471967
rs9273800	6	32629496	L1	0.00047123
rs9273343	6	32623445	L1	0.00046823
rs796429679	6	32634103	L1	0.000467797
rs9274561	6	32634953	L1	0.000467055
rs3828806	6	32636130	L1	0.000466388
rs3828807	6	32636131	L1	0.000466388
rs9273584	6	32629064	L1	0.000466021
rs9273479	6	32628093	L1	0.000464953
rs9274554	6	32634870	L1	0.000464625
rs9274438	6	32633181	L1	0.000463393
rs9273311	6	32622967	L1	0.000462648
rs9273314	6	32622986	L1	0.00046172
rs9273317	6	32623003	L1	0.000461636
rs9273318	6	32623004	L1	0.000461636
rs9273313	6	32622979	L1	0.000461524
rs9273312	6	32622973	L1	0.00046144
rs9273315	6	32622990	L1	0.000461271
rs9274660	6	32636434	L1	0.000459505
rs1049092	6	32629802	L1	0.000458638
6:32630930_G_C	6	32630930	L1	0.000458604
rs9272509	6	32606357	L1	0.000458029
rs2395518	6	32597812	L1	0.000457642
rs3104371	6	32602137	L1	0.00045595
rs17843681	6	32621928	L1	0.00045585
rs3828811	6	32636221	L1	0.000455504
rs281864453	6	32628065	L1	0.000454524
rs17612935	6	32620992	L1	0.000454135
6:32630967_C_A	6	32630967	L1	0.000453813
rs9274551	6	32634834	L1	0.000452558
rs17843683	6	32621947	L1	0.000451283
rs17843684	6	32621948	L1	0.000451283
rs17613326	6	32621949	L1	0.000451283
rs9272389	6	32604793	L1	0.000451264
rs17843682	6	32621932	L1	0.000451105
rs17613305	6	32621908	L1	0.000450913
rs17613312	6	32621911	L1	0.000450913
rs17613299	6	32621901	L1	0.000450626
rs17843679	6	32621888	L1	0.000450435
rs17843680	6	32621893	L1	0.000450435
rs9272387	6	32604776	L1	0.000450239
rs9274584	6	32635365	L1	0.000449471
rs9274548	6	32634785	L1	0.00044814
rs9272568	6	32607209	L1	0.000447857
rs9274583	6	32635361	L1	0.000447668
rs9273271	6	32614382	L1	0.000447311
rs9274587	6	32635377	L1	0.000444477
rs9272513	6	32606380	L1	0.000443984
rs3187964	6	32605207	L1	0.000443252
rs9274592	6	32635400	L1	0.000441334
rs9274594	6	32635435	L1	0.00044083
rs17612865	6	32620723	L1	0.000440766
rs17612878	6	32620733	L1	0.000440258
rs17612872	6	32620726	L1	0.000440032
rs9273264	6	32614303	L1	0.000439735
rs17612887	6	32620739	L1	0.000439087
rs9274555	6	32634882	L1	0.000438912
rs9274556	6	32634883	L1	0.000438912
rs9273269	6	32614343	L1	0.000438847
rs9273267	6	32614330	L1	0.000438713
rs9274557	6	32634887	L1	0.000438555
rs17843618	6	32620743	L1	0.000438424
rs9274669	6	32636591	L1	0.000430779
rs1281947	6	32592009	L1	0.000429405
rs9272567	6	32607200	L1	0.000428955
rs17843676	6	32621759	L1	0.000428439
rs17843606	6	32620399	L1	0.00042682
rs41268942	6	32607126	L1	0.00042475
rs17843621	6	32620827	L1	0.000422563
rs9273339	6	32623430	L1	0.000420388
rs585305	6	32572048	L1	0.00041808
rs17612893	6	32620836	L1	0.000415283
rs9274537	6	32634655	L1	0.000412687
rs9274536	6	32634634	L1	0.000411722
rs9273534	6	32628751	L1	0.000407465
rs2854273	6	32628776	L1	0.000407293
rs9273166	6	32613146	L1	0.000406799
rs3020628	6	32628784	L1	0.000406304
rs17843624	6	32620885	L1	0.000404319
rs9273168	6	32613173	L1	0.000403541
rs17613257	6	32621726	L1	0.000402961
rs17613264	6	32621727	L1	0.000402961
rs9274595	6	32635450	L1	0.000402908
rs9273170	6	32613177	L1	0.000402837
rs2516051	6	32570184	L1	0.000400451
rs9274177	6	32630407	L1	0.000399751
rs9274176	6	32630401	L1	0.00039956
rs9274596	6	32635467	L1	0.000398697
rs9273160	6	32613104	L1	0.000397453
rs9273163	6	32613114	L1	0.000396487
rs9271408	6	32587613	L1	0.000395904
rs9274552	6	32634838	L1	0.00039496
rs3129726	6	32678206	L1	0.000393894
rs9275146	6	32651495	L1	0.000391965
rs3135190	6	32667946	L1	0.000389063
rs9272491	6	32606046	L1	0.000388282
rs9275078	6	32648592	L1	0.000386498
rs9272494	6	32606085	L1	0.000384919
rs9272488	6	32606005	L1	0.000383451
rs9272355	6	32604515	L1	0.000382455
rs9272357	6	32604522	L1	0.000382455
rs9272871	6	32610747	L1	0.000381141
rs28371168	6	32610751	L1	0.000381106
rs9272865	6	32610736	L1	0.000379214
rs17843671	6	32621682	L1	0.000378773
rs17613243	6	32621683	L1	0.000378773
rs9275081	6	32648669	L1	0.000377364
rs17613250	6	32621699	L1	0.000374922
rs9272461	6	32605609	L1	0.000374061
rs9272565	6	32607169	L1	0.00037392
rs9274580	6	32635345	L1	0.000372344
rs9274581	6	32635347	L1	0.000372344
rs9274582	6	32635348	L1	0.000372344
rs17613181	6	32621550	L1	0.000370812
rs17843661	6	32621526	L1	0.000370478
rs17843662	6	32621529	L1	0.000370478
rs17613167	6	32621513	L1	0.00037039
rs17613174	6	32621515	L1	0.00037039
rs17613153	6	32621505	L1	0.000370346
rs9273242	6	32614080	L1	0.000369213
rs3020625	6	32628835	L1	0.00036746
rs9273544	6	32628833	L1	0.000366081
rs28383384	6	32607414	L1	0.000363311
rs28383385	6	32607416	L1	0.000363311
rs9273014	6	32611650	L1	0.000360845
rs9275082	6	32648684	L1	0.000360115
rs9273547	6	32628844	L1	0.00035881
rs9275073	6	32648513	L1	0.000356214
rs3135001	6	32670136	L1	0.000353024
rs3134995	6	32672089	L1	0.00034794
rs9274274	6	32631657	L1	0.000345389
rs9274273	6	32631652	L1	0.000342945
rs17612928	6	32620976	L1	0.000342877
rs9271409	6	32587628	L1	0.000341966
rs9272798	6	32610574	L1	0.000341715
rs9272799	6	32610576	L1	0.000341715
rs9272800	6	32610581	L1	0.000341563
rs9272801	6	32610584	L1	0.000341563
rs9272021	6	32598515	L1	0.000340656
rs9275160	6	32652620	L1	0.000335999
rs9272587	6	32607510	L1	0.000334622
rs12722061	6	32609221	L1	0.000330991
rs9272466	6	32605696	L1	0.000329208
rs9275069	6	32648437	L1	0.000327447
rs9275070	6	32648449	L1	0.000327437
rs9274695	6	32636997	L1	0.000326722
rs2133035	6	32596475	L1	0.000321243
rs9275091	6	32648972	L1	0.000320888
rs9275089	6	32648947	L1	0.000320834
rs3134997	6	32672039	L1	0.000318208
rs9274663	6	32636521	L1	0.000312826
rs3207983	6	32609213	L1	0.000311118
rs9272744	6	32609746	L1	0.000305215
rs28383395	6	32607713	L1	0.000304008
rs28383396	6	32607714	L1	0.000304008
rs41268940	6	32606987	L1	0.000302205
rs9271398	6	32587508	L1	0.000297557
rs9271578	6	32590635	L1	0.000296807
rs3134966	6	32674298	L1	0.000294007
rs9271571	6	32590483	L1	0.000287794
rs28383439	6	32609042	L1	0.000287693
rs9271509	6	32589415	L1	0.000285894
rs9274284	6	32631783	L1	0.000283654
rs9275007	6	32642921	L1	0.000283507
rs9271516	6	32589668	L1	0.000279767
rs9275084	6	32648722	L1	0.000279572
rs9275085	6	32648735	L1	0.000279572
rs75076975	6	32610134	L1	0.000279217
rs28383380	6	32607253	L1	0.000276652
rs397843773	6	32610171	L1	0.000275935
rs9272774	6	32610255	L1	0.000275477
rs79351547	6	32610196	L1	0.000274369
rs116022266	6	32610201	L1	0.000274369
rs9271486	6	32588980	L1	0.000273649
rs9271588	6	32590953	L1	0.000271114
rs9272625	6	32608014	L1	0.0002685
rs28383379	6	32607242	L1	0.000266339
rs28383378	6	32607239	L1	0.000266331
rs9271682	6	32592923	L1	0.000266212
rs3104372	6	32600983	L1	0.000258918
rs3104393	6	32594403	L1	0.000257676
rs482044	6	32576064	L1	0.000257209
rs9271582	6	32590774	L1	0.000256986
rs9271583	6	32590780	L1	0.000256694
rs9271497	6	32589245	L1	0.000254801
rs9272736	6	32609671	L1	0.000250932
rs1130156	6	32610968	L1	0.000249923
rs9271586	6	32590899	L1	0.00024925
rs28383455	6	32609380	L1	0.00024754
rs9272025	6	32598581	L1	0.000247418
rs9271585	6	32590879	L1	0.000245204
rs9271592	6	32591173	L1	0.000244794
rs9271607	6	32591566	L1	0.000244408
rs9271584	6	32590870	L1	0.000244393
rs9271674	6	32592845	L1	0.000244126
rs9271605	6	32591448	L1	0.000244043
rs28383389	6	32607596	L1	0.000242719
rs9271520	6	32589771	L1	0.000242419
rs9271589	6	32591128	L1	0.000241956
rs28383457	6	32609456	L1	0.000241089
rs9271549	6	32590248	L1	0.000235227
rs9271544	6	32590120	L1	0.000234309
rs9271542	6	32590091	L1	0.000234055
rs3188543	6	32610403	L1	0.000233732
rs9271485	6	32588953	L1	0.000232693
rs9271400	6	32587520	L1	0.000232644
rs9271675	6	32592862	L1	0.000231554
rs9271718	6	32593465	L1	0.000231362
rs1826962	6	32601083	L1	0.000231192
rs9271511	6	32589483	L1	0.000230529
rs28366305	6	32560982	L1	0.000230513
rs28366304	6	32560981	L1	0.000230424
rs28383460	6	32609586	L1	0.00022978
rs9271574	6	32590590	L1	0.000229113
rs9271576	6	32590612	L1	0.000229055
rs9274719	6	32637470	L1	0.000228732
rs9271685	6	32592970	L1	0.000228703
rs9271660	6	32592602	L1	0.000228605
rs9274720	6	32637479	L1	0.000227808
rs3104389	6	32595097	L1	0.000227802
rs9271470	6	32588662	L1	0.000227129
rs9271488	6	32589000	L1	0.000226828
rs28383377	6	32607227	L1	0.000225828
rs28383370	6	32607152	L1	0.000225057
rs28383371	6	32607154	L1	0.000225057
rs9271587	6	32590916	L1	0.000224493
rs9271480	6	32588831	L1	0.000224372
rs9271540	6	32590029	L1	0.000223853
rs17843579	6	32615527	L1	0.00022366
rs570194309	6	32590602	L1	0.000221666
rs9271764	6	32594159	L1	0.000221311
rs9271765	6	32594166	L1	0.000221008
rs9271767	6	32594176	L1	0.000220889
rs9271411	6	32587661	L1	0.000220663
rs556025	6	32570880	L1	0.000218931
rs9271620	6	32591777	L1	0.000218658
rs9275109	6	32649676	L1	0.00021807
rs9271517	6	32589740	L1	0.000217407
rs9271644	6	32592337	L1	0.000217028
rs1048414	6	32610478	L1	0.000216574
rs1048419	6	32610481	L1	0.000216574
rs9274996	6	32642641	L1	0.000215315
rs9272629	6	32608096	L1	0.000215226
rs28383365	6	32606942	L1	0.00021477

## Sheet: S.Table9B
RSID	Z	PIP	z_estimated	cs
rs9272293	-5.49393	0.0999	-5.4939	1
rs1281932	5.33879	0.0431	5.3388	1
rs9273704	-5.31834	0.0387	-5.3183	1
rs17612669	-5.30883	0.0367	-5.3088	1
rs3134988	-5.2605	0.0285	-5.2605	1
rs3134998	-5.26027	0.0284	-5.2603	1
rs9274662	-5.21904	0.0229	-5.219	1
rs3134996	-5.21347	0.0223	-5.2135	1
rs3129759	-5.04533	0.0094	-5.0453	1
rs3129758	-5.0432	0.0093	-5.0432	1
rs601148	4.86682	0.0039	4.8668	1
rs1129735	4.82445	0.0032	4.8244	1
rs112853082	-4.8126	0.003	-4.8126	1
rs9273370	-4.80009	0.0028	-4.8001	1
rs6938008	4.78425	0.0026	4.7842	1
rs34350244	4.77491	0.0025	4.7749	1
rs9274690	4.76756	0.0024	4.7676	1
rs1047989	-4.75046	0.0022	-4.7505	1
rs17843604	-4.74706	0.0022	-4.7471	1
rs9274710	4.7379	0.0021	4.7379	1
rs8227	-4.70751	0.0018	-4.7075	1
rs9274705	4.70153	0.0018	4.7015	1
rs17425622	4.70259	0.0018	4.7026	1
rs34496598	4.70378	0.0018	4.7038	1
rs34924558	4.70483	0.0018	4.7048	1
rs9275180	4.68908	0.0017	4.6891	1
rs34415150	4.6916	0.0017	4.6916	1
rs35743245	4.69166	0.0017	4.6917	1
rs9268831	4.69742	0.0017	4.6974	1
rs9274707	4.69902	0.0017	4.699	1
rs9274708	4.69902	0.0017	4.699	1
rs3021057	4.67588	0.0016	4.6759	1
rs2647059	4.67856	0.0016	4.6786	1
rs35917796	4.68207	0.0016	4.6821	1
rs34939562	4.68221	0.0016	4.6822	1
rs35972518	4.68241	0.0016	4.6824	1
rs35472547	4.683	0.0016	4.683	1
rs35380574	4.68344	0.0016	4.6834	1
rs9274702	4.68514	0.0016	4.6851	1
rs7600	-4.67098	0.0015	-4.671	1
rs622137	4.6614	0.0015	4.6614	1
rs9275210	4.6617	0.0015	4.6617	1
rs35248896	4.6461	0.0014	4.6461	1
rs9271602	4.64917	0.0014	4.6492	1
rs9274713	4.65745	0.0014	4.6574	1
rs9275208	4.65762	0.0014	4.6576	1
rs9274430	-4.64456	0.0013	-4.6446	1
rs9274428	-4.64437	0.0013	-4.6444	1
rs533608307	-4.6428	0.0013	-4.6428	1
rs281874787	-4.63593	0.0013	-4.6359	1
rs9272508	-4.63259	0.0013	-4.6326	1
rs601945	4.62843	0.0013	4.6284	1
rs9274743	4.62893	0.0013	4.6289	1
rs35118762	4.62999	0.0013	4.63	1
rs9274684	4.63159	0.0013	4.6316	1
rs9274687	4.63184	0.0013	4.6318	1
rs9274696	4.63384	0.0013	4.6338	1
rs34535888	4.63744	0.0013	4.6374	1
rs9274679	4.63871	0.0013	4.6387	1
rs9275199	4.64109	0.0013	4.6411	1
rs3104381	4.64169	0.0013	4.6417	1
rs17843654	-4.62476	0.0012	-4.6248	1
rs9271358	-4.62465	0.0012	-4.6246	1
rs9273532	-4.6215	0.0012	-4.6215	1
rs9272702	-4.61875	0.0012	-4.6188	1
rs1142331	-4.61875	0.0012	-4.6188	1
rs1142332	-4.61875	0.0012	-4.6188	1
rs1049213	-4.61859	0.0012	-4.6186	1
rs9274362	-4.61694	0.0012	-4.6169	1
rs9273472	-4.61292	0.0012	-4.6129	1
rs9275126	4.61364	0.0012	4.6136	1
rs9274725	4.61508	0.0012	4.6151	1
rs34928543	4.61732	0.0012	4.6173	1
rs35265698	4.61956	0.0012	4.6196	1
rs9274733	4.62007	0.0012	4.6201	1
rs34855541	4.62138	0.0012	4.6214	1
rs34647096	4.62195	0.0012	4.622	1
rs34039593	4.62338	0.0012	4.6234	1
rs35525122	4.624	0.0012	4.624	1
rs9274740	4.62577	0.0012	4.6258	1
rs2760985	4.6279	0.0012	4.6279	1
rs4311549	-4.60903	0.0011	-4.609	1
rs17843583	-4.60329	0.0011	-4.6033	1
rs1129808	-4.60021	0.0011	-4.6002	1
rs3134975	-4.59862	0.0011	-4.5986	1
rs9272712	-4.59835	0.0011	-4.5984	1
rs9273386	-4.59666	0.0011	-4.5967	1
rs9272290	-4.59133	0.0011	-4.5913	1
rs2647066	4.59184	0.0011	4.5918	1
rs2856686	4.59422	0.0011	4.5942	1
rs9275202	4.59493	0.0011	4.5949	1
rs2647000	4.59489	0.0011	4.5949	1
rs522308	4.5952	0.0011	4.5952	1
rs9274698	4.59836	0.0011	4.5984	1
rs3997872	4.59853	0.0011	4.5985	1
rs504594	4.59983	0.0011	4.5998	1
rs113134061	4.60037	0.0011	4.6004	1
rs3129751	4.60065	0.0011	4.6006	1
rs9274685	4.60112	0.0011	4.6011	1
rs9274726	4.60237	0.0011	4.6024	1
rs35294087	4.6055	0.0011	4.6055	1
rs35371668	4.60583	0.0011	4.6058	1
rs9274744	4.60587	0.0011	4.6059	1
rs9274746	4.60601	0.0011	4.606	1
rs687308	4.60776	0.0011	4.6078	1
rs17843575	-4.58516	0.001	-4.5852	1
rs9274464	-4.58098	0.001	-4.581	1
rs1063347	-4.57655	0.001	-4.5766	1
rs1130456	-4.57475	0.001	-4.5748	1
rs9274528	-4.57375	0.001	-4.5738	1
rs9272574	-4.57329	0.001	-4.5733	1
rs9271732	-4.5717	0.001	-4.5717	1
rs9273429	-4.57082	0.001	-4.5708	1
rs17612852	-4.57065	0.001	-4.5706	1
rs1048173	4.56923	0.001	4.5692	1
rs2856676	4.57065	0.001	4.5706	1
rs9271594	4.57323	0.001	4.5732	1
rs2856690	4.57621	0.001	4.5762	1
rs34117221	4.57798	0.001	4.578	1
rs3104375	4.57819	0.001	4.5782	1
rs9271504	4.58096	0.001	4.581	1
rs28383179	4.58128	0.001	4.5813	1
rs515185	4.5816	0.001	4.5816	1
rs28383180	4.58262	0.001	4.5826	1
rs3104413	4.58341	0.001	4.5834	1
rs6928482	4.58376	0.001	4.5838	1
rs532965	4.585	0.001	4.585	1
rs9274683	4.58539	0.001	4.5854	1
rs6931277	4.58668	0.001	4.5867	1
rs9271608	4.58686	0.001	4.5869	1
rs2395519	4.58807	0.001	4.5881	1
rs7761182	4.58859	0.001	4.5886	1
rs3208105	-4.56813	0.0009	-4.5681	1
rs4403294	-4.56807	0.0009	-4.5681	1
rs9274535	-4.56666	0.0009	-4.5667	1
rs9274507	-4.56622	0.0009	-4.5662	1
rs9273713	-4.56582	0.0009	-4.5658	1
rs9274348	-4.56452	0.0009	-4.5645	1
rs9273423	-4.5644	0.0009	-4.5644	1
rs1142328	-4.56199	0.0009	-4.562	1
rs9274526	-4.56147	0.0009	-4.5615	1
rs4193	-4.56114	0.0009	-4.5611	1
rs9273777	-4.56077	0.0009	-4.5608	1
rs9273781	-4.56077	0.0009	-4.5608	1
rs9273442	-4.56048	0.0009	-4.5605	1
rs1130457	-4.55891	0.0009	-4.5589	1
rs9274112	-4.55827	0.0009	-4.5583	1
rs9273754	-4.55822	0.0009	-4.5582	1
rs9273498	-4.55808	0.0009	-4.5581	1
rs9273841	-4.55767	0.0009	-4.5577	1
rs1049133	-4.55661	0.0009	-4.5566	1
rs185812018	-4.55617	0.0009	-4.5562	1
rs9274478	-4.55563	0.0009	-4.5556	1
rs559673115	-4.55387	0.0009	-4.5539	1
rs9274579	-4.55234	0.0009	-4.5523	1
rs9272411	-4.55171	0.0009	-4.5517	1
rs3104367	-4.55045	0.0009	-4.5504	1
rs9273817	-4.54704	0.0009	-4.547	1
rs9273497	-4.54603	0.0009	-4.546	1
rs9273546	-4.54582	0.0009	-4.5458	1
rs1049055	-4.5447	0.0009	-4.5447	1
rs9273143	-4.5443	0.0009	-4.5443	1
rs3134976	-4.5443	0.0009	-4.5443	1
rs7770010	4.54618	0.0009	4.5462	1
rs9275138	4.5462	0.0009	4.5462	1
rs7754464	4.54765	0.0009	4.5476	1
rs9275086	4.54779	0.0009	4.5478	1
rs9275087	4.54781	0.0009	4.5478	1
rs28383181	4.54807	0.0009	4.5481	1
rs9274764	4.54845	0.0009	4.5484	1
rs9275112	4.54839	0.0009	4.5484	1
rs9275133	4.54852	0.0009	4.5485	1
rs9275101	4.54861	0.0009	4.5486	1
rs9275102	4.54861	0.0009	4.5486	1
rs9275131	4.54874	0.0009	4.5487	1
rs2856693	4.54904	0.0009	4.549	1
rs2760983	4.54947	0.0009	4.5495	1
rs9275145	4.55093	0.0009	4.5509	1
rs2454139	4.55127	0.0009	4.5513	1
rs9275103	4.55179	0.0009	4.5518	1
rs9275105	4.55179	0.0009	4.5518	1
rs9275118	4.55204	0.0009	4.552	1
rs9275088	4.55205	0.0009	4.5521	1
rs9275114	4.55213	0.0009	4.5521	1
rs9271628	4.55224	0.0009	4.5522	1
rs9275116	4.55215	0.0009	4.5522	1
rs7754885	4.55219	0.0009	4.5522	1
rs9274759	4.55298	0.0009	4.553	1
rs9275130	4.55405	0.0009	4.554	1
rs2856667	4.55405	0.0009	4.554	1
rs9275125	4.55483	0.0009	4.5548	1
rs9271624	4.55487	0.0009	4.5549	1
rs9275148	4.55488	0.0009	4.5549	1
rs9275123	4.55543	0.0009	4.5554	1
rs41269944	4.55648	0.0009	4.5565	1
rs6605556	4.55782	0.0009	4.5578	1
rs9271431	4.5581	0.0009	4.5581	1
rs9275162	4.55974	0.0009	4.5597	1
rs9275119	4.56074	0.0009	4.5607	1
rs3104378	4.56104	0.0009	4.561	1
rs2856695	4.56121	0.0009	4.5612	1
rs9275139	4.56193	0.0009	4.5619	1
rs2856689	4.56202	0.0009	4.562	1
rs2856685	4.56349	0.0009	4.5635	1
rs2856684	4.56349	0.0009	4.5635	1
rs9275136	4.56747	0.0009	4.5675	1
rs477515	4.56812	0.0009	4.5681	1
rs9274196	-4.54378	0.0008	-4.5438	1
rs9272642	-4.54303	0.0008	-4.543	1
rs9272643	-4.54303	0.0008	-4.543	1
rs762069821	-4.542	0.0008	-4.542	1
rs9274115	-4.54189	0.0008	-4.5419	1
rs9272528	-4.54136	0.0008	-4.5414	1
rs3830058	-4.5408	0.0008	-4.5408	1
rs9273139	-4.5389	0.0008	-4.5389	1
rs9273140	-4.53891	0.0008	-4.5389	1
rs9273141	-4.5386	0.0008	-4.5386	1
rs9273142	-4.5386	0.0008	-4.5386	1
rs9274436	-4.53808	0.0008	-4.5381	1
rs281862518	-4.5373	0.0008	-4.5373	1
rs281864275	-4.53584	0.0008	-4.5358	1
rs3134980	-4.53519	0.0008	-4.5352	1
rs9274242	-4.5351	0.0008	-4.5351	1
rs9274240	-4.53501	0.0008	-4.535	1
rs1049225	-4.53481	0.0008	-4.5348	1
rs9272599	-4.53179	0.0008	-4.5318	1
rs9274450	-4.5284	0.0008	-4.5284	1
rs17612576	-4.52518	0.0008	-4.5252	1
rs9273438	-4.52473	0.0008	-4.5247	1
rs28724234	-4.52377	0.0008	-4.5238	1
rs3134994	-4.52382	0.0008	-4.5238	1
rs9273084	-4.52371	0.0008	-4.5237	1
rs9272647	-4.52336	0.0008	-4.5234	1
rs9272656	-4.5226	0.0008	-4.5226	1
rs1140343	-4.52255	0.0008	-4.5226	1
rs3134981	-4.52181	0.0008	-4.5218	1
rs9273257	-4.52158	0.0008	-4.5216	1
rs9273020	-4.52136	0.0008	-4.5214	1
rs9273021	-4.52136	0.0008	-4.5214	1
rs9273013	-4.52122	0.0008	-4.5212	1
rs9273330	-4.52098	0.0008	-4.521	1
rs9279900	-4.52092	0.0008	-4.5209	1
rs9272958	-4.52004	0.0008	-4.52	1
rs9272634	-4.51959	0.0008	-4.5196	1
rs9274614	-4.51902	0.0008	-4.519	1
rs9272637	-4.51853	0.0008	-4.5185	1
rs3134987	-4.51835	0.0008	-4.5184	1
rs9270911	-4.5179	0.0008	-4.5179	1
rs9272555	-4.51755	0.0008	-4.5176	1
rs9272962	-4.51714	0.0008	-4.5171	1
rs3129753	4.51707	0.0008	4.5171	1
rs6941395	4.51781	0.0008	4.5178	1
rs9271579	4.51957	0.0008	4.5196	1
rs35874654	4.51957	0.0008	4.5196	1
rs2858329	4.52222	0.0008	4.5222	1
rs2516052	4.5314	0.0008	4.5314	1
rs9275143	4.53298	0.0008	4.533	1
rs2856679	4.53428	0.0008	4.5343	1
rs9275563	4.53529	0.0008	4.5353	1
rs2858330	4.5365	0.0008	4.5365	1
rs28383313	4.53753	0.0008	4.5375	1
rs4642516	4.539	0.0008	4.539	1
rs34965214	4.5406	0.0008	4.5406	1
rs9275135	4.54179	0.0008	4.5418	1
rs535476317	4.5421	0.0008	4.5421	1
rs3134979	-4.51496	0.0007	-4.515	1
rs9272556	-4.51483	0.0007	-4.5148	1
rs9273239	-4.51471	0.0007	-4.5147	1
rs9273240	-4.51471	0.0007	-4.5147	1
rs9272969	-4.51428	0.0007	-4.5143	1
rs28746792	-4.51419	0.0007	-4.5142	1
rs9273241	-4.51384	0.0007	-4.5138	1
rs9272581	-4.51367	0.0007	-4.5137	1
rs9272502	-4.5136	0.0007	-4.5136	1
rs9272609	-4.51363	0.0007	-4.5136	1
rs1063346	-4.51345	0.0007	-4.5134	1
rs3204428	-4.51345	0.0007	-4.5134	1
rs9274501	-4.51331	0.0007	-4.5133	1
rs9272584	-4.51317	0.0007	-4.5132	1
rs9272578	-4.5131	0.0007	-4.5131	1
rs9274637	-4.51294	0.0007	-4.5129	1
rs9272540	-4.51263	0.0007	-4.5126	1
rs3134982	-4.51229	0.0007	-4.5123	1
rs9274295	-4.5119	0.0007	-4.5119	1
rs1063348	-4.51175	0.0007	-4.5118	1
rs1130158	-4.51129	0.0007	-4.5113	1
rs9272661	-4.51072	0.0007	-4.5107	1
rs9272597	-4.51057	0.0007	-4.5106	1
rs9274300	-4.51031	0.0007	-4.5103	1
rs9272593	-4.51017	0.0007	-4.5102	1
rs9272594	-4.51017	0.0007	-4.5102	1
rs9273405	-4.51024	0.0007	-4.5102	1
rs17843619	-4.50998	0.0007	-4.51	1
rs9273027	-4.50953	0.0007	-4.5095	1
rs9273030	-4.509	0.0007	-4.509	1
rs3134970	-4.50876	0.0007	-4.5088	1
rs9273320	-4.50774	0.0007	-4.5077	1
rs550204266	-4.50764	0.0007	-4.5076	1
rs1143089	-4.50754	0.0007	-4.5075	1
rs9273236	-4.50733	0.0007	-4.5073	1
rs9272664	-4.50685	0.0007	-4.5068	1
rs9273234	-4.50682	0.0007	-4.5068	1
rs9273235	-4.50682	0.0007	-4.5068	1
rs9273232	-4.50674	0.0007	-4.5067	1
rs9273230	-4.50648	0.0007	-4.5065	1
rs9273231	-4.50652	0.0007	-4.5065	1
rs9275032	-4.50649	0.0007	-4.5065	1
rs9273399	-4.50602	0.0007	-4.506	1
rs9274270	-4.50559	0.0007	-4.5056	1
rs9274279	-4.50546	0.0007	-4.5055	1
rs9273146	-4.50536	0.0007	-4.5054	1
rs9273147	-4.50536	0.0007	-4.5054	1
rs9273406	-4.50439	0.0007	-4.5044	1
rs9274453	-4.50429	0.0007	-4.5043	1
rs4377824	-4.50435	0.0007	-4.5043	1
rs4516985	-4.50233	0.0007	-4.5023	1
rs17612625	-4.50212	0.0007	-4.5021	1
rs17612633	-4.50213	0.0007	-4.5021	1
rs17612555	-4.50113	0.0007	-4.5011	1
rs9272468	-4.50076	0.0007	-4.5008	1
rs1048726	-4.50069	0.0007	-4.5007	1
rs9272467	-4.50065	0.0007	-4.5006	1
rs9273158	-4.5004	0.0007	-4.5004	1
rs4516984	-4.50018	0.0007	-4.5002	1
rs9273156	-4.50006	0.0007	-4.5001	1
rs768229919	-4.49982	0.0007	-4.4998	1
rs9273328	-4.49871	0.0007	-4.4987	1
rs9273397	-4.49842	0.0007	-4.4984	1
rs17843584	-4.49776	0.0007	-4.4978	1
rs9273398	-4.49784	0.0007	-4.4978	1
rs9273024	-4.49733	0.0007	-4.4973	1
rs9271376	-4.49723	0.0007	-4.4972	1
rs9273396	-4.49722	0.0007	-4.4972	1
rs17612640	-4.49704	0.0007	-4.497	1
rs17843586	-4.49696	0.0007	-4.497	1
rs17843587	-4.49696	0.0007	-4.497	1
rs17612654	-4.49696	0.0007	-4.497	1
rs17612661	-4.49696	0.0007	-4.497	1
rs17843588	-4.49693	0.0007	-4.4969	1
rs9274269	-4.49672	0.0007	-4.4967	1
rs9274304	-4.49656	0.0007	-4.4966	1
rs3134992	-4.4965	0.0007	-4.4965	1
rs9272525	-4.4951	0.0007	-4.4951	1
rs9272971	-4.49492	0.0007	-4.4949	1
rs9272393	-4.49476	0.0007	-4.4948	1
rs9272974	-4.49477	0.0007	-4.4948	1
rs9272611	-4.49459	0.0007	-4.4946	1
rs9274565	-4.49464	0.0007	-4.4946	1
rs9272416	-4.49448	0.0007	-4.4945	1
rs1065036	-4.49361	0.0007	-4.4936	1
rs9273331	-4.49361	0.0007	-4.4936	1
rs9273136	-4.49287	0.0007	-4.4929	1
rs9273137	-4.49287	0.0007	-4.4929	1
rs35983205	-4.49288	0.0007	-4.4929	1
rs9273333	-4.49276	0.0007	-4.4928	1
rs9273332	-4.49274	0.0007	-4.4927	1
rs9272538	-4.49252	0.0007	-4.4925	1
rs9273119	-4.49243	0.0007	-4.4924	1
rs9273337	-4.49241	0.0007	-4.4924	1
rs9273118	-4.49212	0.0007	-4.4921	1
rs9272586	-4.49174	0.0007	-4.4917	1
rs9273114	-4.4914	0.0007	-4.4914	1
rs9272918	-4.49109	0.0007	-4.4911	1
rs9274207	-4.49111	0.0007	-4.4911	1
rs34843907	-4.49062	0.0007	-4.4906	1
rs17843578	-4.49049	0.0007	-4.4905	1
rs9273115	-4.4902	0.0007	-4.4902	1
rs9272628	-4.48992	0.0007	-4.4899	1
rs9272645	-4.48984	0.0007	-4.4898	1
rs281861581	-4.48892	0.0007	-4.4889	1
rs9272614	-4.48876	0.0007	-4.4888	1
rs9273710	-4.4885	0.0007	-4.4885	1
rs9273066	-4.48831	0.0007	-4.4883	1
rs5002185	-4.48817	0.0007	-4.4882	1
rs17843591	-4.48823	0.0007	-4.4882	1
rs17843592	-4.48822	0.0007	-4.4882	1
rs9273046	-4.48767	0.0007	-4.4877	1
rs9274543	-4.48749	0.0007	-4.4875	1
rs17612676	-4.48743	0.0007	-4.4874	1
rs17843589	-4.48743	0.0007	-4.4874	1
rs9274205	-4.48724	0.0007	-4.4872	1
rs9274298	-4.48686	0.0007	-4.4869	1
rs9273065	-4.48685	0.0007	-4.4868	1
rs9273112	-4.48651	0.0007	-4.4865	1
rs9273179	-4.48596	0.0007	-4.486	1
rs9273255	-4.48604	0.0007	-4.486	1
rs7757696	-4.4857	0.0007	-4.4857	1
rs9273185	-4.4857	0.0007	-4.4857	1
rs5002184	-4.48555	0.0007	-4.4856	1
rs9273253	-4.48561	0.0007	-4.4856	1
rs5002183	-4.48539	0.0007	-4.4854	1
rs5002182	-4.48539	0.0007	-4.4854	1
rs2760980	4.48676	0.0007	4.4868	1
rs9272742	4.48858	0.0007	4.4886	1
rs9271494	4.48937	0.0007	4.4894	1
rs9271580	4.49091	0.0007	4.4909	1
rs3129769	4.49091	0.0007	4.4909	1
rs9271532	4.49488	0.0007	4.4949	1
rs1391371	4.49697	0.0007	4.497	1
rs9275106	4.50057	0.0007	4.5006	1
rs9275154	4.51365	0.0007	4.5136	1
rs9273346	-4.48482	0.0006	-4.4848	1
rs9272346	-4.48468	0.0006	-4.4847	1
rs9274544	-4.48441	0.0006	-4.4844	1
rs1130151	-4.48434	0.0006	-4.4843	1
rs17612597	-4.48415	0.0006	-4.4842	1
rs9274545	-4.48419	0.0006	-4.4842	1
rs17612788	-4.48407	0.0006	-4.4841	1
rs17612604	-4.48396	0.0006	-4.484	1
rs1130152	-4.48394	0.0006	-4.4839	1
rs9272948	-4.48371	0.0006	-4.4837	1
rs1130155	-4.48353	0.0006	-4.4835	1
rs9272950	-4.4835	0.0006	-4.4835	1
rs9273251	-4.48342	0.0006	-4.4834	1
rs9272943	-4.48313	0.0006	-4.4831	1
rs17612683	-4.48279	0.0006	-4.4828	1
rs17612858	-4.48276	0.0006	-4.4828	1
rs9273250	-4.4826	0.0006	-4.4826	1
rs17612697	-4.48226	0.0006	-4.4823	1
rs9273053	-4.48211	0.0006	-4.4821	1
rs9273098	-4.48212	0.0006	-4.4821	1
rs9273096	-4.48198	0.0006	-4.482	1
rs9273134	-4.4819	0.0006	-4.4819	1
rs17612690	-4.48189	0.0006	-4.4819	1
rs9272917	-4.48175	0.0006	-4.4818	1
rs9274106	-4.48175	0.0006	-4.4818	1
rs9273135	-4.48164	0.0006	-4.4816	1
rs9273132	-4.48117	0.0006	-4.4812	1
rs9273321	-4.48066	0.0006	-4.4807	1
rs17843594	-4.48063	0.0006	-4.4806	1
rs9273319	-4.48041	0.0006	-4.4804	1
rs9274187	-4.48018	0.0006	-4.4802	1
rs1130430	-4.47974	0.0006	-4.4797	1
rs9273056	-4.47939	0.0006	-4.4794	1
rs9273430	-4.47934	0.0006	-4.4793	1
rs9274459	-4.47931	0.0006	-4.4793	1
rs9273124	-4.47921	0.0006	-4.4792	1
rs9273125	-4.47921	0.0006	-4.4792	1
rs9273191	-4.47871	0.0006	-4.4787	1
rs9273100	-4.47779	0.0006	-4.4778	1
rs9273372	-4.47755	0.0006	-4.4776	1
rs9273373	-4.47755	0.0006	-4.4776	1
rs9273427	-4.47755	0.0006	-4.4776	1
rs9273324	-4.47751	0.0006	-4.4775	1
rs9273101	-4.47744	0.0006	-4.4774	1
rs34719927	-4.47729	0.0006	-4.4773	1
rs9272670	-4.47693	0.0006	-4.4769	1
rs17613285	-4.47678	0.0006	-4.4768	1
rs9273188	-4.47658	0.0006	-4.4766	1
rs9273247	-4.47648	0.0006	-4.4765	1
rs9273248	-4.47648	0.0006	-4.4765	1
rs9273249	-4.47648	0.0006	-4.4765	1
rs9273086	-4.47638	0.0006	-4.4764	1
rs9273121	-4.47618	0.0006	-4.4762	1
rs9273122	-4.47618	0.0006	-4.4762	1
rs9273172	-4.47613	0.0006	-4.4761	1
rs1063349	-4.47589	0.0006	-4.4759	1
rs9273409	-4.47512	0.0006	-4.4751	1
rs9273382	-4.47496	0.0006	-4.475	1
rs36206058	-4.47494	0.0006	-4.4749	1
rs9272442	-4.47484	0.0006	-4.4748	1
rs3134993	-4.47453	0.0006	-4.4745	1
rs17613278	-4.47444	0.0006	-4.4744	1
rs9273412	-4.47415	0.0006	-4.4742	1
rs17843581	-4.47414	0.0006	-4.4741	1
rs9274546	-4.47402	0.0006	-4.474	1
rs17843582	-4.47385	0.0006	-4.4738	1
rs9273407	-4.47353	0.0006	-4.4735	1
rs9273069	-4.47337	0.0006	-4.4734	1
rs9272379	-4.47311	0.0006	-4.4731	1
rs9273074	-4.47274	0.0006	-4.4727	1
rs9273075	-4.47274	0.0006	-4.4727	1
rs9272976	-4.47237	0.0006	-4.4724	1
rs9273418	-4.4719	0.0006	-4.4719	1
rs9272563	-4.47173	0.0006	-4.4717	1
rs9273043	-4.4714	0.0006	-4.4714	1
rs1130034	-4.47094	0.0006	-4.4709	1
rs9272507	-4.47058	0.0006	-4.4706	1
rs17612541	-4.47058	0.0006	-4.4706	1
rs9273380	-4.47064	0.0006	-4.4706	1
rs17612533	-4.47037	0.0006	-4.4704	1
rs9274506	-4.46986	0.0006	-4.4699	1
rs17612781	-4.46928	0.0006	-4.4693	1
rs9272981	-4.46918	0.0006	-4.4692	1
rs17843580	-4.46893	0.0006	-4.4689	1
rs17612809	-4.46893	0.0006	-4.4689	1
rs9273433	-4.46882	0.0006	-4.4688	1
rs17612610	-4.46866	0.0006	-4.4687	1
rs9274292	-4.46872	0.0006	-4.4687	1
rs17612617	-4.46865	0.0006	-4.4686	1
rs9272725	-4.46837	0.0006	-4.4684	1
rs9273425	-4.46845	0.0006	-4.4684	1
rs34826728	-4.46808	0.0006	-4.4681	1
rs17843605	-4.46769	0.0006	-4.4677	1
rs9272376	-4.46755	0.0006	-4.4676	1
rs9272377	-4.46755	0.0006	-4.4676	1
rs9272520	-4.46762	0.0006	-4.4676	1
rs9273038	-4.46754	0.0006	-4.4675	1
rs17843568	-4.46734	0.0006	-4.4673	1
rs17843570	-4.46729	0.0006	-4.4673	1
rs9273279	-4.46691	0.0006	-4.4669	1
rs17843564	-4.46681	0.0006	-4.4668	1
rs17843565	-4.46681	0.0006	-4.4668	1
rs3104363	-4.46673	0.0006	-4.4667	1
rs9272474	-4.46674	0.0006	-4.4667	1
rs17843567	-4.46673	0.0006	-4.4667	1
rs9274564	-4.46673	0.0006	-4.4667	1
rs3104364	-4.46665	0.0006	-4.4666	1
rs9272756	-4.46665	0.0006	-4.4666	1
rs17843607	-4.46664	0.0006	-4.4666	1
rs9273288	-4.46654	0.0006	-4.4665	1
rs17612482	-4.46646	0.0006	-4.4665	1
rs17843563	-4.46642	0.0006	-4.4664	1
rs17612475	-4.46642	0.0006	-4.4664	1
rs9273291	-4.46632	0.0006	-4.4663	1
rs17612496	-4.46632	0.0006	-4.4663	1
rs78556970	-4.46631	0.0006	-4.4663	1
rs1048439	-4.46608	0.0006	-4.4661	1
rs9273277	-4.46612	0.0006	-4.4661	1
rs9273278	-4.46612	0.0006	-4.4661	1
rs9273294	-4.46606	0.0006	-4.4661	1
rs17843576	-4.46606	0.0006	-4.4661	1
rs9273273	-4.4652	0.0006	-4.4652	1
rs9273274	-4.46525	0.0006	-4.4652	1
rs9273275	-4.46523	0.0006	-4.4652	1
rs9273213	-4.46446	0.0006	-4.4645	1
rs9273443	-4.46437	0.0006	-4.4644	1
rs17843603	-4.46429	0.0006	-4.4643	1
rs9273218	-4.46409	0.0006	-4.4641	1
rs9273220	-4.4641	0.0006	-4.4641	1
rs9273225	-4.46408	0.0006	-4.4641	1
rs17612831	-4.46413	0.0006	-4.4641	1
rs9273224	-4.46405	0.0006	-4.464	1
rs9273355	-4.46368	0.0006	-4.4637	1
rs17843609	-4.46344	0.0006	-4.4634	1
rs9274529	-4.46345	0.0006	-4.4634	1
rs17613271	-4.46323	0.0006	-4.4632	1
rs17612727	-4.46307	0.0006	-4.4631	1
rs17612734	-4.46307	0.0006	-4.4631	1
rs17612741	-4.46312	0.0006	-4.4631	1
rs17612719	-4.46296	0.0006	-4.463	1
rs9273243	-4.46268	0.0006	-4.4627	1
rs17612748	-4.46262	0.0006	-4.4626	1
rs9273088	-4.46246	0.0006	-4.4625	1
rs9273244	-4.46253	0.0006	-4.4625	1
rs9273245	-4.46253	0.0006	-4.4625	1
rs9273259	-4.4624	0.0006	-4.4624	1
rs9273260	-4.4624	0.0006	-4.4624	1
rs17843600	-4.46242	0.0006	-4.4624	1
rs9273482	-4.46224	0.0006	-4.4622	1
rs17843573	-4.46212	0.0006	-4.4621	1
rs17843577	-4.46195	0.0006	-4.462	1
rs17843613	-4.4619	0.0006	-4.4619	1
rs9273413	-4.46175	0.0006	-4.4618	1
rs9273414	-4.46164	0.0006	-4.4616	1
rs9273376	-4.46127	0.0006	-4.4613	1
rs9273374	-4.46124	0.0006	-4.4612	1
rs9273493	-4.46119	0.0006	-4.4612	1
rs9273556	-4.4612	0.0006	-4.4612	1
rs1063355	-4.461	0.0006	-4.461	1
rs9273261	-4.46091	0.0006	-4.4609	1
rs9273350	-4.46067	0.0006	-4.4607	1
rs9273356	-4.46052	0.0006	-4.4605	1
rs9273176	-4.46045	0.0006	-4.4604	1
rs9273287	-4.46042	0.0006	-4.4604	1
rs9273441	-4.46022	0.0006	-4.4602	1
rs17843615	-4.45997	0.0006	-4.46	1
rs9273444	-4.45974	0.0006	-4.4597	1
rs9273445	-4.45974	0.0006	-4.4597	1
rs9273514	-4.45957	0.0006	-4.4596	1
rs9273515	-4.45957	0.0006	-4.4596	1
rs17843616	-4.45939	0.0006	-4.4594	1
rs9273209	-4.45929	0.0006	-4.4593	1
rs9273416	-4.45888	0.0006	-4.4589	1
rs9273483	-4.45889	0.0006	-4.4589	1
rs9273214	-4.45866	0.0006	-4.4587	1
rs9274510	-4.4587	0.0006	-4.4587	1
rs9273215	-4.45829	0.0006	-4.4583	1
rs9273309	-4.4578	0.0006	-4.4578	1
rs9272476	-4.45768	0.0006	-4.4577	1
rs9274573	-4.4576	0.0006	-4.4576	1
rs9273351	-4.45696	0.0006	-4.457	1
rs9274575	-4.4569	0.0006	-4.4569	1
rs17843595	-4.4568	0.0006	-4.4568	1
rs17843596	-4.4568	0.0006	-4.4568	1
rs9273352	-4.45668	0.0006	-4.4567	1
rs17843610	-4.45629	0.0006	-4.4563	1
rs3135006	-4.45614	0.0006	-4.4561	1
rs9273329	-4.45603	0.0006	-4.456	1
rs9273326	-4.45557	0.0006	-4.4556	1
rs9273559	-4.45561	0.0006	-4.4556	1
rs9273306	-4.45551	0.0006	-4.4555	1
rs9273307	-4.45551	0.0006	-4.4555	1
rs9272589	-4.45537	0.0006	-4.4554	1
rs116150265	-4.45537	0.0006	-4.4554	1
rs17843590	-4.45539	0.0006	-4.4554	1
rs9273524	-4.45543	0.0006	-4.4554	1
rs9272350	-4.45376	0.0006	-4.4538	1
rs9274540	-4.45332	0.0006	-4.4533	1
rs17612802	-4.45317	0.0006	-4.4532	1
rs3828798	-4.45323	0.0006	-4.4532	1
rs9274607	-4.45283	0.0006	-4.4528	1
rs9274283	-4.45262	0.0006	-4.4526	1
rs9273033	-4.4523	0.0006	-4.4523	1
rs9273034	-4.4523	0.0006	-4.4523	1
rs9274562	-4.45217	0.0006	-4.4522	1
rs17843611	-4.45205	0.0006	-4.452	1
rs9273509	-4.45195	0.0006	-4.452	1
rs9273510	-4.45195	0.0006	-4.452	1
rs9274549	-4.45182	0.0006	-4.4518	1
rs3828791	-4.45172	0.0006	-4.4517	1
rs9272473	-4.45142	0.0006	-4.4514	1
rs17612838	-4.45133	0.0006	-4.4513	1
rs9272484	-4.45109	0.0006	-4.4511	1
rs9274470	-4.45114	0.0006	-4.4511	1
rs9272497	-4.45097	0.0006	-4.451	1
rs9272482	-4.45086	0.0006	-4.4509	1
rs3828789	-4.45022	0.0006	-4.4502	1
rs3129720	-4.44976	0.0006	-4.4498	1
rs1049086	-4.44957	0.0006	-4.4496	1
rs1049057	-4.44879	0.0006	-4.4488	1
rs3129719	-4.44874	0.0006	-4.4487	1
rs9273800	-4.44836	0.0006	-4.4484	1
rs9271726	4.45785	0.0006	4.4578	1
rs9271419	4.46248	0.0006	4.4625	1
rs3997832	4.47528	0.0006	4.4753	1
rs2647042	4.47547	0.0006	4.4755	1
rs2133036	4.48185	0.0006	4.4818	1
rs6917729	4.48338	0.0006	4.4834	1
rs9273343	-4.44685	0.0005	-4.4469	1
rs796429679	-4.44664	0.0005	-4.4466	1
rs9274561	-4.44627	0.0005	-4.4463	1
rs3828806	-4.44592	0.0005	-4.4459	1
rs3828807	-4.44592	0.0005	-4.4459	1
rs9273584	-4.44574	0.0005	-4.4457	1
rs9273479	-4.4452	0.0005	-4.4452	1
rs9274554	-4.44505	0.0005	-4.445	1
rs9274438	-4.44441	0.0005	-4.4444	1
rs9273311	-4.44403	0.0005	-4.444	1
rs9273314	-4.44354	0.0005	-4.4435	1
rs9273317	-4.44351	0.0005	-4.4435	1
rs9273318	-4.44351	0.0005	-4.4435	1
rs9273312	-4.44342	0.0005	-4.4434	1
rs9273313	-4.44344	0.0005	-4.4434	1
rs9273315	-4.44332	0.0005	-4.4433	1
rs9274660	-4.44242	0.0005	-4.4424	1
rs1049092	-4.44197	0.0005	-4.442	1
rs9272509	-4.44165	0.0005	-4.4416	1
rs17843681	-4.44054	0.0005	-4.4405	1
rs3828811	-4.44036	0.0005	-4.4404	1
rs281864453	-4.43985	0.0005	-4.4398	1
rs17612935	-4.43964	0.0005	-4.4396	1
rs9274551	-4.43881	0.0005	-4.4388	1
rs17843683	-4.43816	0.0005	-4.4382	1
rs17843684	-4.43816	0.0005	-4.4382	1
rs17613326	-4.43816	0.0005	-4.4382	1
rs9272389	-4.43814	0.0005	-4.4381	1
rs17843682	-4.43804	0.0005	-4.438	1
rs17613305	-4.43794	0.0005	-4.4379	1
rs17613312	-4.43794	0.0005	-4.4379	1
rs17613299	-4.4378	0.0005	-4.4378	1
rs17843679	-4.43771	0.0005	-4.4377	1
rs17843680	-4.43771	0.0005	-4.4377	1
rs9272387	-4.4376	0.0005	-4.4376	1
rs9274584	-4.4372	0.0005	-4.4372	1
rs9274548	-4.43648	0.0005	-4.4365	1
rs9272568	-4.43636	0.0005	-4.4364	1
rs9274583	-4.43625	0.0005	-4.4362	1
rs9273271	-4.43607	0.0005	-4.4361	1
rs9274587	-4.43455	0.0005	-4.4346	1
rs9272513	-4.4343	0.0005	-4.4343	1
rs3187964	-4.43391	0.0005	-4.4339	1
rs9274592	-4.43287	0.0005	-4.4329	1
rs17612865	-4.43257	0.0005	-4.4326	1
rs9274594	-4.43259	0.0005	-4.4326	1
rs17612878	-4.43229	0.0005	-4.4323	1
rs17612872	-4.43218	0.0005	-4.4322	1
rs9273264	-4.43202	0.0005	-4.432	1
rs17612887	-4.43166	0.0005	-4.4317	1
rs9274555	-4.43157	0.0005	-4.4316	1
rs9274556	-4.43157	0.0005	-4.4316	1
rs9273267	-4.43147	0.0005	-4.4315	1
rs9273269	-4.43153	0.0005	-4.4315	1
rs9274557	-4.43137	0.0005	-4.4314	1
rs17843618	-4.4313	0.0005	-4.4313	1
rs9274669	-4.42713	0.0005	-4.4271	1
rs9272567	-4.42613	0.0005	-4.4261	1
rs17843676	-4.42585	0.0005	-4.4258	1
rs17843606	-4.42495	0.0005	-4.425	1
rs17843621	-4.42257	0.0005	-4.4226	1
rs9273339	-4.42134	0.0005	-4.4213	1
rs17612893	-4.41844	0.0005	-4.4184	1
rs9274537	-4.41694	0.0005	-4.4169	1
rs9274536	-4.41641	0.0005	-4.4164	1
rs9273534	-4.41392	0.0005	-4.4139	1
rs2854273	-4.41382	0.0005	-4.4138	1
rs9273166	-4.41353	0.0005	-4.4135	1
rs3020628	-4.41325	0.0005	-4.4132	1
rs17843624	-4.41208	0.0005	-4.4121	1
rs9273168	-4.41163	0.0005	-4.4116	1
rs17613257	-4.41129	0.0005	-4.4113	1
rs17613264	-4.41129	0.0005	-4.4113	1
rs9274595	-4.41126	0.0005	-4.4113	1
rs9273170	-4.41121	0.0005	-4.4112	1
rs9274177	-4.40939	0.0005	-4.4094	1
rs9274176	-4.40927	0.0005	-4.4093	1
rs9274596	-4.40876	0.0005	-4.4088	1
rs9273160	-4.408	0.0005	-4.408	1
rs9273163	-4.40743	0.0005	-4.4074	1
rs9274552	-4.40652	0.0005	-4.4065	1
rs3129726	-4.40587	0.0005	-4.4059	1
rs3135190	-4.40292	0.0005	-4.4029	1
rs9272491	-4.40245	0.0005	-4.4024	1
rs9275146	4.40473	0.0005	4.4047	1
rs9271408	4.40709	0.0005	4.4071	1
rs2516051	4.40983	0.0005	4.4098	1
rs585305	4.42003	0.0005	4.42	1
rs41268942	4.42375	0.0005	4.4238	1
rs1281947	4.42642	0.0005	4.4264	1
rs3104371	4.44058	0.0005	4.4406	1
rs2395518	4.44141	0.0005	4.4414	1
rs9272494	-4.40038	0.0004	-4.4004	1
rs9272488	-4.39946	0.0004	-4.3995	1
rs9272355	-4.39884	0.0004	-4.3988	1
rs9272357	-4.39884	0.0004	-4.3988	1
rs17843671	-4.39652	0.0004	-4.3965	1
rs17613243	-4.39652	0.0004	-4.3965	1
rs17613250	-4.39409	0.0004	-4.3941	1
rs9272565	-4.39345	0.0004	-4.3934	1
rs9274580	-4.39244	0.0004	-4.3924	1
rs9274581	-4.39244	0.0004	-4.3924	1
rs9274582	-4.39244	0.0004	-4.3924	1
rs17613181	-4.39146	0.0004	-4.3915	1
rs17613153	-4.39115	0.0004	-4.3912	1
rs17613167	-4.39118	0.0004	-4.3912	1
rs17613174	-4.39118	0.0004	-4.3912	1
rs17843661	-4.39125	0.0004	-4.3912	1
rs17843662	-4.39125	0.0004	-4.3912	1
rs9273242	-4.39042	0.0004	-4.3904	1
rs143613112	-4.39016	0.0004	-4.3902	1
rs3020625	-4.38929	0.0004	-4.3893	1
rs9273544	-4.38839	0.0004	-4.3884	1
rs9273547	-4.38357	0.0004	-4.3836	1
rs3135001	-4.37968	0.0004	-4.3797	1
rs3134995	-4.37621	0.0004	-4.3762	1
rs9274274	-4.37445	0.0004	-4.3745	1
rs9274273	-4.37275	0.0004	-4.3728	1
rs17612928	-4.3727	0.0004	-4.3727	1
rs9272798	-4.37188	0.0004	-4.3719	1
rs9272799	-4.37188	0.0004	-4.3719	1
rs9272800	-4.37177	0.0004	-4.3718	1
rs9272801	-4.37177	0.0004	-4.3718	1
rs9272587	-4.36684	0.0004	-4.3668	1
rs3134997	-4.35473	0.0004	-4.3547	1
rs9272744	4.34466	0.0004	4.3447	1
rs3207983	4.34929	0.0004	4.3493	1
rs9274663	4.35062	0.0004	4.3506	1
rs9275089	4.35669	0.0004	4.3567	1
rs9275091	4.35677	0.0004	4.3568	1
rs2133035	4.35702	0.0004	4.357	1
rs9274695	4.36111	0.0004	4.3611	1
rs9275069	4.36164	0.0004	4.3616	1
rs9275070	4.36159	0.0004	4.3616	1
rs9272466	4.36289	0.0004	4.3629	1
rs12722061	4.36422	0.0004	4.3642	1
rs9275160	4.36777	0.0004	4.3678	1
rs149839148	4.36866	0.0004	4.3687	1
rs9272021	4.37112	0.0004	4.3711	1
rs9271409	4.37199	0.0004	4.372	1
rs9275073	4.38179	0.0004	4.3818	1
rs9275082	4.38439	0.0004	4.3844	1
rs9273014	4.385	0.0004	4.385	1
rs28383384	4.38651	0.0004	4.3865	1
rs28383385	4.38651	0.0004	4.3865	1
rs9272461	4.39359	0.0004	4.3936	1
rs9275081	4.39565	0.0004	4.3956	1
rs9272865	4.39676	0.0004	4.3968	1
rs9272871	4.39796	0.0004	4.398	1
rs28371168	4.39796	0.0004	4.398	1
rs9275078	4.40128	0.0004	4.4013	1
rs9271578	-4.33792	0.0003	-4.3379	1
rs3134966	-4.33563	0.0003	-4.3356	1
rs9274284	-4.32695	0.0003	-4.327	1
rs9271588	-4.31596	0.0003	-4.316	1
rs9272625	-4.3136	0.0003	-4.3136	1
rs9272736	4.29712	0.0003	4.2971	1
rs9271497	4.30087	0.0003	4.3009	1
rs9271583	4.30268	0.0003	4.3027	1
rs9271582	4.30288	0.0003	4.3029	1
rs482044	4.30322	0.0003	4.3032	1
rs3104393	4.3036	0.0003	4.3036	1
rs3104372	4.30477	0.0003	4.3048	1
rs9271682	4.31159	0.0003	4.3116	1
rs28383378	4.3116	0.0003	4.3116	1
rs28383379	4.31167	0.0003	4.3117	1
rs145443211	4.31811	0.0003	4.3181	1
rs9271486	4.31819	0.0003	4.3182	1
rs79351547	4.31891	0.0003	4.3189	1
rs116022266	4.31892	0.0003	4.3189	1
rs9272774	4.31987	0.0003	4.3199	1
rs397843773	4.32021	0.0003	4.3202	1
rs28383380	4.32086	0.0003	4.3209	1
rs75076975	4.32309	0.0003	4.3231	1
rs9275084	4.3234	0.0003	4.3234	1
rs9275085	4.3234	0.0003	4.3234	1
rs9271516	4.32355	0.0003	4.3236	1
rs9275007	4.32683	0.0003	4.3268	1
rs9271509	4.32886	0.0003	4.3289	1
rs28383439	4.33033	0.0003	4.3303	1
rs9271571	4.33044	0.0003	4.3304	1
rs9271398	4.33853	0.0003	4.3385	1
rs41268940	4.34224	0.0003	4.3422	1
rs28383395	4.34367	0.0003	4.3437	1
rs28383396	4.34367	0.0003	4.3437	1
