# Supplementary material for: Genome‐Wide Association Analyses of HPV16 and HPV18 Seropositivity Identify Susceptibility Loci for Cervical Cancer
Source: J Med Virol. 2025 Jan 31;97(2):e70195. doi: 10.1002/jmv.70195 (PMC11786146; doi:10.1002/jmv.70195)
Supplement: Supplementary file 11 — Supporting information. [file JMV-97-e70195-s007.xlsx]

## Sheet: Sup. Table 9
	Supplementary Table 9: Further results after logistic regression analyses.
	Cervical intraepithelial neoplasia was separated into LSIL/low-grade (CIN1 + CIN2<30years) and HSIL/high-grade (CIN2≥30years + CIN3) subgroups. Invasive cervical cancer was further divided into squamous epithelial cell carcinoma and adenocarcinoma. High-risk dysplasia (CIN2≥30years + CIN3) and invasive cancer were also combined in joint analysis. HSIL & invasive cancers were further stratified by…
	SNPID	rs1538484 (HPV16+)				rs116254510 (HPV16+, HPV16/18+)				rs73233323 (HPV16+, HPV16/18+)				rs991757 (HPV16+, HPV16/18+)				rs146307395 (HPV18+)				rs184130019 (HPV18+)				rs201023310 (HPV18+)				rs76087720 (HPV18+)				rs72997863 (HPV18+)				rs59072183 (HPV18+)				rs62485639 (HPV18+)				rs80182073 (HPV18+)
	Sub groups	Controls	Cases	OR(95%CI)	p value	Controls	Cases	OR(95%CI)	p value	Controls	Cases	OR(95%CI)	p value	Controls	Cases	OR(95%CI)	p value	Controls	Cases	OR(95%CI)	p value	Controls	Cases	OR(95%CI)	p value	Controls	Cases	OR(95%CI)	p value	Controls	Cases	OR(95%CI)	p value	Controls	Cases	OR(95%CI)	p value	Controls	Cases	OR(95%CI)	p value	Controls	Cases	OR(95%CI)	p value	Controls	Cases	OR(95%CI)	p value
	Overall	1071	1350	0.88(0.63-1.22)	0.438	1072	1357	1.08(0.71-1.64)	0.732	1073	1345	0.93(0.72-1.21)	0.6	895	1326	0.98(0.86-1.12)	0.806	1070	1325	0.73(0.44-1.21)	0.225	1063	1349	0.99(0.60-1.62)	0.953	1073	1354	0.72(0.47-1.09)	0.12	1073	1353	0.92(0.57-1.47)	0.72	1062	1335	0.91(0.73-1.14)	0.428	1066	1331	0.93(0.82-1.05)	0.255	1072	1336	0.96(0.85-1.09)	0.535	905	1351	1.00(0.72-1.40)	0.995
	Dysplasias	1071	879	0.94(0.65-1.36)	0.745	1072	881	0.97(0.60-1.56)	0.888	1073	877	0.96(0.72-1.28)	0.771	895	871	1.03(0.89-1.19)	0.708	1070	858	0.67(0.37-1.20)	0.174	1063	878	1.17(0.69-1.97)	0.568	1073	880	0.73(0.45-1.18)	0.196	1073	880	1.07(0.64-1.77)	0.803	1062	865	0.92(0.72-1.18)	0.522	1066	874	0.94(0.81-1.08)	0.364	1072	871	0.89(0.77-1.03)	0.125	905	880	0.97(0.67-1.41)	0.891
	LSIL	1071	199	1.14(0.64-2.02)	0.655	1072	199	0.54(0.19-1.54)	0.25	1073	199	0.82(0.49-1.38)	0.447	895	196	1.06(0.83-1.35)	0.652	1070	194	0.52(0.16-1.70)	0.282	1063	198	1.70(0.81-3.58)	0.16	1073	199	0.98(0.47-2.03)	0.96	1073	199	1.51(0.72-3.14)	0.274	1062	195	0.61(0.37-1.01)	0.055	1066	196	0.81(0.63-1.03)	0.089	1072	197	0.97(0.76-1.24)	0.801	905	199	0.80(0.41-1.56)	0.51
	HSIL	1071	680	0.88(0.59-1.32)	0.544	1072	682	1.09(0.66-1.80)	0.731	1073	678	1.00(0.74-1.36)	0.998	895	675	1.02(0.87-1.19)	0.801	1070	664	0.71(0.38-1.32)	0.28	1063	680	1.00(0.56-1.81)	0.987	1073	681	0.66(0.39-1.13)	0.128	1073	681	0.94(0.53-1.65)	0.819	1062	670	1.01(0.78-1.31)	0.921	1066	678	0.98(0.84-1.14)	0.76	1072	674	0.87(0.75-1.02)	0.083	905	681	1.03(0.69-1.52)	0.899
	Invasive	1071	471	0.76(0.47-1.23)	0.263	1072	476	1.28(0.75-2.19)	0.36	1073	468	0.88(0.61-1.27)	0.508	895	455	0.90(0.75-1.08)	0.252	1070	467	0.86(0.45-1.66)	0.657	1063	471	0.65(0.30-1.42)	0.282	1073	474	0.69(0.38-1.25)	0.226	1073	473	0.64(0.31-1.34)	0.239	1062	470	0.90(0.66-1.22)	0.488	1066	457	0.91(0.77-1.09)	0.307	1072	465	1.09(0.92-1.29)	0.316	905	471	1.05(0.67-1.63)	0.842
	Adenocarcinoma	1071	75	0.87(0.32-2.36)	0.782	1072	75	1.49(0.52-4.29)	0.458	1073	74	1.24(0.62-2.45)	0.547	895	71	0.96(0.65-1.41)	0.831	1070	73	0.92(0.22-3.76)	0.906	1063	74	.	.	1073	75	0.98(0.32-3.00)	0.968	1073	75	0.46(0.06-3.28)	0.435	1062	74	1.44(0.82-2.52)	0.206	1066	73	0.92(0.63-1.35)	0.687	1072	75	1.14(0.79-1.64)	0.473	905	74	1.08(0.42-2.72)	0.878
	Squamous carcinoma	1071	363	0.72(0.42-1.24)	0.233	1072	368	1.20(0.66-2.18)	0.54	1073	361	0.87(0.58-1.30)	0.488	895	352	0.89(0.73-1.08)	0.248	1070	363	0.92(0.46-1.86)	0.822	1063	366	0.73(0.32-1.66)	0.456	1073	366	0.69(0.36-1.34)	0.272	1073	365	0.56(0.23-1.33)	0.186	1062	363	0.82(0.58-1.16)	0.262	1066	356	0.91(0.75-1.10)	0.308	1072	357	1.06(0.88-1.28)	0.521	905	365	1.00(0.61-1.63)	0.998
	Invasive + HSIL	1071	1151	0.83(0.58-1.18)	0.302	1072	1158	1.17(0.76-1.80)	0.472	1073	1146	0.95(0.73-1.25)	0.727	895	1130	0.97(0.85-1.11)	0.681	1070	1131	0.77(0.46-1.29)	0.321	1063	1151	0.86(0.51-1.46)	0.575	1073	1155	0.67(0.43-1.05)	0.082	1073	1154	0.81(0.49-1.35)	0.427	1062	1140	0.97(0.77-1.21)	0.764	1066	1135	0.95(0.83-1.09)	0.453	1072	1139	0.96(0.84-1.09)	0.533	905	1152	1.03(0.73-1.46)	0.85
	HPV16+ve Overall	1071	346	0.66(0.37-1.17)	0.157	1072	351	0.86(0.43-1.69)	0.656	1073	342	0.74(0.47-1.14)	0.172	895	331	0.92(0.75-1.13)	0.412	1070	344	0.40(0.14-1.11)	0.079	1063	347	0.88(0.40-1.91)	0.743	1073	348	0.79(0.42-1.48)	0.463	1073	347	0.49(0.19-1.25)	0.136	1062	339	0.86(0.61-1.22)	0.401	1066	342	0.89(0.74-1.09)	0.265	1072	340	1.12(0.93-1.35)	0.244	905	348	1.05(0.64-1.71)	0.844
	HPV16+ve Invasive + HSIL	1071	324	0.66(0.36-1.18)	0.162	1072	329	0.92(0.46-1.81)	0.801	1073	320	0.72(0.46-1.14)	0.164	895	309	0.93(0.76-1.15)	0.522	1070	323	0.42(0.15-1.18)	0.101	1063	325	0.71(0.30-1.69)	0.437	1073	326	0.84(0.45-1.57)	0.582	1073	325	0.32(0.10-1.03)	0.056	1062	320	0.85(0.59-1.21)	0.368	1066	320	0.88(0.72-1.08)	0.235	1072	318	1.14(0.94-1.39)	0.174	905	326	1.12(0.69-1.83)	0.643
	HPV18+ve Overall	1071	121	0.81(0.35-1.85)	0.614	1072	121	1.14(0.44-2.95)	0.785	1073	120	1.35(0.80-2.29)	0.263	895	119	0.82(0.60-1.12)	0.217	1070	120	0.29(0.04-2.07)	0.215	1063	121	0.64(0.15-2.62)	0.533	1073	120	0.63(0.20-1.96)	0.427	1073	121	0.84(0.26-2.69)	0.763	1062	117	1.06(0.64-1.76)	0.826	1066	121	0.83(0.61-1.12)	0.22	1072	121	1.11(0.83-1.49)	0.485	905	121	0.78(0.33-1.83)	0.572
	HPV18+ve Invasive + HSIL	1071	113	0.86(0.38-1.98)	0.73	1072	113	1.23(0.47-3.18)	0.675	1073	112	1.45(0.85-2.46)	0.169	895	111	0.82(0.59-1.14)	0.233	1070	113	0.30(0.04-2.20)	0.237	1063	113	0.35(0.05-2.51)	0.294	1073	112	0.67(0.22-2.09)	0.494	1073	113	0.60(0.15-2.47)	0.481	1062	111	1.12(0.67-1.87)	0.66	1066	113	0.83(0.60-1.13)	0.237	1072	113	1.16(0.86-1.57)	0.335	905	113	0.70(0.28-1.75)	0.443
	HPV16/18+ve Overall	1071	438	0.71(0.43-1.17)	0.181	1072	443	0.99(0.55-1.80)	0.98	1073	434	0.91(0.63-1.31)	0.611	895	423	0.92(0.76-1.10)	0.361	1070	436	0.39(0.15-1.00)	0.05	1063	439	0.70(0.32-1.52)	0.366	1073	440	0.79(0.45-1.41)	0.431	1073	439	0.54(0.24-1.22)	0.139	1062	430	0.89(0.65-1.21)	0.452	1066	434	0.89(0.74-1.06)	0.196	1072	432	1.12(0.94-1.32)	0.21	905	440	0.97(0.61-1.54)	0.911
	HPV16/18+ve Invasive + HSIL	1071	411	0.71(0.42-1.20)	0.203	1072	416	1.06(0.59-1.92)	0.849	1073	407	0.92(0.63-1.34)	0.661	895	396	0.93(0.77-1.13)	0.478	1070	410	0.41(0.16-1.06)	0.066	1063	412	0.56(0.23-1.35)	0.196	1073	413	0.84(0.47-1.49)	0.554	1073	412	0.41(0.16-1.06)	0.065	1062	406	0.89(0.65-1.22)	0.471	1066	407	0.88(0.73-1.06)	0.169	1072	405	1.14(0.96-1.36)	0.136	905	413	1.00(0.63-1.59)	0.998
	HPVOther+ve Overall	1071	91	0.72(0.26-1.95)	0.517	1072	91	1.22(0.43-3.49)	0.714	1073	91	0.78(0.36-1.67)	0.52	895	89	0.75(0.52-1.08)	0.122	1070	89	1.49(0.53-4.14)	0.448	1063	90	0.43(0.06-3.12)	0.406	1073	90	0.57(0.14-2.24)	0.417	1073	91	1.82(0.72-4.61)	0.21	1062	88	0.85(0.45-1.60)	0.604	1066	89	0.88(0.62-1.25)	0.467	1072	91	1.17(0.84-1.63)	0.363	905	90	0.35(0.08-1.43)	0.143
	HPVOther+ve Invasive + HSIL	1071	69	0.94(0.35-2.55)	0.907	1072	69	1.63(0.57-4.70)	0.366	1073	69	0.88(0.39-2.01)	0.76	895	68	0.78(0.51-1.17)	0.232	1070	68	1.93(0.69-5.39)	0.208	1063	68	.	.	1073	68	0.74(0.19-2.89)	0.66	1073	69	0.97(0.24-3.98)	0.969	1062	68	1.01(0.52-1.97)	0.981	1066	67	0.86(0.58-1.29)	0.477	1072	69	1.10(0.75-1.61)	0.631	905	68	0.23(0.03-1.66)	0.145
[truncated: 4 more columns]
