# Supplementary material for: Genome‐Wide Association Analyses of HPV16 and HPV18 Seropositivity Identify Susceptibility Loci for Cervical Cancer
Source: J Med Virol. 2025 Jan 31;97(2):e70195. doi: 10.1002/jmv.70195 (PMC11786146; doi:10.1002/jmv.70195)
Supplement: Supplementary file 12 — Supporting information. [file JMV-97-e70195-s013.xlsx]

## Sheet: Sup. Table 10
Supplementary Table 10: Detailed HaploReg v4.2 results per SNP and linked SNPs at R2 ≥ 0.8.
Query SNP: rs9272293 and variants with r2 >= 0.8
chr	pos (hg38)	LD_x000D_ (r²)	LD_x000D_ (D')	variant	Ref	Alt	AFR_x000D_ freq	AMR_x000D_ freq	ASN_x000D_ freq	EUR_x000D_ freq	SiPhy_x000D_ cons	Promoter_x000D_ histone marks	Enhancer_x000D_ histone marks	DNAse	Proteins_x000D_ bound	Motifs_x000D_ changed	NHGRI/EBI_x000D_ GWAS hits	GRASP QTL_x000D_ hits	Selected eQTL_x000D_ hits	GENCODE_x000D_ genes	dbSNP_x000D_ func annot
6	32635965	1	1	rs9272293	A	G	0.41	0.59	0.56	0.54		BLD	4 tissues	BLD,BLD		AP-2rep,CTCF,Rad21			227 hits	HLA-DQA1
Query SNP: rs17867660 and variants with r2 >= 0.8
chr	pos (hg38)	LD	LD	variant	Ref	Alt	AFR	AMR	ASN	EUR	SiPhy	Promoter	Enhancer	DNAse	Proteins	Motifs	NHGRI/EBI	GRASP QTL	Selected eQTL	GENCODE	dbSNP
		(r²)	(D')				freq	freq	freq	freq	cons	histone marks	histone marks		bound	changed	GWAS hits	hits	hits	genes	func annot
7	90420854	0.81	0.93	rs13222596	G	A	0.19	0.24	0.08	0.41			BRST			4 altered motifs			2 hits	CLDN12
7	90421091	0.81	0.93	rs12704535	G	T	0.19	0.24	0.08	0.41			BRST, SKIN			GATA,Ik-1			2 hits	CLDN12
7	90429934	0.82	0.93	rs11764237	C	T	0.19	0.24	0.08	0.41						CEBPB			2 hits	CLDN12
7	90434447	0.81	0.93	rs13225527	C	T	0.19	0.24	0.08	0.41						RXRA			2 hits	CLDN12
7	90438174	0.83	0.93	rs7807342	A	C	0.18	0.23	0.08	0.41						Pax-4			2 hits	CLDN12
7	90438862	0.83	0.93	rs6962296	T	G	0.19	0.23	0.08	0.41						4 altered motifs			2 hits	CLDN12
7	90438900	0.83	0.93	rs6980322	C	T	0.19	0.23	0.08	0.41									2 hits	CLDN12
7	90444092	0.83	0.94	rs10487112	G	T	0.26	0.25	0.08	0.41						AIRE,HDAC2,PPAR			3 hits	CLDN12
7	90446312	1	1	rs17867660	G	A	0.25	0.24	0.08	0.40			PLCNT, VAS	5 tissues		BCL,STAT		1 hit	2 hits	CLDN12
Query SNP: rs11658042 and variants with r2 >= 0.8
chr	pos (hg38)	LD	LD	variant	Ref	Alt	AFR	AMR	ASN	EUR	SiPhy	Promoter	Enhancer	DNAse	Proteins	Motifs	NHGRI/EBI	GRASP QTL	Selected eQTL	GENCODE	dbSNP
		(r²)	(D')				freq	freq	freq	freq	cons	histone marks	histone marks		bound	changed	GWAS hits	hits	hits	genes	func annot
17	35163972	0.84	0.94	rs8079654	G	A	0.00	0.06	0.00	0.10			BLD	ESDR,PLCNT,MUS				1 hit	12 hits	UNC45B	intronic
17	35175859	1	1	rs11658042	C	T	0.00	0.09	0.00	0.11			6 tissues			Irf,Pax-5			13 hits	UNC45B	intronic
Query SNP: rs6084436 and variants with r2 >= 0.8
chr	pos (hg38)	LD	LD	variant	Ref	Alt	AFR	AMR	ASN	EUR	SiPhy	Promoter	Enhancer	DNAse	Proteins	Motifs	NHGRI/EBI	GRASP QTL	Selected eQTL	GENCODE	dbSNP
		(r²)	(D')				freq	freq	freq	freq	cons	histone marks	histone marks		bound	changed	GWAS hits	hits	hits	genes	func annot
20	3686434	1	1	rs6084436	C	T	0.03	0.06	0.00	0.08			10 tissues	MUS		Nrf1				535bp 3' of SIGLEC1
Query SNP: rs742625 and variants with r2 >= 0.8
chr	pos (hg38)	LD	LD	variant	Ref	Alt	AFR	AMR	ASN	EUR	SiPhy	Promoter	Enhancer	DNAse	Proteins	Motifs	NHGRI/EBI	GRASP QTL	Selected eQTL	GENCODE	dbSNP
		(r²)	(D')				freq	freq	freq	freq	cons	histone marks	histone marks		bound	changed	GWAS hits	hits	hits	genes	func annot
20	17882910	1	1	rs742625	C	A	0.07	0.02	0.09	0.02		SPLN, LIV	12 tissues	6 tissues						4.5kb 3' of RP5-905G11.3
		1	1	rs11470312	CCA	C	0.06	0.02	0.00	0.02			14 tissues	4 tissues		Foxp3,HNF4,Irf				2.2kb 3' of RP5-905G11.3
20	17887340	1	1	rs6080888	C	A	0.06	0.02	0.00	0.02			9 tissues	LIV		Myc,SREBP,Sp4				22bp 3' of RP5-905G11.3
Query SNP: rs114272671 and variants with r2 >= 0.8
chr	pos (hg38)	LD	LD	variant	Ref	Alt	AFR	AMR	ASN	EUR	SiPhy	Promoter	Enhancer	DNAse	Proteins	Motifs	NHGRI/EBI	GRASP QTL	Selected eQTL	GENCODE	dbSNP
		(r²)	(D')				freq	freq	freq	freq	cons	histone marks	histone marks		bound	changed	GWAS hits	hits	hits	genes	func annot
5	144159865	0.8	0.94	rs187863151	C	T	0.00	0.01	0.01	0.02						7 altered motifs				YIPF5	3'-UTR
5	144232440	0.85	0.95	rs76468214	C	T	0.00	0.00	0.00	0.03				PANC		5 altered motifs				KCTD16	intronic
5	144297785	1	1	rs114272671	C	T	0.00	0.09	0.00	0.03			ESC	IPSC		6 altered motifs				KCTD16	intronic
5	144362536	0.9	0.95	rs75439986	G	A	0.00	0.08	0.00	0.03						TEF				KCTD16	intronic
Query SNP: rs12207703 and variants with r2 >= 0.8
chr	pos (hg38)	LD	LD	variant	Ref	Alt	AFR	AMR	ASN	EUR	SiPhy	Promoter	Enhancer	DNAse	Proteins	Motifs	NHGRI/EBI	GRASP QTL	Selected eQTL	GENCODE	dbSNP
		(r²)	(D')				freq	freq	freq	freq	cons	histone marks	histone marks		bound	changed	GWAS hits	hits	hits	genes	func annot
6	13064164	0.81	1	rs9381653	T	A	0.04	0.30	0.51	0.29				BRN,BRN		6 altered motifs				PHACTR1	intronic
6	13067230	1	1	rs12207703	T	G	0.04	0.22	0.51	0.25			4 tissues			Hoxd10				PHACTR1	intronic
Query SNP: rs115851441 and variants with r2 >= 0.8
chr	pos (hg38)	LD_x000D_ (r²)	LD_x000D_ (D')	variant	Ref	Alt	AFR_x000D_ freq	AMR_x000D_ freq	ASN_x000D_ freq	EUR_x000D_ freq	SiPhy_x000D_ cons	Promoter_x000D_ histone marks	Enhancer_x000D_ histone marks	DNAse	Proteins_x000D_ bound	Motifs_x000D_ changed	NHGRI/EBI_x000D_ GWAS hits	GRASP QTL_x000D_ hits	Selected eQTL_x000D_ hits	GENCODE_x000D_ genes	dbSNP_x000D_ func annot
5	1717436	0.84	0.96	rs140986303	C	G	0.02	0.02	0	0.03						HNF4				7.7kb 5' of CTD-2587M23.1
5	1721252	1	1	rs869780	T	C	0.04	0.02	0	0.03										3.9kb 5' of CTD-2587M23.1
5	1721565	1	1	rs17533510	G	A	0.03	0.02	0	0.03						Foxj2,Pou2f2				3.6kb 5' of CTD-2587M23.1
5	1724787	1	1	rs115851441	G	C	0.01	0.04	0.01	0.03		ESC, IPSC, BLD	6 tissues			9 altered motifs				361bp 5' of CTD-2587M23.1
Query SNP: rs72808738 and variants with r2 >= 0.8
chr	pos (hg38)	LD_x000D_ (r²)	LD_x000D_ (D')	variant	Ref	Alt	AFR_x000D_ freq	AMR_x000D_ freq	ASN_x000D_ freq	EUR_x000D_ freq	SiPhy_x000D_ cons	Promoter_x000D_ histone marks	Enhancer_x000D_ histone marks	DNAse	Proteins_x000D_ bound	Motifs_x000D_ changed	NHGRI/EBI_x000D_ GWAS hits	GRASP QTL_x000D_ hits	Selected eQTL_x000D_ hits	GENCODE_x000D_ genes	dbSNP_x000D_ func annot
5	143690133	1	1	rs72808738	T	G	0.01	0.04	0.00	0.03					SETDB1	7 altered motifs				CTB-57H20.1
5	143698795	0.84	1	rs149275268	TGA	T	0.00	0.01	0.00	0.03			7 tissues	6 tissues	GR,MAX,P300	15 altered motifs				CTB-57H20.1
Query SNP: rs76710445 and variants with r2 >= 0.8
chr	pos (hg38)	LD_x000D_ (r²)	LD_x000D_ (D')	variant	Ref	Alt	AFR_x000D_ freq	AMR_x000D_ freq	ASN_x000D_ freq	EUR_x000D_ freq	SiPhy_x000D_ cons	Promoter_x000D_ histone marks	Enhancer_x000D_ histone marks	DNAse	Proteins_x000D_ bound	Motifs_x000D_ changed	NHGRI/EBI_x000D_ GWAS hits	GRASP QTL_x000D_ hits	Selected eQTL_x000D_ hits	GENCODE_x000D_ genes	dbSNP_x000D_ func annot
7	134021073	1	1	rs76710445	G	A	0.00	0.01	0.00	0.02			HRT	BRN		CTCF				EXOC4	intronic
Query SNP: rs79316639 and variants with r2 >= 0.8
chr	pos (hg38)	LD_x000D_ (r²)	LD_x000D_ (D')	variant	Ref	Alt	AFR_x000D_ freq	AMR_x000D_ freq	ASN_x000D_ freq	EUR_x000D_ freq	SiPhy_x000D_ cons	Promoter_x000D_ histone marks	Enhancer_x000D_ histone marks	DNAse	Proteins_x000D_ bound	Motifs_x000D_ changed	NHGRI/EBI_x000D_ GWAS hits	GRASP QTL_x000D_ hits	Selected eQTL_x000D_ hits	GENCODE_x000D_ genes	dbSNP_x000D_ func annot
2	4780975	0.8	0.89	rs77258487	C	T	0.00	0.02	0.00	0.03				BRST		Zbtb12				46kb 3' of SNORA31
2	4786989	0.8	0.89	rs75898990	G	A	0.01	0.02	0.00	0.03						CTCF				40kb 3' of SNORA31
2	4789104	0.8	0.89	rs79987795	A	G	0.01	0.02	0.00	0.03						Mef2				38kb 3' of SNORA31
2	4790437	0.8	0.89	rs1446132	A	G	0.01	0.02	0.00	0.03										37kb 3' of SNORA31
2	4790750	0.8	0.89	rs80014827	C	G	0.01	0.02	0.00	0.03						RREB-1				36kb 3' of SNORA31
2	4790804	0.8	0.89	rs74751198	A	G	0.03	0.03	0.00	0.03						HNF6				36kb 3' of SNORA31
2	4792417	0.8	0.89	rs148684156	CAT	C	0.01	0.02	0.00	0.03						PEBP,SRF,TATA				35kb 3' of SNORA31
2	4796170	0.8	0.89	rs115736190	A	G	0.01	0.02	0.00	0.03						12 altered motifs				31kb 3' of SNORA31
2	4797109	0.8	0.89	rs150398961	AG	A	0.01	0.02	0.00	0.03						12 altered motifs				30kb 3' of SNORA31
2	4802570	0.8	0.89	rs79092174	C	T	0.00	0.02	0.00	0.03						4 altered motifs				24kb 3' of SNORA31
2	4806898	0.8	0.89	rs77399946	C	T	0.00	0.02	0.00	0.03						5 altered motifs				20kb 3' of SNORA31
2	4809038	0.8	0.89	rs114968736	T	C	0.00	0.02	0.00	0.03						9 altered motifs				18kb 3' of SNORA31
2	4811577	0.8	0.89	rs79683746	C	A	0.00	0.02	0.00	0.03						EBF				15kb 3' of SNORA31
2	4811682	0.8	0.89	rs77388207	T	C	0.00	0.02	0.00	0.03						4 altered motifs				15kb 3' of SNORA31
2	4813860	0.8	0.89	rs76514602	G	A	0.00	0.02	0.00	0.03										13kb 3' of SNORA31
2	4816615	0.8	0.89	rs190256733	G	A	0.00	0.02	0.00	0.03						9 altered motifs				10kb 3' of SNORA31
2	4818324	0.8	0.89	rs78764113	G	A	0.00	0.02	0.00	0.03						CACD				8.7kb 3' of SNORA31
2	4822266	0.8	0.89	rs78215506	A	G	0.00	0.02	0.00	0.03						NF-I				4.7kb 3' of SNORA31
2	4822592	0.8	0.89	rs75392910	T	G	0.00	0.02	0.00	0.03										4.4kb 3' of SNORA31
2	4822757	0.8	0.89	rs116402373	T	A	0.00	0.02	0.00	0.03						8 altered motifs				4.2kb 3' of SNORA31
2	4822940	0.8	0.89	rs147963687	12-mer	T	0.00	0.02	0.00	0.03						10 altered motifs				4.1kb 3' of SNORA31
2	4823174	0.8	0.89	rs74463187	A	G	0.00	0.02	0.00	0.03						Pou1f1				3.8kb 3' of SNORA31
2	4823183	0.8	0.89	rs77858352	A	T	0.00	0.02	0.00	0.03						4 altered motifs				3.8kb 3' of SNORA31
2	4823452	0.8	0.89	rs78275478	C	T	0.00	0.02	0.00	0.03				BRN						3.5kb 3' of SNORA31
2	4823787	0.8	0.89	rs78027858	C	A	0.00	0.02	0.00	0.03				BRN		12 altered motifs				3.2kb 3' of SNORA31
2	4824150	0.8	0.89	rs76373485	G	A	0.00	0.02	0.00	0.03						TATA				2.9kb 3' of SNORA31
2	4824300	0.8	0.89	rs79462023	T	G	0.00	0.02	0.00	0.03						PU.1				2.7kb 3' of SNORA31
2	4824314	0.8	0.89	rs74381962	T	C	0.00	0.02	0.00	0.03						GATA				2.7kb 3' of SNORA31
2	4824533	0.8	0.89	rs76481735	C	T	0.00	0.02	0.00	0.03						GR				2.5kb 3' of SNORA31
2	4825072	0.8	0.89	rs75464493	G	T	0.00	0.02	0.00	0.03						5 altered motifs				1.9kb 3' of SNORA31
2	4825279	0.8	0.89	rs76206899	A	G	0.00	0.02	0.00	0.03										1.7kb 3' of SNORA31
2	4825479	0.8	0.89	rs75975063	A	G	0.00	0.02	0.00	0.03										1.5kb 3' of SNORA31
2	4825653	0.8	0.89	rs75642873	T	A	0.00	0.02	0.00	0.03										1.3kb 3' of SNORA31
2	4825702	0.8	0.89	rs79413726	T	C	0.00	0.02	0.00	0.03						8 altered motifs				1.3kb 3' of SNORA31
2	4825952	0.8	0.89	rs79460811	G	C	0.00	0.02	0.00	0.03						E2F,RXRA				1kb 3' of SNORA31
2	4826182	0.8	0.89	rs114970527	T	C	0.00	0.02	0.00	0.03						6 altered motifs				818bp 3' of SNORA31
2	4826326	0.8	0.89	rs74854764	T	C	0.00	0.02	0.00	0.03										674bp 3' of SNORA31
2	4826685	0.8	0.89	rs76411356	A	G	0.00	0.02	0.00	0.03						GATA				315bp 3' of SNORA31
2	4826868	0.8	0.89	rs77839374	T	C	0.00	0.02	0.00	0.03			BRN	BRN		4 altered motifs				132bp 3' of SNORA31
2	4827469	0.8	0.89	rs200747376	TAC	T	0.00	0.02	0.00	0.03			BRN			4 altered motifs				384bp 5' of SNORA31
2	4827857	0.8	0.89	rs78462728	T	C	0.00	0.02	0.00	0.03			BRN			DMRT1,Sox				772bp 5' of SNORA31
2	4828451	0.8	0.89	rs79479834	G	T	0.00	0.02	0.00	0.03			BRST, BRN			8 altered motifs				1.4kb 5' of SNORA31
2	4828902	0.84	0.94	rs201255163	GA	G	0.00	0.02	0.00	0.02			BRST, BRN			MZF1::1-4,Sox				1.8kb 5' of SNORA31
2	4829297	0.8	0.89	rs74583731	C	T	0.00	0.02	0.00	0.03						Evi-1				2.2kb 5' of SNORA31
2	4831667	0.8	0.89	rs78271428	C	T	0.00	0.02	0.00	0.03				BRN		7 altered motifs				4.6kb 5' of SNORA31
2	4832621	0.8	0.89	rs76892232	T	C	0.00	0.02	0.00	0.03						Dobox4				5.5kb 5' of SNORA31
2	4832892	0.8	0.89	rs78840685	T	C	0.00	0.02	0.00	0.03					MAFK	DMRT5,HEN1,Mrg1::Hoxa9				5.8kb 5' of SNORA31
2	4833446	0.8	0.89	rs80030208	A	C	0.00	0.02	0.00	0.03						EBF				6.4kb 5' of SNORA31
2	4833644	0.8	0.89	rs76289567	T	C	0.00	0.02	0.00	0.03						30 altered motifs				6.6kb 5' of SNORA31
2	4833802	0.8	0.89	rs80226078	A	G	0.00	0.02	0.00	0.03						17 altered motifs				6.7kb 5' of SNORA31
2	4834291	0.8	0.89	rs79201362	C	G	0.00	0.02	0.00	0.03						Osr,Sox				7.2kb 5' of SNORA31
2	4834709	0.8	0.89	rs76090681	C	T	0.00	0.02	0.00	0.03						PTF1-beta,RXRA				7.6kb 5' of SNORA31
2	4835476	0.8	0.89	rs76949625	A	T	0.00	0.02	0.00	0.03						8 altered motifs				8.4kb 5' of SNORA31
2	4835539	0.8	0.89	rs79061563	A	T	0.00	0.02	0.00	0.03						10 altered motifs				8.5kb 5' of SNORA31
2	4835658	0.8	0.89	rs76910055	C	A	0.00	0.02	0.00	0.03						AP-1,Foxm1				8.6kb 5' of SNORA31
2	4836624	0.8	0.89	rs116558803	A	T	0.00	0.02	0.00	0.03						8 altered motifs				9.5kb 5' of SNORA31
2	4836696	0.8	0.89	rs78037953	A	G	0.00	0.02	0.00	0.03						Irf,PLZF				9.6kb 5' of SNORA31
2	4837940	0.8	0.89	rs74467218	G	C	0.00	0.02	0.00	0.03						LBP-1,Pax-5,STAT				11kb 5' of SNORA31
2	4838049	0.8	0.89	rs80010258	T	C	0.00	0.02	0.00	0.03						Nkx2,Pbx-1				11kb 5' of SNORA31
2	4839285	0.8	0.89	rs79634897	T	C	0.00	0.02	0.00	0.03			BRN			10 altered motifs				12kb 5' of SNORA31
2	4840147	0.8	0.89	rs76024479	C	A	0.01	0.02	0.00	0.03			BRN			6 altered motifs				13kb 5' of SNORA31
2	4843070	0.95	1	rs115624161	C	T	0.00	0.02	0.00	0.02						STAT				16kb 5' of SNORA31
2	4843848	0.95	1	rs114849105	C	T	0.01	0.02	0.00	0.02						Pou3f2				17kb 5' of SNORA31
2	4844052	0.95	1	rs74981065	T	A	0.00	0.02	0.00	0.02			LNG, GI			5 altered motifs				17kb 5' of SNORA31
2	4850822	0.95	1	rs76941650	T	A	0.00	0.02	0.00	0.02						8 altered motifs				24kb 5' of SNORA31
2	4851949	0.95	1	rs76285029	G	A	0.02	0.02	0.00	0.02						CDP,DMRT5				25kb 5' of SNORA31
2	4852947	0.95	1	rs74997532	T	A	0.02	0.02	0.00	0.02			BRST			4 altered motifs				26kb 5' of SNORA31
2	4855297	0.95	1	rs113676123	G	T	0.03	0.02	0.00	0.02						E2A,Myf,TCF12				28kb 5' of SNORA31
2	4857049	0.95	1	rs74999426	T	C	0.00	0.02	0.00	0.02						Zfp410				30kb 5' of SNORA31
2	4857200	0.95	1	rs74823520	C	T	0.00	0.02	0.00	0.02						Dobox4,NF-kappaB,Nkx6-1				30kb 5' of SNORA31
2	4857351	0.95	1	rs76985875	G	A	0.00	0.02	0.00	0.02						HNF4				30kb 5' of SNORA31
2	4857843	0.95	1	rs114490154	T	C	0.00	0.02	0.00	0.02						7 altered motifs				31kb 5' of SNORA31
2	4860803	0.95	1	rs75309998	G	A	0.02	0.02	0.00	0.02				ESDR		CEBPB,Dlx2				34kb 5' of SNORA31
2	4865455	0.95	1	rs79559346	C	T	0.00	0.02	0.00	0.02						Zfp410				38kb 5' of SNORA31
2	4868741	0.95	1	rs74346371	G	A	0.00	0.02	0.00	0.02				MUS						42kb 5' of SNORA31
2	4869290	0.95	1	rs78325522	C	A	0.00	0.02	0.00	0.02			BRN		MAFF,MAFK					42kb 5' of SNORA31
2	4869655	0.95	1	rs78812913	G	C	0.00	0.02	0.00	0.02										43kb 5' of SNORA31
2	4872838	0.95	1	rs115411297	A	T	0.01	0.02	0.00	0.02						6 altered motifs				46kb 5' of SNORA31
2	4873737	0.95	1	rs150020126	G	A	0.00	0.02	0.00	0.02			ESDR, BRST, SKIN	SKIN						47kb 5' of SNORA31
2	4874543	0.95	1	rs77998361	C	G	0.00	0.02	0.00	0.02			6 tissues	LNG		6 altered motifs				47kb 5' of SNORA31
2	4878485	0.89	0.95	rs78876053	T	C	0.00	0.02	0.00	0.03			BRN			Nanog,SRF,TATA				51kb 5' of SNORA31
2	4881680	0.89	0.95	rs116599271	C	T	0.01	0.02	0.00	0.03						RXR::LXR,RXRA				55kb 5' of SNORA31
2	4888594	0.89	0.95	rs115115334	A	G	0.00	0.02	0.00	0.03						7 altered motifs				57kb 5' of U6
2	4888951	0.89	0.95	rs114735609	G	A	0.00	0.02	0.00	0.03						CDP,Pou1f1				56kb 5' of U6
2	4889196	0.89	0.95	rs76172058	A	T	0.00	0.02	0.01	0.03						6 altered motifs				56kb 5' of U6
2	4890156	0.89	0.95	rs77373346	A	G	0.05	0.02	0.00	0.03						14 altered motifs				55kb 5' of U6
2	4890967	0.89	0.95	rs111795869	A	C	0.04	0.02	0.00	0.03						5 altered motifs				54kb 5' of U6
2	4891661	0.89	0.95	rs76118837	G	A	0.04	0.02	0.00	0.03										54kb 5' of U6
2	4892821	0.89	0.95	rs6731936	G	A	0.04	0.02	0.00	0.03						E2F,Ets,Klf7				52kb 5' of U6
2	4892970	0.89	0.95	rs115650252	C	A	0.05	0.02	0.00	0.03						15 altered motifs				52kb 5' of U6
2	4893251	0.89	0.95	rs75166973	A	T	0.04	0.02	0.00	0.03						5 altered motifs				52kb 5' of U6
2	4894167	0.89	0.95	rs17020190	C	G	0.06	0.02	0.00	0.03						Pou1f1,Sox				51kb 5' of U6
2	4894883	0.89	0.95	rs75815530	A	G	0.01	0.02	0.00	0.03			ESDR							50kb 5' of U6
2	4896733	0.89	0.95	rs60894691	T	C	0.00	0.02	0.00	0.03										49kb 5' of U6
2	4898844	1	1	rs79316639	A	G	0.00	0.02	0.00	0.03			4 tissues	7 tissues	CJUN,STAT3	4 altered motifs				46kb 5' of U6
2	4901146	1	1	rs75982211	C	A	0.00	0.01	0.00	0.03			ESDR, BRN	ESDR		HDAC2,SP1,STAT				44kb 5' of U6
2	4906153	0.89	0.95	rs60250667	C	T	0.08	0.02	0.00	0.03						Smad3				39kb 5' of U6
2	4907002	0.9	1	rs76833201	A	G	0.05	0.02	0.00	0.03						AP-2rep,RBP-Jkappa				38kb 5' of U6
Query SNP: rs13288372 and variants with r2 >= 0.8
chr	pos (hg38)	LD_x000D_ (r²)	LD_x000D_ (D')	variant	Ref	Alt	AFR_x000D_ freq	AMR_x000D_ freq	ASN_x000D_ freq	EUR_x000D_ freq	SiPhy_x000D_ cons	Promoter_x000D_ histone marks	Enhancer_x000D_ histone marks	DNAse	Proteins_x000D_ bound	Motifs_x000D_ changed	NHGRI/EBI_x000D_ GWAS hits	GRASP QTL_x000D_ hits	Selected eQTL_x000D_ hits	GENCODE_x000D_ genes	dbSNP_x000D_ func annot
9	130192893	0.8	1	rs740918	G	A	0.20	0.32	0.15	0.20		PANC, GI	12 tissues	4 tissues		Znf143				NCS1	intronic
9	130193174	0.82	-1	rs10819611	C	T	0.25	0.55	0.85	0.72				IPSC,KID						NCS1	intronic
9	130193207	1	1	rs13288372	G	C	0.32	0.36	0.15	0.24		PANC, GI	12 tissues	5 tissues		4 altered motifs				NCS1	intronic
