# Supplementary material for: Genome‐Wide Association Analyses of HPV16 and HPV18 Seropositivity Identify Susceptibility Loci for Cervical Cancer
Source: J Med Virol. 2025 Jan 31;97(2):e70195. doi: 10.1002/jmv.70195 (PMC11786146; doi:10.1002/jmv.70195)
Supplement: Supplementary file 13 — Supporting information. [file JMV-97-e70195-s001.xlsx]

## Sheet: Sup. Table 11
Supplementary Table 11: Detailed RegulomeDB results per SNP and linked SNPs at R2 ≥ 0.8.
chrom	start	end	rsid	probability_score	ranking	.	ChIP	Chromatin_accessibility	Footprint	PWM	IC_matched_max	IC_max	QTL	Footprint_matched	PWM_matched
chr7	90073405	90073406	rs10487112	0.18412	7	{'adipose tissue': '0.05443', 'adrenal gland': '0.05443', 'arterial blood vessel': '0.05443', 'blood': '0.05443', 'blood vessel': '0.05443', 'bone element': '0.05443', 'bone marrow': '0.05443', 'brain': '0.05443', 'breast': '0.05443', 'colon': '0.05443', 'connective tissue': '0.05443', 'ear': '0.05443', 'embryo': '0.05443', 'endocrine gland': '0.05443', 'epithelium': '0.05443', 'esophagus': '0.05…	FALSE	FALSE	FALSE	FALSE	0	0	FALSE	FALSE	FALSE
chr9	132955452	132955453	rs10819611	0.55436	1f	{'adipose tissue': '0.16387', 'adrenal gland': '0.16387', 'arterial blood vessel': '0.16387', 'blood': '0.16387', 'blood vessel': '0.16387', 'bone element': '0.16387', 'bone marrow': '0.16387', 'brain': '0.16387', 'breast': '0.16387', 'colon': '0.16387', 'connective tissue': '0.16387', 'ear': '0.16387', 'embryo': '0.16387', 'endocrine gland': '0.16387', 'epithelium': '0.16387', 'esophagus': '0.16…	TRUE	TRUE	FALSE	FALSE	0	0	FALSE	FALSE	TRUE
chr2	4938556	4938557	rs111795869	0.16346	6	{'adipose tissue': '0.04832', 'adrenal gland': '0.04832', 'arterial blood vessel': '0.04832', 'blood': '0.04832', 'blood vessel': '0.04832', 'bone element': '0.04832', 'bone marrow': '0.04832', 'brain': '0.04832', 'breast': '0.04832', 'colon': '0.04832', 'connective tissue': '0.04832', 'ear': '0.04832', 'embryo': '0.04832', 'endocrine gland': '0.04832', 'epithelium': '0.04832', 'esophagus': '0.04…	FALSE	FALSE	FALSE	FALSE	0	1.91	TRUE	FALSE	FALSE
chr2	4902886	4902887	rs113676123	0.18412	7	{'adipose tissue': '0.05443', 'adrenal gland': '0.05443', 'arterial blood vessel': '0.05443', 'blood': '0.05443', 'blood vessel': '0.05443', 'bone element': '0.05443', 'bone marrow': '0.05443', 'brain': '0.05443', 'breast': '0.05443', 'colon': '0.05443', 'connective tissue': '0.05443', 'ear': '0.05443', 'embryo': '0.05443', 'endocrine gland': '0.05443', 'epithelium': '0.05443', 'esophagus': '0.05…	FALSE	FALSE	FALSE	FALSE	0	0	FALSE	FALSE	FALSE
chr5	143677347	143677348	rs114272671	0.51981	5	{'adipose tissue': '0.15366', 'adrenal gland': '0.15366', 'arterial blood vessel': '0.15366', 'blood': '0.15366', 'blood vessel': '0.15366', 'bone element': '0.15366', 'bone marrow': '0.15366', 'brain': '0.15366', 'breast': '0.15366', 'colon': '0.15366', 'connective tissue': '0.15366', 'ear': '0.15366', 'embryo': '0.15366', 'endocrine gland': '0.15366', 'epithelium': '0.15366', 'esophagus': '0.15…	FALSE	TRUE	FALSE	FALSE	0	1.64	TRUE	FALSE	FALSE
chr2	4905432	4905433	rs114490154	0.18412	7	{'adipose tissue': '0.05443', 'adrenal gland': '0.05443', 'arterial blood vessel': '0.05443', 'blood': '0.05443', 'blood vessel': '0.05443', 'bone element': '0.05443', 'bone marrow': '0.05443', 'brain': '0.05443', 'breast': '0.05443', 'colon': '0.05443', 'connective tissue': '0.05443', 'ear': '0.05443', 'embryo': '0.05443', 'endocrine gland': '0.05443', 'epithelium': '0.05443', 'esophagus': '0.05…	FALSE	FALSE	FALSE	FALSE	0	0	FALSE	FALSE	FALSE
chr20	17865796	17865797	rs11470312	0.60906	4	{'adipose tissue': '0.18004', 'adrenal gland': '0.18004', 'arterial blood vessel': '0.18004', 'blood': '0.18004', 'blood vessel': '0.18004', 'bone element': '0.18004', 'bone marrow': '0.18004', 'brain': '0.18004', 'breast': '0.18004', 'colon': '0.18004', 'connective tissue': '0.18004', 'ear': '0.18004', 'embryo': '0.18004', 'endocrine gland': '0.18004', 'epithelium': '0.18004', 'esophagus': '0.18…	TRUE	TRUE	FALSE	FALSE	0	0	FALSE	FALSE	FALSE
chr2	4936540	4936541	rs114735609	0.18412	7	{'adipose tissue': '0.05443', 'adrenal gland': '0.05443', 'arterial blood vessel': '0.05443', 'blood': '0.05443', 'blood vessel': '0.05443', 'bone element': '0.05443', 'bone marrow': '0.05443', 'brain': '0.05443', 'breast': '0.05443', 'colon': '0.05443', 'connective tissue': '0.05443', 'ear': '0.05443', 'embryo': '0.05443', 'endocrine gland': '0.05443', 'epithelium': '0.05443', 'esophagus': '0.05…	FALSE	FALSE	FALSE	FALSE	0	0	FALSE	FALSE	FALSE
chr2	4891437	4891438	rs114849105	0.13454	5	{'adipose tissue': '0.03977', 'adrenal gland': '0.03977', 'arterial blood vessel': '0.03977', 'blood': '0.03977', 'blood vessel': '0.03977', 'bone element': '0.03977', 'bone marrow': '0.03977', 'brain': '0.03977', 'breast': '0.03977', 'colon': '0.03977', 'connective tissue': '0.03977', 'ear': '0.03977', 'embryo': '0.03977', 'endocrine gland': '0.03977', 'epithelium': '0.03977', 'esophagus': '0.03…	FALSE	TRUE	FALSE	FALSE	0	0	FALSE	FALSE	FALSE
chr2	4856627	4856628	rs114968736	0.13454	5	{'adipose tissue': '0.03977', 'adrenal gland': '0.03977', 'arterial blood vessel': '0.03977', 'blood': '0.03977', 'blood vessel': '0.03977', 'bone element': '0.03977', 'bone marrow': '0.03977', 'brain': '0.03977', 'breast': '0.03977', 'colon': '0.03977', 'connective tissue': '0.03977', 'ear': '0.03977', 'embryo': '0.03977', 'endocrine gland': '0.03977', 'epithelium': '0.03977', 'esophagus': '0.03…	FALSE	TRUE	FALSE	FALSE	0	0	FALSE	FALSE	FALSE
chr2	4873771	4873772	rs114970527	0.44531	6	{'adipose tissue': '0.13163', 'adrenal gland': '0.13163', 'arterial blood vessel': '0.13163', 'blood': '0.13163', 'blood vessel': '0.13163', 'bone element': '0.13163', 'bone marrow': '0.13163', 'brain': '0.13163', 'breast': '0.13163', 'colon': '0.13163', 'connective tissue': '0.13163', 'ear': '0.13163', 'embryo': '0.13163', 'endocrine gland': '0.13163', 'epithelium': '0.13163', 'esophagus': '0.13…	FALSE	FALSE	FALSE	FALSE	0	0.79	TRUE	FALSE	FALSE
chr2	4936183	4936184	rs115115334	0.42214	6	{'adipose tissue': '0.12478', 'adrenal gland': '0.12478', 'arterial blood vessel': '0.12478', 'blood': '0.12478', 'blood vessel': '0.12478', 'bone element': '0.12478', 'bone marrow': '0.12478', 'brain': '0.12478', 'breast': '0.12478', 'colon': '0.12478', 'connective tissue': '0.12478', 'ear': '0.12478', 'embryo': '0.12478', 'endocrine gland': '0.12478', 'epithelium': '0.12478', 'esophagus': '0.12…	FALSE	FALSE	FALSE	FALSE	0	1.97	TRUE	FALSE	FALSE
chr2	4920427	4920428	rs115411297	0.0135	5	{'adipose tissue': '0.00399', 'adrenal gland': '0.00399', 'arterial blood vessel': '0.00399', 'blood': '0.00399', 'blood vessel': '0.00399', 'bone element': '0.00399', 'bone marrow': '0.00399', 'brain': '0.00399', 'breast': '0.00399', 'colon': '0.00399', 'connective tissue': '0.00399', 'ear': '0.00399', 'embryo': '0.00399', 'endocrine gland': '0.00399', 'epithelium': '0.00399', 'esophagus': '0.00…	FALSE	TRUE	FALSE	FALSE	0	0.06	TRUE	FALSE	FALSE
chr2	4890659	4890660	rs115624161	0.18412	7	{'adipose tissue': '0.05443', 'adrenal gland': '0.05443', 'arterial blood vessel': '0.05443', 'blood': '0.05443', 'blood vessel': '0.05443', 'bone element': '0.05443', 'bone marrow': '0.05443', 'brain': '0.05443', 'breast': '0.05443', 'colon': '0.05443', 'connective tissue': '0.05443', 'ear': '0.05443', 'embryo': '0.05443', 'endocrine gland': '0.05443', 'epithelium': '0.05443', 'esophagus': '0.05…	FALSE	FALSE	FALSE	FALSE	0	0	FALSE	FALSE	FALSE
chr2	4940559	4940560	rs115650252	0.16346	6	{'adipose tissue': '0.04832', 'adrenal gland': '0.04832', 'arterial blood vessel': '0.04832', 'blood': '0.04832', 'blood vessel': '0.04832', 'bone element': '0.04832', 'bone marrow': '0.04832', 'brain': '0.04832', 'breast': '0.04832', 'colon': '0.04832', 'connective tissue': '0.04832', 'ear': '0.04832', 'embryo': '0.04832', 'endocrine gland': '0.04832', 'epithelium': '0.04832', 'esophagus': '0.04…	FALSE	FALSE	FALSE	FALSE	0	1.91	TRUE	FALSE	FALSE
chr2	4843759	4843760	rs115736190	0.16346	6	{'adipose tissue': '0.04832', 'adrenal gland': '0.04832', 'arterial blood vessel': '0.04832', 'blood': '0.04832', 'blood vessel': '0.04832', 'bone element': '0.04832', 'bone marrow': '0.04832', 'brain': '0.04832', 'breast': '0.04832', 'colon': '0.04832', 'connective tissue': '0.04832', 'ear': '0.04832', 'embryo': '0.04832', 'endocrine gland': '0.04832', 'epithelium': '0.04832', 'esophagus': '0.04…	FALSE	FALSE	FALSE	FALSE	0	1.91	TRUE	FALSE	FALSE
chr5	1724901	1724902	rs115851441	0.64249	2b	{'adipose tissue': '0.18992', 'adrenal gland': '0.18992', 'arterial blood vessel': '0.18992', 'blood': '0.33127', 'blood vessel': '0.18992', 'bone element': '0.18992', 'bone marrow': '0.18992', 'brain': '0.18992', 'breast': '0.18992', 'colon': '0.18992', 'connective tissue': '0.18992', 'ear': '0.18992', 'embryo': '0.33127', 'endocrine gland': '0.33127', 'epithelium': '0.33127', 'esophagus': '0.18…	TRUE	TRUE	TRUE	FALSE	0	1.4	TRUE	FALSE	FALSE
chr2	4870346	4870347	rs116402373	0.4787	6	{'adipose tissue': '0.1415', 'adrenal gland': '0.1415', 'arterial blood vessel': '0.1415', 'blood': '0.1415', 'blood vessel': '0.1415', 'bone element': '0.1415', 'bone marrow': '0.1415', 'brain': '0.1415', 'breast': '0.1415', 'colon': '0.1415', 'connective tissue': '0.1415', 'ear': '0.1415', 'embryo': '0.1415', 'endocrine gland': '0.1415', 'epithelium': '0.1415', 'esophagus': '0.1415', 'exocrine …	FALSE	FALSE	FALSE	FALSE	0	1.46	TRUE	FALSE	FALSE
chr2	4884213	4884214	rs116558803	0.53625	6	{'adipose tissue': '0.15852', 'adrenal gland': '0.15852', 'arterial blood vessel': '0.15852', 'blood': '0.15852', 'blood vessel': '0.15852', 'bone element': '0.15852', 'bone marrow': '0.15852', 'brain': '0.15852', 'breast': '0.15852', 'colon': '0.15852', 'connective tissue': '0.15852', 'ear': '0.15852', 'embryo': '0.15852', 'endocrine gland': '0.15852', 'epithelium': '0.15852', 'esophagus': '0.15…	FALSE	FALSE	FALSE	FALSE	0	1.77	TRUE	FALSE	FALSE
chr17	33502877	33502878	rs11658042	0.60906	4	{'adipose tissue': '0.18004', 'adrenal gland': '0.18004', 'arterial blood vessel': '0.18004', 'blood': '0.18004', 'blood vessel': '0.18004', 'bone element': '0.18004', 'bone marrow': '0.18004', 'brain': '0.18004', 'breast': '0.18004', 'colon': '0.18004', 'connective tissue': '0.18004', 'ear': '0.18004', 'embryo': '0.18004', 'endocrine gland': '0.18004', 'epithelium': '0.18004', 'esophagus': '0.18…	TRUE	TRUE	FALSE	FALSE	0	0	FALSE	FALSE	FALSE
chr2	4929269	4929270	rs116599271	0.18412	7	{'adipose tissue': '0.05443', 'adrenal gland': '0.05443', 'arterial blood vessel': '0.05443', 'blood': '0.05443', 'blood vessel': '0.05443', 'bone element': '0.05443', 'bone marrow': '0.05443', 'brain': '0.05443', 'breast': '0.05443', 'colon': '0.05443', 'connective tissue': '0.05443', 'ear': '0.05443', 'embryo': '0.05443', 'endocrine gland': '0.05443', 'epithelium': '0.05443', 'esophagus': '0.05…	FALSE	FALSE	FALSE	FALSE	0	0	FALSE	FALSE	FALSE
chr7	90059247	90059248	rs11764237	0.13454	5	{'adipose tissue': '0.03977', 'adrenal gland': '0.03977', 'arterial blood vessel': '0.03977', 'blood': '0.03977', 'blood vessel': '0.03977', 'bone element': '0.03977', 'bone marrow': '0.03977', 'brain': '0.03977', 'breast': '0.03977', 'colon': '0.03977', 'connective tissue': '0.03977', 'ear': '0.03977', 'embryo': '0.03977', 'endocrine gland': '0.03977', 'epithelium': '0.03977', 'esophagus': '0.03…	FALSE	TRUE	FALSE	FALSE	0	0	FALSE	FALSE	FALSE
chr6	13067461	13067462	rs12207703	0.18412	7	{'adipose tissue': '0.05443', 'adrenal gland': '0.05443', 'arterial blood vessel': '0.05443', 'blood': '0.05443', 'blood vessel': '0.05443', 'bone element': '0.05443', 'bone marrow': '0.05443', 'brain': '0.05443', 'breast': '0.05443', 'colon': '0.05443', 'connective tissue': '0.05443', 'ear': '0.05443', 'embryo': '0.05443', 'endocrine gland': '0.05443', 'epithelium': '0.05443', 'esophagus': '0.05…	FALSE	FALSE	FALSE	FALSE	0	0	FALSE	FALSE	FALSE
chr7	90050404	90050405	rs12704535	0.34955	6	{'adipose tissue': '0.10333', 'adrenal gland': '0.10333', 'arterial blood vessel': '0.10333', 'blood': '0.10333', 'blood vessel': '0.10333', 'bone element': '0.10333', 'bone marrow': '0.10333', 'brain': '0.10333', 'breast': '0.10333', 'colon': '0.10333', 'connective tissue': '0.10333', 'ear': '0.10333', 'embryo': '0.10333', 'endocrine gland': '0.10333', 'epithelium': '0.10333', 'esophagus': '0.10…	FALSE	FALSE	FALSE	FALSE	0	0.08	TRUE	FALSE	FALSE
chr7	90050167	90050168	rs13222596	0.25628	6	{'adipose tissue': '0.07576', 'adrenal gland': '0.07576', 'arterial blood vessel': '0.07576', 'blood': '0.07576', 'blood vessel': '0.07576', 'bone element': '0.07576', 'bone marrow': '0.07576', 'brain': '0.07576', 'breast': '0.07576', 'colon': '0.07576', 'connective tissue': '0.07576', 'ear': '0.07576', 'embryo': '0.07576', 'endocrine gland': '0.07576', 'epithelium': '0.07576', 'esophagus': '0.07…	FALSE	FALSE	FALSE	FALSE	0	0.13	TRUE	FALSE	FALSE
chr7	90063760	90063761	rs13225527	0.13454	5	{'adipose tissue': '0.03977', 'adrenal gland': '0.03977', 'arterial blood vessel': '0.03977', 'blood': '0.03977', 'blood vessel': '0.03977', 'bone element': '0.03977', 'bone marrow': '0.03977', 'brain': '0.03977', 'breast': '0.03977', 'colon': '0.03977', 'connective tissue': '0.03977', 'ear': '0.03977', 'embryo': '0.03977', 'endocrine gland': '0.03977', 'epithelium': '0.03977', 'esophagus': '0.03…	FALSE	TRUE	FALSE	FALSE	0	0	FALSE	FALSE	FALSE
chr9	132955485	132955486	rs13288372	0.60906	4	{'adipose tissue': '0.18004', 'adrenal gland': '0.18004', 'arterial blood vessel': '0.18004', 'blood': '0.18004', 'blood vessel': '0.18004', 'bone element': '0.18004', 'bone marrow': '0.18004', 'brain': '0.18004', 'breast': '0.18004', 'colon': '0.18004', 'connective tissue': '0.18004', 'ear': '0.18004', 'embryo': '0.18004', 'endocrine gland': '0.18004', 'epithelium': '0.18004', 'esophagus': '0.18…	TRUE	TRUE	FALSE	FALSE	0	0	FALSE	FALSE	FALSE
chr5	1717550	1717551	rs140986303	0.13454	5	{'adipose tissue': '0.03977', 'adrenal gland': '0.03977', 'arterial blood vessel': '0.03977', 'blood': '0.03977', 'blood vessel': '0.03977', 'bone element': '0.03977', 'bone marrow': '0.03977', 'brain': '0.03977', 'breast': '0.03977', 'colon': '0.03977', 'connective tissue': '0.03977', 'ear': '0.03977', 'embryo': '0.03977', 'endocrine gland': '0.03977', 'epithelium': '0.03977', 'esophagus': '0.03…	FALSE	TRUE	FALSE	FALSE	0	0	FALSE	FALSE	FALSE
chr2	4838026	4838027	rs1446132	0.18412	7	{'adipose tissue': '0.05443', 'adrenal gland': '0.05443', 'arterial blood vessel': '0.05443', 'blood': '0.05443', 'blood vessel': '0.05443', 'bone element': '0.05443', 'bone marrow': '0.05443', 'brain': '0.05443', 'breast': '0.05443', 'colon': '0.05443', 'connective tissue': '0.05443', 'ear': '0.05443', 'embryo': '0.05443', 'endocrine gland': '0.05443', 'epithelium': '0.05443', 'esophagus': '0.05…	FALSE	FALSE	FALSE	FALSE	0	0	FALSE	FALSE	FALSE
chr2	4870529	4870530	rs147963687	0.13454	5	{'adipose tissue': '0.03977', 'adrenal gland': '0.03977', 'arterial blood vessel': '0.03977', 'blood': '0.03977', 'blood vessel': '0.03977', 'bone element': '0.03977', 'bone marrow': '0.03977', 'brain': '0.03977', 'breast': '0.03977', 'colon': '0.03977', 'connective tissue': '0.03977', 'ear': '0.03977', 'embryo': '0.03977', 'endocrine gland': '0.03977', 'epithelium': '0.03977', 'esophagus': '0.03…	FALSE	TRUE	FALSE	FALSE	0	0	FALSE	FALSE	FALSE
chr2	4840006	4840007	rs148684156	0.60906	4	{'adipose tissue': '0.18004', 'adrenal gland': '0.18004', 'arterial blood vessel': '0.18004', 'blood': '0.18004', 'blood vessel': '0.18004', 'bone element': '0.18004', 'bone marrow': '0.18004', 'brain': '0.18004', 'breast': '0.18004', 'colon': '0.18004', 'connective tissue': '0.18004', 'ear': '0.18004', 'embryo': '0.18004', 'endocrine gland': '0.18004', 'epithelium': '0.18004', 'esophagus': '0.18…	TRUE	TRUE	FALSE	FALSE	0	0	FALSE	FALSE	FALSE
chr5	143078359	143078360	rs149275268	0.62301	2b	{'adipose tissue': '0.18416', 'adrenal gland': '0.18416', 'arterial blood vessel': '0.18416', 'blood': '0.18416', 'blood vessel': '0.18416', 'bone element': '0.18416', 'bone marrow': '0.18416', 'brain': '0.18416', 'breast': '0.18416', 'colon': '0.18416', 'connective tissue': '0.18416', 'ear': '0.18416', 'embryo': '0.18416', 'endocrine gland': '0.18416', 'epithelium': '0.18416', 'esophagus': '0.18…	TRUE	TRUE	TRUE	FALSE	0	0.17	TRUE	FALSE	FALSE
chr2	4921326	4921327	rs150020126	0.60906	4	{'adipose tissue': '0.18004', 'adrenal gland': '0.18004', 'arterial blood vessel': '0.18004', 'blood': '0.18004', 'blood vessel': '0.18004', 'bone element': '0.18004', 'bone marrow': '0.18004', 'brain': '0.18004', 'breast': '0.18004', 'colon': '0.18004', 'connective tissue': '0.18004', 'ear': '0.18004', 'embryo': '0.18004', 'endocrine gland': '0.18004', 'epithelium': '0.18004', 'esophagus': '0.18…	TRUE	TRUE	FALSE	FALSE	0	0	FALSE	FALSE	FALSE
chr2	4844698	4844699	rs150398961	0.15359	6	{'adipose tissue': '0.0454', 'adrenal gland': '0.0454', 'arterial blood vessel': '0.0454', 'blood': '0.0454', 'blood vessel': '0.0454', 'bone element': '0.0454', 'bone marrow': '0.0454', 'brain': '0.0454', 'breast': '0.0454', 'colon': '0.0454', 'connective tissue': '0.0454', 'ear': '0.0454', 'embryo': '0.0454', 'endocrine gland': '0.0454', 'epithelium': '0.0454', 'esophagus': '0.0454', 'exocrine …	FALSE	FALSE	FALSE	FALSE	0	0.05	TRUE	FALSE	FALSE
chr2	4941756	4941757	rs17020190	0.18412	7	{'adipose tissue': '0.05443', 'adrenal gland': '0.05443', 'arterial blood vessel': '0.05443', 'blood': '0.05443', 'blood vessel': '0.05443', 'bone element': '0.05443', 'bone marrow': '0.05443', 'brain': '0.05443', 'breast': '0.05443', 'colon': '0.05443', 'connective tissue': '0.05443', 'ear': '0.05443', 'embryo': '0.05443', 'endocrine gland': '0.05443', 'epithelium': '0.05443', 'esophagus': '0.05…	FALSE	FALSE	FALSE	FALSE	0	0	FALSE	FALSE	FALSE
chr5	1721679	1721680	rs17533510	0.13454	5	{'adipose tissue': '0.03977', 'adrenal gland': '0.03977', 'arterial blood vessel': '0.03977', 'blood': '0.03977', 'blood vessel': '0.03977', 'bone element': '0.03977', 'bone marrow': '0.03977', 'brain': '0.03977', 'breast': '0.03977', 'colon': '0.03977', 'connective tissue': '0.03977', 'ear': '0.03977', 'embryo': '0.03977', 'endocrine gland': '0.03977', 'epithelium': '0.03977', 'esophagus': '0.03…	FALSE	TRUE	FALSE	FALSE	0	0	FALSE	FALSE	FALSE
chr7	90075625	90075626	rs17867660	0.60906	4	{'adipose tissue': '0.18004', 'adrenal gland': '0.18004', 'arterial blood vessel': '0.18004', 'blood': '0.18004', 'blood vessel': '0.18004', 'bone element': '0.18004', 'bone marrow': '0.18004', 'brain': '0.18004', 'breast': '0.18004', 'colon': '0.18004', 'connective tissue': '0.18004', 'ear': '0.18004', 'embryo': '0.18004', 'endocrine gland': '0.18004', 'epithelium': '0.18004', 'esophagus': '0.18…	TRUE	TRUE	FALSE	FALSE	0	0	FALSE	FALSE	FALSE
chr5	143539428	143539429	rs187863151	0.60177	3a	{'adipose tissue': '0.17788', 'adrenal gland': '0.17788', 'arterial blood vessel': '0.17788', 'blood': '0.17788', 'blood vessel': '0.17788', 'bone element': '0.17788', 'bone marrow': '0.17788', 'brain': '0.17788', 'breast': '0.17788', 'colon': '0.17788', 'connective tissue': '0.17788', 'ear': '0.17788', 'embryo': '0.17788', 'endocrine gland': '0.17788', 'epithelium': '0.17788', 'esophagus': '0.17…	TRUE	TRUE	FALSE	FALSE	0	1.94	TRUE	FALSE	FALSE
chr2	4864204	4864205	rs190256733	0.42619	6	{'adipose tissue': '0.12598', 'adrenal gland': '0.12598', 'arterial blood vessel': '0.12598', 'blood': '0.12598', 'blood vessel': '0.12598', 'bone element': '0.12598', 'bone marrow': '0.12598', 'brain': '0.12598', 'breast': '0.12598', 'colon': '0.12598', 'connective tissue': '0.12598', 'ear': '0.12598', 'embryo': '0.12598', 'endocrine gland': '0.12598', 'epithelium': '0.12598', 'esophagus': '0.12…	FALSE	FALSE	FALSE	FALSE	0	1.74	TRUE	FALSE	FALSE
chr2	4875058	4875059	rs200747376	0	6	{'adipose tissue': '0.0', 'adrenal gland': '0.0', 'arterial blood vessel': '0.0', 'blood': '0.0', 'blood vessel': '0.0', 'bone element': '0.0', 'bone marrow': '0.0', 'brain': '0.0', 'breast': '0.0', 'colon': '0.0', 'connective tissue': '0.0', 'ear': '0.0', 'embryo': '0.0', 'endocrine gland': '0.0', 'epithelium': '0.0', 'esophagus': '0.0', 'exocrine gland': '0.0', 'extraembryonic component': '0.0'…	FALSE	FALSE	FALSE	FALSE	0	0.32	TRUE	FALSE	FALSE
chr2	4876491	4876492	rs201255163, rs553551342	0.67778	3a	{'adipose tissue': '0.20035', 'adrenal gland': '0.20035', 'arterial blood vessel': '0.20035', 'blood': '0.20035', 'blood vessel': '0.20035', 'bone element': '0.20035', 'bone marrow': '0.20035', 'brain': '0.20035', 'breast': '0.20035', 'colon': '0.20035', 'connective tissue': '0.20035', 'ear': '0.20035', 'embryo': '0.20035', 'endocrine gland': '0.20035', 'epithelium': '0.20035', 'esophagus': '0.20…	TRUE	TRUE	FALSE	FALSE	0	1.97	TRUE	FALSE	FALSE
chr2	4953742	4953743	rs60250667	0.18412	7	{'adipose tissue': '0.05443', 'adrenal gland': '0.05443', 'arterial blood vessel': '0.05443', 'blood': '0.05443', 'blood vessel': '0.05443', 'bone element': '0.05443', 'bone marrow': '0.05443', 'brain': '0.05443', 'breast': '0.05443', 'colon': '0.05443', 'connective tissue': '0.05443', 'ear': '0.05443', 'embryo': '0.05443', 'endocrine gland': '0.05443', 'epithelium': '0.05443', 'esophagus': '0.05…	FALSE	FALSE	FALSE	FALSE	0	0	FALSE	FALSE	FALSE
chr20	17867983	17867984	rs6080888	0.60906	4	{'adipose tissue': '0.18004', 'adrenal gland': '0.18004', 'arterial blood vessel': '0.18004', 'blood': '0.18004', 'blood vessel': '0.18004', 'bone element': '0.18004', 'bone marrow': '0.18004', 'brain': '0.18004', 'breast': '0.18004', 'colon': '0.18004', 'connective tissue': '0.18004', 'ear': '0.18004', 'embryo': '0.18004', 'endocrine gland': '0.18004', 'epithelium': '0.18004', 'esophagus': '0.18…	TRUE	TRUE	FALSE	FALSE	0	0	FALSE	FALSE	FALSE
chr20	3667080	3667081	rs6084436	0.518	5	{'adipose tissue': '0.15312', 'adrenal gland': '0.15312', 'arterial blood vessel': '0.15312', 'blood': '0.15312', 'blood vessel': '0.15312', 'bone element': '0.15312', 'bone marrow': '0.15312', 'brain': '0.15312', 'breast': '0.15312', 'colon': '0.15312', 'connective tissue': '0.15312', 'ear': '0.15312', 'embryo': '0.15312', 'endocrine gland': '0.15312', 'epithelium': '0.15312', 'esophagus': '0.15…	FALSE	TRUE	FALSE	FALSE	0	1.65	TRUE	FALSE	FALSE
chr2	4944322	4944323	rs60894691	0.18412	7	{'adipose tissue': '0.05443', 'adrenal gland': '0.05443', 'arterial blood vessel': '0.05443', 'blood': '0.05443', 'blood vessel': '0.05443', 'bone element': '0.05443', 'bone marrow': '0.05443', 'brain': '0.05443', 'breast': '0.05443', 'colon': '0.05443', 'connective tissue': '0.05443', 'ear': '0.05443', 'embryo': '0.05443', 'endocrine gland': '0.05443', 'epithelium': '0.05443', 'esophagus': '0.05…	FALSE	FALSE	FALSE	FALSE	0	0	FALSE	FALSE	FALSE
chr2	4940410	4940411	rs6731936	0.18412	7	{'adipose tissue': '0.05443', 'adrenal gland': '0.05443', 'arterial blood vessel': '0.05443', 'blood': '0.05443', 'blood vessel': '0.05443', 'bone element': '0.05443', 'bone marrow': '0.05443', 'brain': '0.05443', 'breast': '0.05443', 'colon': '0.05443', 'connective tissue': '0.05443', 'ear': '0.05443', 'embryo': '0.05443', 'endocrine gland': '0.05443', 'epithelium': '0.05443', 'esophagus': '0.05…	FALSE	FALSE	FALSE	FALSE	0	0	FALSE	FALSE	FALSE
chr7	90068175	90068176	rs6962296	0.40391	6	{'adipose tissue': '0.1194', 'adrenal gland': '0.1194', 'arterial blood vessel': '0.1194', 'blood': '0.1194', 'blood vessel': '0.1194', 'bone element': '0.1194', 'bone marrow': '0.1194', 'brain': '0.1194', 'breast': '0.1194', 'colon': '0.1194', 'connective tissue': '0.1194', 'ear': '0.1194', 'embryo': '0.1194', 'endocrine gland': '0.1194', 'epithelium': '0.1194', 'esophagus': '0.1194', 'exocrine …	FALSE	FALSE	FALSE	FALSE	0	1.79	TRUE	FALSE	FALSE
chr7	90068213	90068214	rs6980322	0.20075	6	{'adipose tissue': '0.05934', 'adrenal gland': '0.05934', 'arterial blood vessel': '0.05934', 'blood': '0.05934', 'blood vessel': '0.05934', 'bone element': '0.05934', 'bone marrow': '0.05934', 'brain': '0.05934', 'breast': '0.05934', 'colon': '0.05934', 'connective tissue': '0.05934', 'ear': '0.05934', 'embryo': '0.05934', 'endocrine gland': '0.05934', 'epithelium': '0.05934', 'esophagus': '0.05…	FALSE	FALSE	FALSE	FALSE	0	1.26	TRUE	FALSE	FALSE
chr5	143069697	143069698	rs72808738	0.60906	4	{'adipose tissue': '0.18004', 'adrenal gland': '0.18004', 'arterial blood vessel': '0.18004', 'blood': '0.18004', 'blood vessel': '0.18004', 'bone element': '0.18004', 'bone marrow': '0.18004', 'brain': '0.18004', 'breast': '0.18004', 'colon': '0.18004', 'connective tissue': '0.18004', 'ear': '0.18004', 'embryo': '0.18004', 'endocrine gland': '0.18004', 'epithelium': '0.18004', 'esophagus': '0.18…	TRUE	TRUE	FALSE	FALSE	0	0	FALSE	FALSE	FALSE
chr9	132955171	132955172	rs740918	0.60906	4	{'adipose tissue': '0.18004', 'adrenal gland': '0.18004', 'arterial blood vessel': '0.18004', 'blood': '0.18004', 'blood vessel': '0.18004', 'bone element': '0.18004', 'bone marrow': '0.18004', 'brain': '0.18004', 'breast': '0.18004', 'colon': '0.18004', 'connective tissue': '0.18004', 'ear': '0.18004', 'embryo': '0.18004', 'endocrine gland': '0.18004', 'epithelium': '0.18004', 'esophagus': '0.18…	TRUE	TRUE	FALSE	FALSE	0	0	FALSE	FALSE	FALSE
chr20	17863553	17863554	rs742625	0.60906	4	{'adipose tissue': '0.18004', 'adrenal gland': '0.18004', 'arterial blood vessel': '0.18004', 'blood': '0.18004', 'blood vessel': '0.18004', 'bone element': '0.18004', 'bone marrow': '0.18004', 'brain': '0.18004', 'breast': '0.18004', 'colon': '0.18004', 'connective tissue': '0.18004', 'ear': '0.18004', 'embryo': '0.18004', 'endocrine gland': '0.18004', 'epithelium': '0.18004', 'esophagus': '0.18…	TRUE	TRUE	FALSE	FALSE	0	0	FALSE	FALSE	FALSE
chr2	4916330	4916331	rs74346371	0.13454	5	{'adipose tissue': '0.03977', 'adrenal gland': '0.03977', 'arterial blood vessel': '0.03977', 'blood': '0.03977', 'blood vessel': '0.03977', 'bone element': '0.03977', 'bone marrow': '0.03977', 'brain': '0.03977', 'breast': '0.03977', 'colon': '0.03977', 'connective tissue': '0.03977', 'ear': '0.03977', 'embryo': '0.03977', 'endocrine gland': '0.03977', 'epithelium': '0.03977', 'esophagus': '0.03…	FALSE	TRUE	FALSE	FALSE	0	0	FALSE	FALSE	FALSE
chr2	4871903	4871904	rs74381962	0.18412	7	{'adipose tissue': '0.05443', 'adrenal gland': '0.05443', 'arterial blood vessel': '0.05443', 'blood': '0.05443', 'blood vessel': '0.05443', 'bone element': '0.05443', 'bone marrow': '0.05443', 'brain': '0.05443', 'breast': '0.05443', 'colon': '0.05443', 'connective tissue': '0.05443', 'ear': '0.05443', 'embryo': '0.05443', 'endocrine gland': '0.05443', 'epithelium': '0.05443', 'esophagus': '0.05…	FALSE	FALSE	FALSE	FALSE	0	0	FALSE	FALSE	FALSE
chr2	4870763	4870764	rs74463187	0.13454	5	{'adipose tissue': '0.03977', 'adrenal gland': '0.03977', 'arterial blood vessel': '0.03977', 'blood': '0.03977', 'blood vessel': '0.03977', 'bone element': '0.03977', 'bone marrow': '0.03977', 'brain': '0.03977', 'breast': '0.03977', 'colon': '0.03977', 'connective tissue': '0.03977', 'ear': '0.03977', 'embryo': '0.03977', 'endocrine gland': '0.03977', 'epithelium': '0.03977', 'esophagus': '0.03…	FALSE	TRUE	FALSE	FALSE	0	0	FALSE	FALSE	FALSE
chr2	4885529	4885530	rs74467218	0.13454	5	{'adipose tissue': '0.03977', 'adrenal gland': '0.03977', 'arterial blood vessel': '0.03977', 'blood': '0.03977', 'blood vessel': '0.03977', 'bone element': '0.03977', 'bone marrow': '0.03977', 'brain': '0.03977', 'breast': '0.03977', 'colon': '0.03977', 'connective tissue': '0.03977', 'ear': '0.03977', 'embryo': '0.03977', 'endocrine gland': '0.03977', 'epithelium': '0.03977', 'esophagus': '0.03…	FALSE	TRUE	FALSE	FALSE	0	0	FALSE	FALSE	FALSE
chr2	4876886	4876887	rs74583731	0.60906	4	{'adipose tissue': '0.18004', 'adrenal gland': '0.18004', 'arterial blood vessel': '0.18004', 'blood': '0.18004', 'blood vessel': '0.18004', 'bone element': '0.18004', 'bone marrow': '0.18004', 'brain': '0.18004', 'breast': '0.18004', 'colon': '0.18004', 'connective tissue': '0.18004', 'ear': '0.18004', 'embryo': '0.18004', 'endocrine gland': '0.18004', 'epithelium': '0.18004', 'esophagus': '0.18…	TRUE	TRUE	FALSE	FALSE	0	0	FALSE	FALSE	FALSE
chr2	4838393	4838394	rs74751198	0.18412	7	{'adipose tissue': '0.05443', 'adrenal gland': '0.05443', 'arterial blood vessel': '0.05443', 'blood': '0.05443', 'blood vessel': '0.05443', 'bone element': '0.05443', 'bone marrow': '0.05443', 'brain': '0.05443', 'breast': '0.05443', 'colon': '0.05443', 'connective tissue': '0.05443', 'ear': '0.05443', 'embryo': '0.05443', 'endocrine gland': '0.05443', 'epithelium': '0.05443', 'esophagus': '0.05…	FALSE	FALSE	FALSE	FALSE	0	0	FALSE	FALSE	FALSE
chr2	4904789	4904790	rs74823520	0.18412	7	{'adipose tissue': '0.05443', 'adrenal gland': '0.05443', 'arterial blood vessel': '0.05443', 'blood': '0.05443', 'blood vessel': '0.05443', 'bone element': '0.05443', 'bone marrow': '0.05443', 'brain': '0.05443', 'breast': '0.05443', 'colon': '0.05443', 'connective tissue': '0.05443', 'ear': '0.05443', 'embryo': '0.05443', 'endocrine gland': '0.05443', 'epithelium': '0.05443', 'esophagus': '0.05…	FALSE	FALSE	FALSE	FALSE	0	0	FALSE	FALSE	FALSE
chr2	4873915	4873916	rs74854764	0.18412	7	{'adipose tissue': '0.05443', 'adrenal gland': '0.05443', 'arterial blood vessel': '0.05443', 'blood': '0.05443', 'blood vessel': '0.05443', 'bone element': '0.05443', 'bone marrow': '0.05443', 'brain': '0.05443', 'breast': '0.05443', 'colon': '0.05443', 'connective tissue': '0.05443', 'ear': '0.05443', 'embryo': '0.05443', 'endocrine gland': '0.05443', 'epithelium': '0.05443', 'esophagus': '0.05…	FALSE	FALSE	FALSE	FALSE	0	0	FALSE	FALSE	FALSE
chr2	4891641	4891642	rs74981065	0	5	{'adipose tissue': '0.0', 'adrenal gland': '0.0', 'arterial blood vessel': '0.0', 'blood': '0.0', 'blood vessel': '0.0', 'bone element': '0.0', 'bone marrow': '0.0', 'brain': '0.0', 'breast': '0.0', 'colon': '0.0', 'connective tissue': '0.0', 'ear': '0.0', 'embryo': '0.0', 'endocrine gland': '0.0', 'epithelium': '0.0', 'esophagus': '0.0', 'exocrine gland': '0.0', 'extraembryonic component': '0.0'…	FALSE	TRUE	FALSE	FALSE	0	1.28	TRUE	FALSE	FALSE
chr2	4900536	4900537	rs74997532	0.18412	7	{'adipose tissue': '0.05443', 'adrenal gland': '0.05443', 'arterial blood vessel': '0.05443', 'blood': '0.05443', 'blood vessel': '0.05443', 'bone element': '0.05443', 'bone marrow': '0.05443', 'brain': '0.05443', 'breast': '0.05443', 'colon': '0.05443', 'connective tissue': '0.05443', 'ear': '0.05443', 'embryo': '0.05443', 'endocrine gland': '0.05443', 'epithelium': '0.05443', 'esophagus': '0.05…	FALSE	FALSE	FALSE	FALSE	0	0	FALSE	FALSE	FALSE
chr2	4904638	4904639	rs74999426	0.18412	7	{'adipose tissue': '0.05443', 'adrenal gland': '0.05443', 'arterial blood vessel': '0.05443', 'blood': '0.05443', 'blood vessel': '0.05443', 'bone element': '0.05443', 'bone marrow': '0.05443', 'brain': '0.05443', 'breast': '0.05443', 'colon': '0.05443', 'connective tissue': '0.05443', 'ear': '0.05443', 'embryo': '0.05443', 'endocrine gland': '0.05443', 'epithelium': '0.05443', 'esophagus': '0.05…	FALSE	FALSE	FALSE	FALSE	0	0	FALSE	FALSE	FALSE
chr2	4940840	4940841	rs75166973	0.80633	6	{'adipose tissue': '0.23835', 'adrenal gland': '0.23835', 'arterial blood vessel': '0.23835', 'blood': '0.23835', 'blood vessel': '0.23835', 'bone element': '0.23835', 'bone marrow': '0.23835', 'brain': '0.23835', 'breast': '0.23835', 'colon': '0.23835', 'connective tissue': '0.23835', 'ear': '0.23835', 'embryo': '0.23835', 'endocrine gland': '0.23835', 'epithelium': '0.23835', 'esophagus': '0.23…	FALSE	FALSE	FALSE	FALSE	0	1.47	TRUE	FALSE	FALSE
chr2	4908392	4908393	rs75309998	0.13454	5	{'adipose tissue': '0.03977', 'adrenal gland': '0.03977', 'arterial blood vessel': '0.03977', 'blood': '0.03977', 'blood vessel': '0.03977', 'bone element': '0.03977', 'bone marrow': '0.03977', 'brain': '0.03977', 'breast': '0.03977', 'colon': '0.03977', 'connective tissue': '0.03977', 'ear': '0.03977', 'embryo': '0.03977', 'endocrine gland': '0.03977', 'epithelium': '0.03977', 'esophagus': '0.03…	FALSE	TRUE	FALSE	FALSE	0	0	FALSE	FALSE	FALSE
chr2	4870181	4870182	rs75392910	0.18412	7	{'adipose tissue': '0.05443', 'adrenal gland': '0.05443', 'arterial blood vessel': '0.05443', 'blood': '0.05443', 'blood vessel': '0.05443', 'bone element': '0.05443', 'bone marrow': '0.05443', 'brain': '0.05443', 'breast': '0.05443', 'colon': '0.05443', 'connective tissue': '0.05443', 'ear': '0.05443', 'embryo': '0.05443', 'endocrine gland': '0.05443', 'epithelium': '0.05443', 'esophagus': '0.05…	FALSE	FALSE	FALSE	FALSE	0	0	FALSE	FALSE	FALSE
chr5	143742098	143742099	rs75439986	0.13454	5	{'adipose tissue': '0.03977', 'adrenal gland': '0.03977', 'arterial blood vessel': '0.03977', 'blood': '0.03977', 'blood vessel': '0.03977', 'bone element': '0.03977', 'bone marrow': '0.03977', 'brain': '0.03977', 'breast': '0.03977', 'colon': '0.03977', 'connective tissue': '0.03977', 'ear': '0.03977', 'embryo': '0.03977', 'endocrine gland': '0.03977', 'epithelium': '0.03977', 'esophagus': '0.03…	FALSE	TRUE	FALSE	FALSE	0	0	FALSE	FALSE	FALSE
chr2	4872661	4872662	rs75464493	0.16543	6	{'adipose tissue': '0.0489', 'adrenal gland': '0.0489', 'arterial blood vessel': '0.0489', 'blood': '0.0489', 'blood vessel': '0.0489', 'bone element': '0.0489', 'bone marrow': '0.0489', 'brain': '0.0489', 'breast': '0.0489', 'colon': '0.0489', 'connective tissue': '0.0489', 'ear': '0.0489', 'embryo': '0.0489', 'endocrine gland': '0.0489', 'epithelium': '0.0489', 'esophagus': '0.0489', 'exocrine …	FALSE	FALSE	FALSE	FALSE	0	0.14	TRUE	FALSE	FALSE
chr2	4873242	4873243	rs75642873	0.18412	7	{'adipose tissue': '0.05443', 'adrenal gland': '0.05443', 'arterial blood vessel': '0.05443', 'blood': '0.05443', 'blood vessel': '0.05443', 'bone element': '0.05443', 'bone marrow': '0.05443', 'brain': '0.05443', 'breast': '0.05443', 'colon': '0.05443', 'connective tissue': '0.05443', 'ear': '0.05443', 'embryo': '0.05443', 'endocrine gland': '0.05443', 'epithelium': '0.05443', 'esophagus': '0.05…	FALSE	FALSE	FALSE	FALSE	0	0	FALSE	FALSE	FALSE
chr2	4942472	4942473	rs75815530	0.13454	5	{'adipose tissue': '0.03977', 'adrenal gland': '0.03977', 'arterial blood vessel': '0.03977', 'blood': '0.03977', 'blood vessel': '0.03977', 'bone element': '0.03977', 'bone marrow': '0.03977', 'brain': '0.03977', 'breast': '0.03977', 'colon': '0.03977', 'connective tissue': '0.03977', 'ear': '0.03977', 'embryo': '0.03977', 'endocrine gland': '0.03977', 'epithelium': '0.03977', 'esophagus': '0.03…	FALSE	TRUE	FALSE	FALSE	0	0	FALSE	FALSE	FALSE
chr2	4834578	4834579	rs75898990	0.18412	7	{'adipose tissue': '0.05443', 'adrenal gland': '0.05443', 'arterial blood vessel': '0.05443', 'blood': '0.05443', 'blood vessel': '0.05443', 'bone element': '0.05443', 'bone marrow': '0.05443', 'brain': '0.05443', 'breast': '0.05443', 'colon': '0.05443', 'connective tissue': '0.05443', 'ear': '0.05443', 'embryo': '0.05443', 'endocrine gland': '0.05443', 'epithelium': '0.05443', 'esophagus': '0.05…	FALSE	FALSE	FALSE	FALSE	0	0	FALSE	FALSE	FALSE
chr2	4873068	4873069	rs75975063	0.13454	5	{'adipose tissue': '0.03977', 'adrenal gland': '0.03977', 'arterial blood vessel': '0.03977', 'blood': '0.03977', 'blood vessel': '0.03977', 'bone element': '0.03977', 'bone marrow': '0.03977', 'brain': '0.03977', 'breast': '0.03977', 'colon': '0.03977', 'connective tissue': '0.03977', 'ear': '0.03977', 'embryo': '0.03977', 'endocrine gland': '0.03977', 'epithelium': '0.03977', 'esophagus': '0.03…	FALSE	TRUE	FALSE	FALSE	0	0	FALSE	FALSE	FALSE
chr2	4948735	4948736	rs75982211	0.13454	5	{'adipose tissue': '0.03977', 'adrenal gland': '0.03977', 'arterial blood vessel': '0.03977', 'blood': '0.03977', 'blood vessel': '0.03977', 'bone element': '0.03977', 'bone marrow': '0.03977', 'brain': '0.03977', 'breast': '0.03977', 'colon': '0.03977', 'connective tissue': '0.03977', 'ear': '0.03977', 'embryo': '0.03977', 'endocrine gland': '0.03977', 'epithelium': '0.03977', 'esophagus': '0.03…	FALSE	TRUE	FALSE	FALSE	0	0	FALSE	FALSE	FALSE
chr2	4887736	4887737	rs76024479	0.18412	7	{'adipose tissue': '0.05443', 'adrenal gland': '0.05443', 'arterial blood vessel': '0.05443', 'blood': '0.05443', 'blood vessel': '0.05443', 'bone element': '0.05443', 'bone marrow': '0.05443', 'brain': '0.05443', 'breast': '0.05443', 'colon': '0.05443', 'connective tissue': '0.05443', 'ear': '0.05443', 'embryo': '0.05443', 'endocrine gland': '0.05443', 'epithelium': '0.05443', 'esophagus': '0.05…	FALSE	FALSE	FALSE	FALSE	0	0	FALSE	FALSE	FALSE
chr2	4882298	4882299	rs76090681	0.18412	7	{'adipose tissue': '0.05443', 'adrenal gland': '0.05443', 'arterial blood vessel': '0.05443', 'blood': '0.05443', 'blood vessel': '0.05443', 'bone element': '0.05443', 'bone marrow': '0.05443', 'brain': '0.05443', 'breast': '0.05443', 'colon': '0.05443', 'connective tissue': '0.05443', 'ear': '0.05443', 'embryo': '0.05443', 'endocrine gland': '0.05443', 'epithelium': '0.05443', 'esophagus': '0.05…	FALSE	FALSE	FALSE	FALSE	0	0	FALSE	FALSE	FALSE
chr2	4939250	4939251	rs76118837	0.60906	4	{'adipose tissue': '0.18004', 'adrenal gland': '0.18004', 'arterial blood vessel': '0.18004', 'blood': '0.18004', 'blood vessel': '0.18004', 'bone element': '0.18004', 'bone marrow': '0.18004', 'brain': '0.18004', 'breast': '0.18004', 'colon': '0.18004', 'connective tissue': '0.18004', 'ear': '0.18004', 'embryo': '0.18004', 'endocrine gland': '0.18004', 'epithelium': '0.18004', 'esophagus': '0.18…	TRUE	TRUE	FALSE	FALSE	0	0	FALSE	FALSE	FALSE
chr2	4936785	4936786	rs76172058	0.18412	7	{'adipose tissue': '0.05443', 'adrenal gland': '0.05443', 'arterial blood vessel': '0.05443', 'blood': '0.05443', 'blood vessel': '0.05443', 'bone element': '0.05443', 'bone marrow': '0.05443', 'brain': '0.05443', 'breast': '0.05443', 'colon': '0.05443', 'connective tissue': '0.05443', 'ear': '0.05443', 'embryo': '0.05443', 'endocrine gland': '0.05443', 'epithelium': '0.05443', 'esophagus': '0.05…	FALSE	FALSE	FALSE	FALSE	0	0	FALSE	FALSE	FALSE
chr2	4872868	4872869	rs76206899	0.18412	7	{'adipose tissue': '0.05443', 'adrenal gland': '0.05443', 'arterial blood vessel': '0.05443', 'blood': '0.05443', 'blood vessel': '0.05443', 'bone element': '0.05443', 'bone marrow': '0.05443', 'brain': '0.05443', 'breast': '0.05443', 'colon': '0.05443', 'connective tissue': '0.05443', 'ear': '0.05443', 'embryo': '0.05443', 'endocrine gland': '0.05443', 'epithelium': '0.05443', 'esophagus': '0.05…	FALSE	FALSE	FALSE	FALSE	0	0	FALSE	FALSE	FALSE
chr2	4899538	4899539	rs76285029	0.33118	6	{'adipose tissue': '0.0979', 'adrenal gland': '0.0979', 'arterial blood vessel': '0.0979', 'blood': '0.0979', 'blood vessel': '0.0979', 'bone element': '0.0979', 'bone marrow': '0.0979', 'brain': '0.0979', 'breast': '0.0979', 'colon': '0.0979', 'connective tissue': '0.0979', 'ear': '0.0979', 'embryo': '0.0979', 'endocrine gland': '0.0979', 'epithelium': '0.0979', 'esophagus': '0.0979', 'exocrine …	FALSE	FALSE	FALSE	FALSE	0	1.51	TRUE	FALSE	FALSE
chr2	4881233	4881234	rs76289567	0.34838	5	{'adipose tissue': '0.10298', 'adrenal gland': '0.10298', 'arterial blood vessel': '0.10298', 'blood': '0.10298', 'blood vessel': '0.10298', 'bone element': '0.10298', 'bone marrow': '0.10298', 'brain': '0.10298', 'breast': '0.10298', 'colon': '0.10298', 'connective tissue': '0.10298', 'ear': '0.10298', 'embryo': '0.10298', 'endocrine gland': '0.10298', 'epithelium': '0.10298', 'esophagus': '0.10…	FALSE	TRUE	FALSE	FALSE	0	0.96	TRUE	FALSE	FALSE
chr2	4871739	4871740	rs76373485	0.13454	5	{'adipose tissue': '0.03977', 'adrenal gland': '0.03977', 'arterial blood vessel': '0.03977', 'blood': '0.03977', 'blood vessel': '0.03977', 'bone element': '0.03977', 'bone marrow': '0.03977', 'brain': '0.03977', 'breast': '0.03977', 'colon': '0.03977', 'connective tissue': '0.03977', 'ear': '0.03977', 'embryo': '0.03977', 'endocrine gland': '0.03977', 'epithelium': '0.03977', 'esophagus': '0.03…	FALSE	TRUE	FALSE	FALSE	0	0	FALSE	FALSE	FALSE
chr2	4874274	4874275	rs76411356	0.18412	7	{'adipose tissue': '0.05443', 'adrenal gland': '0.05443', 'arterial blood vessel': '0.05443', 'blood': '0.05443', 'blood vessel': '0.05443', 'bone element': '0.05443', 'bone marrow': '0.05443', 'brain': '0.05443', 'breast': '0.05443', 'colon': '0.05443', 'connective tissue': '0.05443', 'ear': '0.05443', 'embryo': '0.05443', 'endocrine gland': '0.05443', 'epithelium': '0.05443', 'esophagus': '0.05…	FALSE	FALSE	FALSE	FALSE	0	0	FALSE	FALSE	FALSE
chr5	143612002	143612003	rs76468214	0.27303	5	{'adipose tissue': '0.08071', 'adrenal gland': '0.08071', 'arterial blood vessel': '0.08071', 'blood': '0.14077', 'blood vessel': '0.08071', 'bone element': '0.08071', 'bone marrow': '0.08071', 'brain': '0.08071', 'breast': '0.08071', 'colon': '0.08071', 'connective tissue': '0.08071', 'ear': '0.08071', 'embryo': '0.14077', 'endocrine gland': '0.08071', 'epithelium': '0.14077', 'esophagus': '0.08…	FALSE	TRUE	TRUE	FALSE	0	0.5	TRUE	FALSE	FALSE
chr2	4872122	4872123	rs76481735	0.13454	5	{'adipose tissue': '0.03977', 'adrenal gland': '0.03977', 'arterial blood vessel': '0.03977', 'blood': '0.03977', 'blood vessel': '0.03977', 'bone element': '0.03977', 'bone marrow': '0.03977', 'brain': '0.03977', 'breast': '0.03977', 'colon': '0.03977', 'connective tissue': '0.03977', 'ear': '0.03977', 'embryo': '0.03977', 'endocrine gland': '0.03977', 'epithelium': '0.03977', 'esophagus': '0.03…	FALSE	TRUE	FALSE	FALSE	0	0	FALSE	FALSE	FALSE
chr2	4861449	4861450	rs76514602	0.13454	5	{'adipose tissue': '0.03977', 'adrenal gland': '0.03977', 'arterial blood vessel': '0.03977', 'blood': '0.03977', 'blood vessel': '0.03977', 'bone element': '0.03977', 'bone marrow': '0.03977', 'brain': '0.03977', 'breast': '0.03977', 'colon': '0.03977', 'connective tissue': '0.03977', 'ear': '0.03977', 'embryo': '0.03977', 'endocrine gland': '0.03977', 'epithelium': '0.03977', 'esophagus': '0.03…	FALSE	TRUE	FALSE	FALSE	0	0	FALSE	FALSE	FALSE
chr7	133705825	133705826	rs76710445	0.13454	5	{'adipose tissue': '0.03977', 'adrenal gland': '0.03977', 'arterial blood vessel': '0.03977', 'blood': '0.03977', 'blood vessel': '0.03977', 'bone element': '0.03977', 'bone marrow': '0.03977', 'brain': '0.03977', 'breast': '0.03977', 'colon': '0.03977', 'connective tissue': '0.03977', 'ear': '0.03977', 'embryo': '0.03977', 'endocrine gland': '0.03977', 'epithelium': '0.03977', 'esophagus': '0.03…	FALSE	TRUE	FALSE	FALSE	0	0	FALSE	FALSE	FALSE
chr2	4954591	4954592	rs76833201	0	6	{'adipose tissue': '0.0', 'adrenal gland': '0.0', 'arterial blood vessel': '0.0', 'blood': '0.0', 'blood vessel': '0.0', 'bone element': '0.0', 'bone marrow': '0.0', 'brain': '0.0', 'breast': '0.0', 'colon': '0.0', 'connective tissue': '0.0', 'ear': '0.0', 'embryo': '0.0', 'endocrine gland': '0.0', 'epithelium': '0.0', 'esophagus': '0.0', 'exocrine gland': '0.0', 'extraembryonic component': '0.0'…	FALSE	FALSE	FALSE	FALSE	0	0.96	TRUE	FALSE	FALSE
chr2	4880210	4880211	rs76892232	0.9531	3a	{'adipose tissue': '0.28174', 'adrenal gland': '0.28174', 'arterial blood vessel': '0.28174', 'blood': '0.28174', 'blood vessel': '0.28174', 'bone element': '0.28174', 'bone marrow': '0.28174', 'brain': '0.28174', 'breast': '0.28174', 'colon': '0.28174', 'connective tissue': '0.28174', 'ear': '0.28174', 'embryo': '0.28174', 'endocrine gland': '0.28174', 'epithelium': '0.28174', 'esophagus': '0.28…	TRUE	TRUE	FALSE	FALSE	0	1.18	TRUE	FALSE	FALSE
chr2	4883247	4883248	rs76910055	0.18412	7	{'adipose tissue': '0.05443', 'adrenal gland': '0.05443', 'arterial blood vessel': '0.05443', 'blood': '0.05443', 'blood vessel': '0.05443', 'bone element': '0.05443', 'bone marrow': '0.05443', 'brain': '0.05443', 'breast': '0.05443', 'colon': '0.05443', 'connective tissue': '0.05443', 'ear': '0.05443', 'embryo': '0.05443', 'endocrine gland': '0.05443', 'epithelium': '0.05443', 'esophagus': '0.05…	FALSE	FALSE	FALSE	FALSE	0	0	FALSE	FALSE	FALSE
chr2	4898411	4898412	rs76941650	0.1131	6	{'adipose tissue': '0.03343', 'adrenal gland': '0.03343', 'arterial blood vessel': '0.03343', 'blood': '0.03343', 'blood vessel': '0.03343', 'bone element': '0.03343', 'bone marrow': '0.03343', 'brain': '0.03343', 'breast': '0.03343', 'colon': '0.03343', 'connective tissue': '0.03343', 'ear': '0.03343', 'embryo': '0.03343', 'endocrine gland': '0.03343', 'epithelium': '0.03343', 'esophagus': '0.03…	FALSE	FALSE	FALSE	FALSE	0	1.84	TRUE	FALSE	FALSE
chr2	4883065	4883066	rs76949625	0.16543	6	{'adipose tissue': '0.0489', 'adrenal gland': '0.0489', 'arterial blood vessel': '0.0489', 'blood': '0.0489', 'blood vessel': '0.0489', 'bone element': '0.0489', 'bone marrow': '0.0489', 'brain': '0.0489', 'breast': '0.0489', 'colon': '0.0489', 'connective tissue': '0.0489', 'ear': '0.0489', 'embryo': '0.0489', 'endocrine gland': '0.0489', 'epithelium': '0.0489', 'esophagus': '0.0489', 'exocrine …	FALSE	FALSE	FALSE	FALSE	0	0.14	TRUE	FALSE	FALSE
chr2	4904940	4904941	rs76985875	0.92639	6	{'adipose tissue': '0.27384', 'adrenal gland': '0.27384', 'arterial blood vessel': '0.27384', 'blood': '0.27384', 'blood vessel': '0.27384', 'bone element': '0.27384', 'bone marrow': '0.27384', 'brain': '0.27384', 'breast': '0.27384', 'colon': '0.27384', 'connective tissue': '0.27384', 'ear': '0.27384', 'embryo': '0.27384', 'endocrine gland': '0.27384', 'epithelium': '0.27384', 'esophagus': '0.27…	FALSE	FALSE	FALSE	FALSE	0	0.87	TRUE	FALSE	FALSE
chr2	4828564	4828565	rs77258487	0	5	{'adipose tissue': '0.0', 'adrenal gland': '0.0', 'arterial blood vessel': '0.0', 'blood': '0.0', 'blood vessel': '0.0', 'bone element': '0.0', 'bone marrow': '0.0', 'brain': '0.0', 'breast': '0.0', 'colon': '0.0', 'connective tissue': '0.0', 'ear': '0.0', 'embryo': '0.0', 'endocrine gland': '0.0', 'epithelium': '0.0', 'esophagus': '0.0', 'exocrine gland': '0.0', 'extraembryonic component': '0.0'…	FALSE	TRUE	FALSE	FALSE	0	0.15	TRUE	FALSE	FALSE
chr2	4937745	4937746	rs77373346	0.34523	6	{'adipose tissue': '0.10205', 'adrenal gland': '0.10205', 'arterial blood vessel': '0.10205', 'blood': '0.10205', 'blood vessel': '0.10205', 'bone element': '0.10205', 'bone marrow': '0.10205', 'brain': '0.10205', 'breast': '0.10205', 'colon': '0.10205', 'connective tissue': '0.10205', 'ear': '0.10205', 'embryo': '0.10205', 'endocrine gland': '0.10205', 'epithelium': '0.10205', 'esophagus': '0.10…	FALSE	FALSE	FALSE	FALSE	0	1.68	TRUE	FALSE	FALSE
chr2	4859271	4859272	rs77388207	0.3469	5	{'adipose tissue': '0.10254', 'adrenal gland': '0.10254', 'arterial blood vessel': '0.10254', 'blood': '0.10254', 'blood vessel': '0.10254', 'bone element': '0.10254', 'bone marrow': '0.10254', 'brain': '0.10254', 'breast': '0.10254', 'colon': '0.10254', 'connective tissue': '0.10254', 'ear': '0.10254', 'embryo': '0.10254', 'endocrine gland': '0.10254', 'epithelium': '0.10254', 'esophagus': '0.10…	FALSE	TRUE	FALSE	FALSE	0	1.74	TRUE	FALSE	FALSE
chr2	4854487	4854488	rs77399946	0.48681	5	{'adipose tissue': '0.1439', 'adrenal gland': '0.1439', 'arterial blood vessel': '0.1439', 'blood': '0.1439', 'blood vessel': '0.1439', 'bone element': '0.1439', 'bone marrow': '0.1439', 'brain': '0.1439', 'breast': '0.1439', 'colon': '0.1439', 'connective tissue': '0.1439', 'ear': '0.1439', 'embryo': '0.1439', 'endocrine gland': '0.1439', 'epithelium': '0.1439', 'esophagus': '0.1439', 'exocrine …	FALSE	TRUE	FALSE	FALSE	0	0.26	TRUE	FALSE	FALSE
chr2	4874457	4874458	rs77839374	0.13454	5	{'adipose tissue': '0.03977', 'adrenal gland': '0.03977', 'arterial blood vessel': '0.03977', 'blood': '0.03977', 'blood vessel': '0.03977', 'bone element': '0.03977', 'bone marrow': '0.03977', 'brain': '0.03977', 'breast': '0.03977', 'colon': '0.03977', 'connective tissue': '0.03977', 'ear': '0.03977', 'embryo': '0.03977', 'endocrine gland': '0.03977', 'epithelium': '0.03977', 'esophagus': '0.03…	FALSE	TRUE	FALSE	FALSE	0	0	FALSE	FALSE	FALSE
chr2	4870772	4870773	rs77858352	0.13454	5	{'adipose tissue': '0.03977', 'adrenal gland': '0.03977', 'arterial blood vessel': '0.03977', 'blood': '0.03977', 'blood vessel': '0.03977', 'bone element': '0.03977', 'bone marrow': '0.03977', 'brain': '0.03977', 'breast': '0.03977', 'colon': '0.03977', 'connective tissue': '0.03977', 'ear': '0.03977', 'embryo': '0.03977', 'endocrine gland': '0.03977', 'epithelium': '0.03977', 'esophagus': '0.03…	FALSE	TRUE	FALSE	FALSE	0	0	FALSE	FALSE	FALSE
chr2	4922132	4922133	rs77998361	0.98262	3a	{'adipose tissue': '0.29046', 'adrenal gland': '0.29046', 'arterial blood vessel': '0.29046', 'blood': '0.29046', 'blood vessel': '0.29046', 'bone element': '0.29046', 'bone marrow': '0.29046', 'brain': '0.29046', 'breast': '0.29046', 'colon': '0.29046', 'connective tissue': '0.29046', 'ear': '0.29046', 'embryo': '0.29046', 'endocrine gland': '0.29046', 'epithelium': '0.29046', 'esophagus': '0.29…	TRUE	TRUE	FALSE	FALSE	0	1.81	TRUE	FALSE	FALSE
chr2	4871376	4871377	rs78027858	0.28529	5	{'adipose tissue': '0.08433', 'adrenal gland': '0.08433', 'arterial blood vessel': '0.08433', 'blood': '0.08433', 'blood vessel': '0.08433', 'bone element': '0.08433', 'bone marrow': '0.08433', 'brain': '0.08433', 'breast': '0.08433', 'colon': '0.08433', 'connective tissue': '0.08433', 'ear': '0.08433', 'embryo': '0.08433', 'endocrine gland': '0.08433', 'epithelium': '0.08433', 'esophagus': '0.08…	FALSE	TRUE	FALSE	FALSE	0	1.51	TRUE	FALSE	FALSE
chr2	4884285	4884286	rs78037953	0.2909	6	{'adipose tissue': '0.08599', 'adrenal gland': '0.08599', 'arterial blood vessel': '0.08599', 'blood': '0.08599', 'blood vessel': '0.08599', 'bone element': '0.08599', 'bone marrow': '0.08599', 'brain': '0.08599', 'breast': '0.08599', 'colon': '0.08599', 'connective tissue': '0.08599', 'ear': '0.08599', 'embryo': '0.08599', 'endocrine gland': '0.08599', 'epithelium': '0.08599', 'esophagus': '0.08…	FALSE	FALSE	FALSE	FALSE	0	0.12	TRUE	FALSE	FALSE
chr7	90067487	90067488	rs7807342	0.18412	7	{'adipose tissue': '0.05443', 'adrenal gland': '0.05443', 'arterial blood vessel': '0.05443', 'blood': '0.05443', 'blood vessel': '0.05443', 'bone element': '0.05443', 'bone marrow': '0.05443', 'brain': '0.05443', 'breast': '0.05443', 'colon': '0.05443', 'connective tissue': '0.05443', 'ear': '0.05443', 'embryo': '0.05443', 'endocrine gland': '0.05443', 'epithelium': '0.05443', 'esophagus': '0.05…	FALSE	FALSE	FALSE	FALSE	0	0	FALSE	FALSE	FALSE
chr2	4869855	4869856	rs78215506	0.58955	5	{'adipose tissue': '0.17427', 'adrenal gland': '0.17427', 'arterial blood vessel': '0.17427', 'blood': '0.17427', 'blood vessel': '0.17427', 'bone element': '0.17427', 'bone marrow': '0.17427', 'brain': '0.17427', 'breast': '0.17427', 'colon': '0.17427', 'connective tissue': '0.17427', 'ear': '0.17427', 'embryo': '0.17427', 'endocrine gland': '0.17427', 'epithelium': '0.17427', 'esophagus': '0.17…	TRUE	FALSE	FALSE	FALSE	0	0	FALSE	FALSE	FALSE
chr2	4879256	4879257	rs78271428	0.1694	5	{'adipose tissue': '0.05007', 'adrenal gland': '0.05007', 'arterial blood vessel': '0.05007', 'blood': '0.05007', 'blood vessel': '0.05007', 'bone element': '0.05007', 'bone marrow': '0.05007', 'brain': '0.05007', 'breast': '0.05007', 'colon': '0.05007', 'connective tissue': '0.05007', 'ear': '0.05007', 'embryo': '0.05007', 'endocrine gland': '0.05007', 'epithelium': '0.05007', 'esophagus': '0.05…	FALSE	TRUE	FALSE	FALSE	0	0.99	TRUE	FALSE	FALSE
chr2	4871041	4871042	rs78275478	0.58955	5	{'adipose tissue': '0.17427', 'adrenal gland': '0.17427', 'arterial blood vessel': '0.17427', 'blood': '0.17427', 'blood vessel': '0.17427', 'bone element': '0.17427', 'bone marrow': '0.17427', 'brain': '0.17427', 'breast': '0.17427', 'colon': '0.17427', 'connective tissue': '0.17427', 'ear': '0.17427', 'embryo': '0.17427', 'endocrine gland': '0.17427', 'epithelium': '0.17427', 'esophagus': '0.17…	TRUE	FALSE	FALSE	FALSE	0	0	FALSE	FALSE	FALSE
chr2	4916879	4916880	rs78325522	0.78994	3a	{'adipose tissue': '0.23351', 'adrenal gland': '0.23351', 'arterial blood vessel': '0.23351', 'blood': '0.23351', 'blood vessel': '0.23351', 'bone element': '0.23351', 'bone marrow': '0.23351', 'brain': '0.23351', 'breast': '0.23351', 'colon': '0.23351', 'connective tissue': '0.23351', 'ear': '0.23351', 'embryo': '0.23351', 'endocrine gland': '0.23351', 'epithelium': '0.23351', 'esophagus': '0.23…	TRUE	TRUE	FALSE	FALSE	0	1.63	TRUE	FALSE	FALSE
chr2	4875446	4875447	rs78462728	0.58955	5	{'adipose tissue': '0.17427', 'adrenal gland': '0.17427', 'arterial blood vessel': '0.17427', 'blood': '0.17427', 'blood vessel': '0.17427', 'bone element': '0.17427', 'bone marrow': '0.17427', 'brain': '0.17427', 'breast': '0.17427', 'colon': '0.17427', 'connective tissue': '0.17427', 'ear': '0.17427', 'embryo': '0.17427', 'endocrine gland': '0.17427', 'epithelium': '0.17427', 'esophagus': '0.17…	TRUE	FALSE	FALSE	FALSE	0	0	FALSE	FALSE	FALSE
chr2	4865913	4865914	rs78764113	0.18412	7	{'adipose tissue': '0.05443', 'adrenal gland': '0.05443', 'arterial blood vessel': '0.05443', 'blood': '0.05443', 'blood vessel': '0.05443', 'bone element': '0.05443', 'bone marrow': '0.05443', 'brain': '0.05443', 'breast': '0.05443', 'colon': '0.05443', 'connective tissue': '0.05443', 'ear': '0.05443', 'embryo': '0.05443', 'endocrine gland': '0.05443', 'epithelium': '0.05443', 'esophagus': '0.05…	FALSE	FALSE	FALSE	FALSE	0	0	FALSE	FALSE	FALSE
chr2	4917244	4917245	rs78812913	0.18412	7	{'adipose tissue': '0.05443', 'adrenal gland': '0.05443', 'arterial blood vessel': '0.05443', 'blood': '0.05443', 'blood vessel': '0.05443', 'bone element': '0.05443', 'bone marrow': '0.05443', 'brain': '0.05443', 'breast': '0.05443', 'colon': '0.05443', 'connective tissue': '0.05443', 'ear': '0.05443', 'embryo': '0.05443', 'endocrine gland': '0.05443', 'epithelium': '0.05443', 'esophagus': '0.05…	FALSE	FALSE	FALSE	FALSE	0	0	FALSE	FALSE	FALSE
chr2	4880481	4880482	rs78840685	0.58955	5	{'adipose tissue': '0.17427', 'adrenal gland': '0.17427', 'arterial blood vessel': '0.17427', 'blood': '0.17427', 'blood vessel': '0.17427', 'bone element': '0.17427', 'bone marrow': '0.17427', 'brain': '0.17427', 'breast': '0.17427', 'colon': '0.17427', 'connective tissue': '0.17427', 'ear': '0.17427', 'embryo': '0.17427', 'endocrine gland': '0.17427', 'epithelium': '0.17427', 'esophagus': '0.17…	TRUE	FALSE	FALSE	FALSE	0	0	FALSE	FALSE	FALSE
chr2	4926074	4926075	rs78876053	0.18412	7	{'adipose tissue': '0.05443', 'adrenal gland': '0.05443', 'arterial blood vessel': '0.05443', 'blood': '0.05443', 'blood vessel': '0.05443', 'bone element': '0.05443', 'bone marrow': '0.05443', 'brain': '0.05443', 'breast': '0.05443', 'colon': '0.05443', 'connective tissue': '0.05443', 'ear': '0.05443', 'embryo': '0.05443', 'endocrine gland': '0.05443', 'epithelium': '0.05443', 'esophagus': '0.05…	FALSE	FALSE	FALSE	FALSE	0	0	FALSE	FALSE	FALSE
chr2	4883128	4883129	rs79061563	0.4855	6	{'adipose tissue': '0.14351', 'adrenal gland': '0.14351', 'arterial blood vessel': '0.14351', 'blood': '0.14351', 'blood vessel': '0.14351', 'bone element': '0.14351', 'bone marrow': '0.14351', 'brain': '0.14351', 'breast': '0.14351', 'colon': '0.14351', 'connective tissue': '0.14351', 'ear': '0.14351', 'embryo': '0.14351', 'endocrine gland': '0.14351', 'epithelium': '0.14351', 'esophagus': '0.14…	FALSE	FALSE	FALSE	FALSE	0	1.86	TRUE	FALSE	FALSE
chr2	4850159	4850160	rs79092174	0	5	{'adipose tissue': '0.0', 'adrenal gland': '0.0', 'arterial blood vessel': '0.0', 'blood': '0.0', 'blood vessel': '0.0', 'bone element': '0.0', 'bone marrow': '0.0', 'brain': '0.0', 'breast': '0.0', 'colon': '0.0', 'connective tissue': '0.0', 'ear': '0.0', 'embryo': '0.0', 'endocrine gland': '0.0', 'epithelium': '0.0', 'esophagus': '0.0', 'exocrine gland': '0.0', 'extraembryonic component': '0.0'…	FALSE	TRUE	FALSE	FALSE	0	0.08	TRUE	FALSE	FALSE
chr2	4881880	4881881	rs79201362	0.22339	6	{'adipose tissue': '0.06603', 'adrenal gland': '0.06603', 'arterial blood vessel': '0.06603', 'blood': '0.06603', 'blood vessel': '0.06603', 'bone element': '0.06603', 'bone marrow': '0.06603', 'brain': '0.06603', 'breast': '0.06603', 'colon': '0.06603', 'connective tissue': '0.06603', 'ear': '0.06603', 'embryo': '0.06603', 'endocrine gland': '0.06603', 'epithelium': '0.06603', 'esophagus': '0.06…	FALSE	FALSE	FALSE	FALSE	0	0.45	TRUE	FALSE	FALSE
chr2	4946433	4946434	rs79316639	0.49614	2b	{'adipose tissue': '0.14666', 'adrenal gland': '0.14666', 'arterial blood vessel': '0.14666', 'blood': '0.14666', 'blood vessel': '0.14666', 'bone element': '0.14666', 'bone marrow': '0.14666', 'brain': '0.14666', 'breast': '0.14666', 'colon': '0.14666', 'connective tissue': '0.14666', 'ear': '0.14666', 'embryo': '0.14666', 'endocrine gland': '0.14666', 'epithelium': '0.25581', 'esophagus': '0.14…	TRUE	TRUE	TRUE	FALSE	0	0.28	TRUE	FALSE	FALSE
chr2	4873291	4873292	rs79413726	0.47449	6	{'adipose tissue': '0.14026', 'adrenal gland': '0.14026', 'arterial blood vessel': '0.14026', 'blood': '0.14026', 'blood vessel': '0.14026', 'bone element': '0.14026', 'bone marrow': '0.14026', 'brain': '0.14026', 'breast': '0.14026', 'colon': '0.14026', 'connective tissue': '0.14026', 'ear': '0.14026', 'embryo': '0.14026', 'endocrine gland': '0.14026', 'epithelium': '0.14026', 'esophagus': '0.14…	FALSE	FALSE	FALSE	FALSE	0	1.87	TRUE	FALSE	FALSE
chr2	4873541	4873542	rs79460811	0.13454	5	{'adipose tissue': '0.03977', 'adrenal gland': '0.03977', 'arterial blood vessel': '0.03977', 'blood': '0.03977', 'blood vessel': '0.03977', 'bone element': '0.03977', 'bone marrow': '0.03977', 'brain': '0.03977', 'breast': '0.03977', 'colon': '0.03977', 'connective tissue': '0.03977', 'ear': '0.03977', 'embryo': '0.03977', 'endocrine gland': '0.03977', 'epithelium': '0.03977', 'esophagus': '0.03…	FALSE	TRUE	FALSE	FALSE	0	0	FALSE	FALSE	FALSE
chr2	4871889	4871890	rs79462023	0.18412	7	{'adipose tissue': '0.05443', 'adrenal gland': '0.05443', 'arterial blood vessel': '0.05443', 'blood': '0.05443', 'blood vessel': '0.05443', 'bone element': '0.05443', 'bone marrow': '0.05443', 'brain': '0.05443', 'breast': '0.05443', 'colon': '0.05443', 'connective tissue': '0.05443', 'ear': '0.05443', 'embryo': '0.05443', 'endocrine gland': '0.05443', 'epithelium': '0.05443', 'esophagus': '0.05…	FALSE	FALSE	FALSE	FALSE	0	0	FALSE	FALSE	FALSE
chr2	4876040	4876041	rs79479834	0	6	{'adipose tissue': '0.0', 'adrenal gland': '0.0', 'arterial blood vessel': '0.0', 'blood': '0.0', 'blood vessel': '0.0', 'bone element': '0.0', 'bone marrow': '0.0', 'brain': '0.0', 'breast': '0.0', 'colon': '0.0', 'connective tissue': '0.0', 'ear': '0.0', 'embryo': '0.0', 'endocrine gland': '0.0', 'epithelium': '0.0', 'esophagus': '0.0', 'exocrine gland': '0.0', 'extraembryonic component': '0.0'…	FALSE	FALSE	FALSE	FALSE	0	0.32	TRUE	FALSE	FALSE
chr2	4913044	4913045	rs79559346	0.18412	7	{'adipose tissue': '0.05443', 'adrenal gland': '0.05443', 'arterial blood vessel': '0.05443', 'blood': '0.05443', 'blood vessel': '0.05443', 'bone element': '0.05443', 'bone marrow': '0.05443', 'brain': '0.05443', 'breast': '0.05443', 'colon': '0.05443', 'connective tissue': '0.05443', 'ear': '0.05443', 'embryo': '0.05443', 'endocrine gland': '0.05443', 'epithelium': '0.05443', 'esophagus': '0.05…	FALSE	FALSE	FALSE	FALSE	0	0	FALSE	FALSE	FALSE
chr2	4886874	4886875	rs79634897	0	6	{'adipose tissue': '0.0', 'adrenal gland': '0.0', 'arterial blood vessel': '0.0', 'blood': '0.0', 'blood vessel': '0.0', 'bone element': '0.0', 'bone marrow': '0.0', 'brain': '0.0', 'breast': '0.0', 'colon': '0.0', 'connective tissue': '0.0', 'ear': '0.0', 'embryo': '0.0', 'endocrine gland': '0.0', 'epithelium': '0.0', 'esophagus': '0.0', 'exocrine gland': '0.0', 'extraembryonic component': '0.0'…	FALSE	FALSE	FALSE	FALSE	0	0.18	TRUE	FALSE	FALSE
chr2	4859166	4859167	rs79683746	0.18412	7	{'adipose tissue': '0.05443', 'adrenal gland': '0.05443', 'arterial blood vessel': '0.05443', 'blood': '0.05443', 'blood vessel': '0.05443', 'bone element': '0.05443', 'bone marrow': '0.05443', 'brain': '0.05443', 'breast': '0.05443', 'colon': '0.05443', 'connective tissue': '0.05443', 'ear': '0.05443', 'embryo': '0.05443', 'endocrine gland': '0.05443', 'epithelium': '0.05443', 'esophagus': '0.05…	FALSE	FALSE	FALSE	FALSE	0	0	FALSE	FALSE	FALSE
chr2	4836693	4836694	rs79987795	0.18412	7	{'adipose tissue': '0.05443', 'adrenal gland': '0.05443', 'arterial blood vessel': '0.05443', 'blood': '0.05443', 'blood vessel': '0.05443', 'bone element': '0.05443', 'bone marrow': '0.05443', 'brain': '0.05443', 'breast': '0.05443', 'colon': '0.05443', 'connective tissue': '0.05443', 'ear': '0.05443', 'embryo': '0.05443', 'endocrine gland': '0.05443', 'epithelium': '0.05443', 'esophagus': '0.05…	FALSE	FALSE	FALSE	FALSE	0	0	FALSE	FALSE	FALSE
chr2	4885638	4885639	rs80010258	0.18412	7	{'adipose tissue': '0.05443', 'adrenal gland': '0.05443', 'arterial blood vessel': '0.05443', 'blood': '0.05443', 'blood vessel': '0.05443', 'bone element': '0.05443', 'bone marrow': '0.05443', 'brain': '0.05443', 'breast': '0.05443', 'colon': '0.05443', 'connective tissue': '0.05443', 'ear': '0.05443', 'embryo': '0.05443', 'endocrine gland': '0.05443', 'epithelium': '0.05443', 'esophagus': '0.05…	FALSE	FALSE	FALSE	FALSE	0	0	FALSE	FALSE	FALSE
chr2	4838339	4838340	rs80014827	0.13454	5	{'adipose tissue': '0.03977', 'adrenal gland': '0.03977', 'arterial blood vessel': '0.03977', 'blood': '0.03977', 'blood vessel': '0.03977', 'bone element': '0.03977', 'bone marrow': '0.03977', 'brain': '0.03977', 'breast': '0.03977', 'colon': '0.03977', 'connective tissue': '0.03977', 'ear': '0.03977', 'embryo': '0.03977', 'endocrine gland': '0.03977', 'epithelium': '0.03977', 'esophagus': '0.03…	FALSE	TRUE	FALSE	FALSE	0	0	FALSE	FALSE	FALSE
chr2	4881035	4881036	rs80030208	0.01689	5	{'adipose tissue': '0.00499', 'adrenal gland': '0.00499', 'arterial blood vessel': '0.00499', 'blood': '0.00499', 'blood vessel': '0.00499', 'bone element': '0.00499', 'bone marrow': '0.00499', 'brain': '0.00499', 'breast': '0.00499', 'colon': '0.00499', 'connective tissue': '0.00499', 'ear': '0.00499', 'embryo': '0.00499', 'endocrine gland': '0.00499', 'epithelium': '0.00499', 'esophagus': '0.00…	FALSE	TRUE	FALSE	FALSE	0	1	TRUE	FALSE	FALSE
chr2	4881391	4881392	rs80226078	0.34523	6	{'adipose tissue': '0.10205', 'adrenal gland': '0.10205', 'arterial blood vessel': '0.10205', 'blood': '0.10205', 'blood vessel': '0.10205', 'bone element': '0.10205', 'bone marrow': '0.10205', 'brain': '0.10205', 'breast': '0.10205', 'colon': '0.10205', 'connective tissue': '0.10205', 'ear': '0.10205', 'embryo': '0.10205', 'endocrine gland': '0.10205', 'epithelium': '0.10205', 'esophagus': '0.10…	FALSE	FALSE	FALSE	FALSE	0	1.68	TRUE	FALSE	FALSE
chr17	33490990	33490991	rs8079654	0.60906	4	{'adipose tissue': '0.18004', 'adrenal gland': '0.18004', 'arterial blood vessel': '0.18004', 'blood': '0.18004', 'blood vessel': '0.18004', 'bone element': '0.18004', 'bone marrow': '0.18004', 'brain': '0.18004', 'breast': '0.18004', 'colon': '0.18004', 'connective tissue': '0.18004', 'ear': '0.18004', 'embryo': '0.18004', 'endocrine gland': '0.18004', 'epithelium': '0.18004', 'esophagus': '0.18…	TRUE	TRUE	FALSE	FALSE	0	0	FALSE	FALSE	FALSE
chr5	1721366	1721367	rs869780	0.18412	7	{'adipose tissue': '0.05443', 'adrenal gland': '0.05443', 'arterial blood vessel': '0.05443', 'blood': '0.05443', 'blood vessel': '0.05443', 'bone element': '0.05443', 'bone marrow': '0.05443', 'brain': '0.05443', 'breast': '0.05443', 'colon': '0.05443', 'connective tissue': '0.05443', 'ear': '0.05443', 'embryo': '0.05443', 'endocrine gland': '0.05443', 'epithelium': '0.05443', 'esophagus': '0.05…	FALSE	FALSE	FALSE	FALSE	0	0	FALSE	FALSE	FALSE
chr6	32603741	32603742	rs9272293	1	3a	{'adipose tissue': '0.2956', 'adrenal gland': '0.2956', 'arterial blood vessel': '0.2956', 'blood': '0.2956', 'blood vessel': '0.2956', 'bone element': '0.2956', 'bone marrow': '0.2956', 'brain': '0.2956', 'breast': '0.2956', 'colon': '0.2956', 'connective tissue': '0.2956', 'ear': '0.2956', 'embryo': '0.2956', 'endocrine gland': '0.2956', 'epithelium': '0.2956', 'esophagus': '0.2956', 'exocrine …	TRUE	TRUE	FALSE	FALSE	0	1.95	TRUE	FALSE	FALSE
chr6	13064395	13064396	rs9381653	0.13454	5	{'adipose tissue': '0.03977', 'adrenal gland': '0.03977', 'arterial blood vessel': '0.03977', 'blood': '0.03977', 'blood vessel': '0.03977', 'bone element': '0.03977', 'bone marrow': '0.03977', 'brain': '0.03977', 'breast': '0.03977', 'colon': '0.03977', 'connective tissue': '0.03977', 'ear': '0.03977', 'embryo': '0.03977', 'endocrine gland': '0.03977', 'epithelium': '0.03977', 'esophagus': '0.03…	FALSE	TRUE	FALSE	FALSE	0	0	FALSE	FALSE	FALSE
