# Supplementary material for: Genome‐Wide Association Analyses of HPV16 and HPV18 Seropositivity Identify Susceptibility Loci for Cervical Cancer
Source: J Med Virol. 2025 Jan 31;97(2):e70195. doi: 10.1002/jmv.70195 (PMC11786146; doi:10.1002/jmv.70195)
Supplement: Supplementary file 14 — Supporting information. [file JMV-97-e70195-s016.xlsx]

## Sheet: Sup. Table 12
Supplementary Table 12: Detailed PERFECTOS-APE results per top SNP.
SNP name	motif	allele 1 / allele 2	P-value 1	P-value 2	Fold change	up/down	alignment
rs9272293	NROB1	G/A	5.6e-05	0.002415	43.31	down	TTTTTTTTTTACAGTCTCTGCCAGTGGGAGGTAAAACATAGTGCTGAGAAT TTTTTTTTTTACAGTCTCTGCCAGTAGGAGGTAAAACATAGTGCTGAGAAT
rs9272293	WT1	G/A	3.6e-05	0.000559	15.48	down	TTTTTTTTTTACAGTCTCTGCCAGTGGGAGGTAAAACATAGTGCTGAGAAT TTTTTTTTTTACAGTCTCTGCCAGTAGGAGGTAAAACATAGTGCTGAGAAT
rs9272293	ZIC1	G/A	9.9e-05	0.001409	14.22	down	TTTTTTTTTTACAGTCTCTGCCAGTGGGAGGTAAAACATAGTGCTGAGAAT TTTTTTTTTTACAGTCTCTGCCAGTAGGAGGTAAAACATAGTGCTGAGAAT
rs9272293	KLF8	G/A	0.000371	0.005243	14.14	down	TTTTTTTTTTACAGTCTCTGCCAGTGGGAGGTAAAACATAGTGCTGAGAAT TTTTTTTTTTACAGTCTCTGCCAGTAGGAGGTAAAACATAGTGCTGAGAAT
rs9272293	IKZF1	G/A	0.000114	0.001403	12.29	down	TTTTTTTTTTACAGTCTCTGCCAGTGGGAGGTAAAACATAGTGCTGAGAAT TTTTTTTTTTACAGTCTCTGCCAGTAGGAGGTAAAACATAGTGCTGAGAAT
rs9272293	GLIS3	G/A	3.2e-05	0.000378	11.65	down	TTTTTTTTTTACAGTCTCTGCCAGTGGGAGGTAAAACATAGTGCTGAGAAT TTTTTTTTTTACAGTCTCTGCCAGTAGGAGGTAAAACATAGTGCTGAGAAT
rs9272293	GLIS1	G/A	7.9e-05	0.00091	11.47	down	TTTTTTTTTTACAGTCTCTGCCAGTGGGAGGTAAAACATAGTGCTGAGAAT TTTTTTTTTTACAGTCTCTGCCAGTAGGAGGTAAAACATAGTGCTGAGAAT
rs9272293	INSM1	G/A	0.000244	0.002535	10.41	down	TTTTTTTTTTACAGTCTCTGCCAGTGGGAGGTAAAACATAGTGCTGAGAAT TTTTTTTTTTACAGTCTCTGCCAGTAGGAGGTAAAACATAGTGCTGAGAAT
rs9272293	ZN784	G/A	0.000311	0.002936	9.44	down	TTTTTTTTTTACAGTCTCTGCCAGTGGGAGGTAAAACATAGTGCTGAGAAT TTTTTTTTTTACAGTCTCTGCCAGTAGGAGGTAAAACATAGTGCTGAGAAT
rs9272293	CTCF	G/A	0.000616	0.000123	5	up	TTTTTTTTTTACAGTCTCTGCCAGTGGGAGGTAAAACATAGTGCTGAGAAT TTTTTTTTTTACAGTCTCTGCCAGTAGGAGGTAAAACATAGTGCTGAGAAT
rs9272293	ZN394	G/A	0.000191	0.00091	4.77	down	TTTTTTTTTTACAGTCTCTGCCAGTGGGAGGTAAAACATAGTGCTGAGAAT TTTTTTTTTTACAGTCTCTGCCAGTAGGAGGTAAAACATAGTGCTGAGAAT
rs17867660	STAT6	G/A	0.001892	4.9e-05	38.91	up	TGCCAGCATAGACCTCAGCCTTCTCGGAAAAAGTAGCCTTATCACACACGT TGCCAGCATAGACCTCAGCCTTCTCAGAAAAAGTAGCCTTATCACACACGT
rs17867660	ZN384	G/A	1e-06	3.5e-05	23.21	down	TGCCAGCATAGACCTCAGCCTTCTCGGAAAAAGTAGCCTTATCACACACGT TGCCAGCATAGACCTCAGCCTTCTCAGAAAAAGTAGCCTTATCACACACGT
rs17867660	GATA3	G/A	0.006409	0.000343	18.69	up	TGCCAGCATAGACCTCAGCCTTCTCGGAAAAAGTAGCCTTATCACACACGT TGCCAGCATAGACCTCAGCCTTCTCAGAAAAAGTAGCCTTATCACACACGT
rs17867660	NFAC4	G/A	0.000135	0.001553	11.51	down	TGCCAGCATAGACCTCAGCCTTCTCGGAAAAAGTAGCCTTATCACACACGT TGCCAGCATAGACCTCAGCCTTCTCAGAAAAAGTAGCCTTATCACACACGT
rs17867660	NFAC2	G/A	0.000294	0.00307	10.46	down	TGCCAGCATAGACCTCAGCCTTCTCGGAAAAAGTAGCCTTATCACACACGT TGCCAGCATAGACCTCAGCCTTCTCAGAAAAAGTAGCCTTATCACACACGT
rs17867660	NFAC3	G/A	0.000479	0.004769	9.96	down	TGCCAGCATAGACCTCAGCCTTCTCGGAAAAAGTAGCCTTATCACACACGT TGCCAGCATAGACCTCAGCCTTCTCAGAAAAAGTAGCCTTATCACACACGT
rs17867660	THA11	G/A	0.000269	0.001987	7.39	down	TGCCAGCATAGACCTCAGCCTTCTCGGAAAAAGTAGCCTTATCACACACGT TGCCAGCATAGACCTCAGCCTTCTCAGAAAAAGTAGCCTTATCACACACGT
rs17867660	ZN143	G/A	0.00046	0.003237	7.04	down	TGCCAGCATAGACCTCAGCCTTCTCGGAAAAAGTAGCCTTATCACACACGT TGCCAGCATAGACCTCAGCCTTCTCAGAAAAAGTAGCCTTATCACACACGT
rs17867660	ZN680	G/A	6.5e-05	0.000397	6.08	down	TGCCAGCATAGACCTCAGCCTTCTCGGAAAAAGTAGCCTTATCACACACGT TGCCAGCATAGACCTCAGCCTTCTCAGAAAAAGTAGCCTTATCACACACGT
rs17867660	STAT1	G/A	1.6e-05	6.9e-05	4.32	down	TGCCAGCATAGACCTCAGCCTTCTCGGAAAAAGTAGCCTTATCACACACGT TGCCAGCATAGACCTCAGCCTTCTCAGAAAAAGTAGCCTTATCACACACGT
rs6084436	NKX23	C/T	0.013993	0.000483	28.99	up	TCAGGAGGCCTCAGACCACTGGAAGCGGACACAACTAACCCCTCTGAGAGC TCAGGAGGCCTCAGACCACTGGAAGTGGACACAACTAACCCCTCTGAGAGC
rs6084436	NR1H3	C/T	0.001054	7.2e-05	14.64	up	TCAGGAGGCCTCAGACCACTGGAAGCGGACACAACTAACCCCTCTGAGAGC TCAGGAGGCCTCAGACCACTGGAAGTGGACACAACTAACCCCTCTGAGAGC
rs6084436	NKX25	C/T	0.002189	0.000191	11.49	up	TCAGGAGGCCTCAGACCACTGGAAGCGGACACAACTAACCCCTCTGAGAGC TCAGGAGGCCTCAGACCACTGGAAGTGGACACAACTAACCCCTCTGAGAGC
rs6084436	FOXC2	C/T	0.000482	0.004129	8.57	down	TCAGGAGGCCTCAGACCACTGGAAGCGGACACAACTAACCCCTCTGAGAGC TCAGGAGGCCTCAGACCACTGGAAGTGGACACAACTAACCCCTCTGAGAGC
rs6084436	ELK3	C/T	8.3e-05	1.3e-05	6.42	up	TCAGGAGGCCTCAGACCACTGGAAGCGGACACAACTAACCCCTCTGAGAGC TCAGGAGGCCTCAGACCACTGGAAGTGGACACAACTAACCCCTCTGAGAGC
rs6084436	NR1I2	C/T	0.0023	0.000397	5.79	up	TCAGGAGGCCTCAGACCACTGGAAGCGGACACAACTAACCCCTCTGAGAGC TCAGGAGGCCTCAGACCACTGGAAGTGGACACAACTAACCCCTCTGAGAGC
rs6084436	ETV3	C/T	0.000532	9.6e-05	5.52	up	TCAGGAGGCCTCAGACCACTGGAAGCGGACACAACTAACCCCTCTGAGAGC TCAGGAGGCCTCAGACCACTGGAAGTGGACACAACTAACCCCTCTGAGAGC
rs6084436	ELK1	C/T	7.6e-05	1.7e-05	4.34	up	TCAGGAGGCCTCAGACCACTGGAAGCGGACACAACTAACCCCTCTGAGAGC TCAGGAGGCCTCAGACCACTGGAAGTGGACACAACTAACCCCTCTGAGAGC
rs11658042	AIRE	C/T	0.000378	0.009016	23.83	down	CACAAGTGGCACTTTCCATAGTCTCCCTTTTCATCCCAGGGTTTCACTGGC CACAAGTGGCACTTTCCATAGTCTCTCTTTTCATCCCAGGGTTTCACTGGC
rs11658042	EVI1	C/T	0.005535	0.000378	14.63	up	CACAAGTGGCACTTTCCATAGTCTCCCTTTTCATCCCAGGGTTTCACTGGC CACAAGTGGCACTTTCCATAGTCTCTCTTTTCATCCCAGGGTTTCACTGGC
rs11658042	ZNF41	C/T	0.000143	0.001802	12.64	down	CACAAGTGGCACTTTCCATAGTCTCCCTTTTCATCCCAGGGTTTCACTGGC CACAAGTGGCACTTTCCATAGTCTCTCTTTTCATCCCAGGGTTTCACTGGC
rs11658042	FOXD1	C/T	0.002086	0.000211	9.9	up	CACAAGTGGCACTTTCCATAGTCTCCCTTTTCATCCCAGGGTTTCACTGGC CACAAGTGGCACTTTCCATAGTCTCTCTTTTCATCCCAGGGTTTCACTGGC
rs11658042	ZN680	C/T	0.000282	0.002087	7.39	down	CACAAGTGGCACTTTCCATAGTCTCCCTTTTCATCCCAGGGTTTCACTGGC CACAAGTGGCACTTTCCATAGTCTCTCTTTTCATCCCAGGGTTTCACTGGC
rs11658042	ZN768	C/T	0.00091	0.000136	6.7	up	CACAAGTGGCACTTTCCATAGTCTCCCTTTTCATCCCAGGGTTTCACTGGC CACAAGTGGCACTTTCCATAGTCTCTCTTTTCATCCCAGGGTTTCACTGGC
rs11658042	IRF8	C/T	0.00122	0.000201	6.08	up	CACAAGTGGCACTTTCCATAGTCTCCCTTTTCATCCCAGGGTTTCACTGGC CACAAGTGGCACTTTCCATAGTCTCTCTTTTCATCCCAGGGTTTCACTGGC
rs742625	HXB2	C/A	0.000232	0.005022	21.62	down	TCACTCCCACTATCTGTAGAACAGCCCAGAACTGATGAGGGTTTAATGCTG TCACTCCCACTATCTGTAGAACAGCACAGAACTGATGAGGGTTTAATGCTG
rs742625	ZN410	C/A	0.00036	0.003569	9.91	down	TCACTCCCACTATCTGTAGAACAGCCCAGAACTGATGAGGGTTTAATGCTG TCACTCCCACTATCTGTAGAACAGCACAGAACTGATGAGGGTTTAATGCTG
rs742625	ANDR	C/A	0.000956	0.000101	9.44	up	TCACTCCCACTATCTGTAGAACAGCCCAGAACTGATGAGGGTTTAATGCTG TCACTCCCACTATCTGTAGAACAGCACAGAACTGATGAGGGTTTAATGCTG
rs742625	ZN329	C/A	0.000182	0.001412	7.76	down	TCACTCCCACTATCTGTAGAACAGCCCAGAACTGATGAGGGTTTAATGCTG TCACTCCCACTATCTGTAGAACAGCACAGAACTGATGAGGGTTTAATGCTG
rs742625	ZN134	C/A	0.000136	0.000956	7.04	down	TCACTCCCACTATCTGTAGAACAGCCCAGAACTGATGAGGGTTTAATGCTG TCACTCCCACTATCTGTAGAACAGCACAGAACTGATGAGGGTTTAATGCTG
rs742625	HSF1	C/A	0.000136	0.00091	6.7	down	TCACTCCCACTATCTGTAGAACAGCCCAGAACTGATGAGGGTTTAATGCTG TCACTCCCACTATCTGTAGAACAGCACAGAACTGATGAGGGTTTAATGCTG
rs115851441	TLX1	G/C	0.002934	4.6e-05	63.26	up	CTGCCCACGGCATCCCGGCAGCAGGGTGAGCAACACCTGAGCCCAGTGAGA CTGCCCACGGCATCCCGGCAGCAGGCTGAGCAACACCTGAGCCCAGTGAGA
rs115851441	RARG	G/C	8.8e-05	0.003934	44.95	down	CTGCCCACGGCATCCCGGCAGCAGGGTGAGCAACACCTGAGCCCAGTGAGA CTGCCCACGGCATCCCGGCAGCAGGCTGAGCAACACCTGAGCCCAGTGAGA
rs115851441	ZN770	G/C	0.002663	0.000136	19.63	up	CTGCCCACGGCATCCCGGCAGCAGGGTGAGCAACACCTGAGCCCAGTGAGA CTGCCCACGGCATCCCGGCAGCAGGCTGAGCAACACCTGAGCCCAGTGAGA
rs115851441	SP4	G/C	0.002936	0.00015	19.62	up	CTGCCCACGGCATCCCGGCAGCAGGGTGAGCAACACCTGAGCCCAGTGAGA CTGCCCACGGCATCCCGGCAGCAGGCTGAGCAACACCTGAGCCCAGTGAGA
rs115851441	ZEP2	G/C	0.000866	5.1e-05	16.95	up	CTGCCCACGGCATCCCGGCAGCAGGGTGAGCAACACCTGAGCCCAGTGAGA CTGCCCACGGCATCCCGGCAGCAGGCTGAGCAACACCTGAGCCCAGTGAGA
rs115851441	KLF8	G/C	0.000294	0.004747	16.17	down	CTGCCCACGGCATCCCGGCAGCAGGGTGAGCAACACCTGAGCCCAGTGAGA CTGCCCACGGCATCCCGGCAGCAGGCTGAGCAACACCTGAGCCCAGTGAGA
rs115851441	RFX1	G/C	0.005814	0.000397	14.64	up	CTGCCCACGGCATCCCGGCAGCAGGGTGAGCAACACCTGAGCCCAGTGAGA CTGCCCACGGCATCCCGGCAGCAGGCTGAGCAACACCTGAGCCCAGTGAGA
rs115851441	EGR4	G/C	0.000142	0.001978	13.97	down	CTGCCCACGGCATCCCGGCAGCAGGGTGAGCAACACCTGAGCCCAGTGAGA CTGCCCACGGCATCCCGGCAGCAGGCTGAGCAACACCTGAGCCCAGTGAGA
rs115851441	ZSCA4	G/C	6.1e-05	0.000823	13.4	down	CTGCCCACGGCATCCCGGCAGCAGGGTGAGCAACACCTGAGCCCAGTGAGA CTGCCCACGGCATCCCGGCAGCAGGCTGAGCAACACCTGAGCCCAGTGAGA
rs115851441	ZN554	G/C	0.003745	0.000294	12.75	up	CTGCCCACGGCATCCCGGCAGCAGGGTGAGCAACACCTGAGCCCAGTGAGA CTGCCCACGGCATCCCGGCAGCAGGCTGAGCAACACCTGAGCCCAGTGAGA
rs115851441	ZSC31	G/C	0.000191	0.002415	12.64	down	CTGCCCACGGCATCCCGGCAGCAGGGTGAGCAACACCTGAGCCCAGTGAGA CTGCCCACGGCATCCCGGCAGCAGGCTGAGCAACACCTGAGCCCAGTGAGA
rs115851441	REST	G/C	8.8e-05	0.001054	12.04	down	CTGCCCACGGCATCCCGGCAGCAGGGTGAGCAACACCTGAGCCCAGTGAGA CTGCCCACGGCATCCCGGCAGCAGGCTGAGCAACACCTGAGCCCAGTGAGA
rs115851441	ESR1	G/C	0.000397	0.004554	11.47	down	CTGCCCACGGCATCCCGGCAGCAGGGTGAGCAACACCTGAGCCCAGTGAGA CTGCCCACGGCATCCCGGCAGCAGGCTGAGCAACACCTGAGCCCAGTGAGA
rs115851441	ZIC4	G/C	0.000201	0.001893	9.44	down	CTGCCCACGGCATCCCGGCAGCAGGGTGAGCAACACCTGAGCCCAGTGAGA CTGCCCACGGCATCCCGGCAGCAGGCTGAGCAACACCTGAGCCCAGTGAGA
rs115851441	ZN331	G/C	0.002536	0.000269	9.43	up	CTGCCCACGGCATCCCGGCAGCAGGGTGAGCAACACCTGAGCCCAGTGAGA CTGCCCACGGCATCCCGGCAGCAGGCTGAGCAACACCTGAGCCCAGTGAGA
rs115851441	RARA	G/C	0.000397	0.003568	8.98	down	CTGCCCACGGCATCCCGGCAGCAGGGTGAGCAACACCTGAGCCCAGTGAGA CTGCCCACGGCATCCCGGCAGCAGGCTGAGCAACACCTGAGCCCAGTGAGA
rs115851441	ZN563	G/C	5.6e-05	0.000483	8.56	down	CTGCCCACGGCATCCCGGCAGCAGGGTGAGCAACACCTGAGCCCAGTGAGA CTGCCCACGGCATCCCGGCAGCAGGCTGAGCAACACCTGAGCCCAGTGAGA
rs115851441	THAP1	G/C	0.001412	0.000221	6.39	up	CTGCCCACGGCATCCCGGCAGCAGGGTGAGCAACACCTGAGCCCAGTGAGA CTGCCCACGGCATCCCGGCAGCAGGCTGAGCAACACCTGAGCCCAGTGAGA
rs115851441	CTCF	G/C	0.000311	0.001557	5	down	CTGCCCACGGCATCCCGGCAGCAGGGTGAGCAACACCTGAGCCCAGTGAGA CTGCCCACGGCATCCCGGCAGCAGGCTGAGCAACACCTGAGCCCAGTGAGA
rs115851441	BRAC	G/C	0.000343	0.001483	4.32	down	CTGCCCACGGCATCCCGGCAGCAGGGTGAGCAACACCTGAGCCCAGTGAGA CTGCCCACGGCATCCCGGCAGCAGGCTGAGCAACACCTGAGCCCAGTGAGA
rs115851441	SALL4	G/C	0.000106	0.000438	4.14	down	CTGCCCACGGCATCCCGGCAGCAGGGTGAGCAACACCTGAGCCCAGTGAGA CTGCCCACGGCATCCCGGCAGCAGGCTGAGCAACACCTGAGCCCAGTGAGA
rs114272671	SALL4	C/T	0.001003	4e-05	25.06	up	AATTATCTATCGCCTGAGAGCACAGCGGGAGGGACAAAGATCAGGATATAA AATTATCTATCGCCTGAGAGCACAGTGGGAGGGACAAAGATCAGGATATAA
rs114272671	ZBT18	C/T	0.000343	0.007791	22.72	down	AATTATCTATCGCCTGAGAGCACAGCGGGAGGGACAAAGATCAGGATATAA AATTATCTATCGCCTGAGAGCACAGTGGGAGGGACAAAGATCAGGATATAA
rs114272671	NR0B1	C/T	0.001219	5.6e-05	21.86	up	AATTATCTATCGCCTGAGAGCACAGCGGGAGGGACAAAGATCAGGATATAA AATTATCTATCGCCTGAGAGCACAGTGGGAGGGACAAAGATCAGGATATAA
rs114272671	EGR1	C/T	0.005537	0.000256	21.63	up	AATTATCTATCGCCTGAGAGCACAGCGGGAGGGACAAAGATCAGGATATAA AATTATCTATCGCCTGAGAGCACAGTGGGAGGGACAAAGATCAGGATATAA
rs114272671	BRAC	C/T	0.006409	0.000343	18.69	up	AATTATCTATCGCCTGAGAGCACAGCGGGAGGGACAAAGATCAGGATATAA AATTATCTATCGCCTGAGAGCACAGTGGGAGGGACAAAGATCAGGATATAA
rs114272671	EGR2	C/T	0.001557	8.3e-05	18.69	up	AATTATCTATCGCCTGAGAGCACAGCGGGAGGGACAAAGATCAGGATATAA AATTATCTATCGCCTGAGAGCACAGTGGGAGGGACAAAGATCAGGATATAA
rs114272671	E2F4	C/T	0.000221	0.004131	18.68	down	AATTATCTATCGCCTGAGAGCACAGCGGGAGGGACAAAGATCAGGATATAA AATTATCTATCGCCTGAGAGCACAGTGGGAGGGACAAAGATCAGGATATAA
rs114272671	EGR2	C/T	0.000647	3.5e-05	18.68	up	AATTATCTATCGCCTGAGAGCACAGCGGGAGGGACAAAGATCAGGATATAA AATTATCTATCGCCTGAGAGCACAGTGGGAGGGACAAAGATCAGGATATAA
rs114272671	ZIC2	C/T	6e-06	9.6e-05	16.93	down	AATTATCTATCGCCTGAGAGCACAGCGGGAGGGACAAAGATCAGGATATAA AATTATCTATCGCCTGAGAGCACAGTGGGAGGGACAAAGATCAGGATATAA
rs114272671	ZIC3	C/T	4e-06	7.2e-05	16.15	down	AATTATCTATCGCCTGAGAGCACAGCGGGAGGGACAAAGATCAGGATATAA AATTATCTATCGCCTGAGAGCACAGTGGGAGGGACAAAGATCAGGATATAA
rs114272671	SOX10	C/T	0.003399	0.000211	16.14	up	AATTATCTATCGCCTGAGAGCACAGCGGGAGGGACAAAGATCAGGATATAA AATTATCTATCGCCTGAGAGCACAGTGGGAGGGACAAAGATCAGGATATAA
rs114272671	HTF4	C/T	0.000482	0.007067	14.65	down	AATTATCTATCGCCTGAGAGCACAGCGGGAGGGACAAAGATCAGGATATAA AATTATCTATCGCCTGAGAGCACAGTGGGAGGGACAAAGATCAGGATATAA
rs114272671	LYL1	C/T	0.000165	0.001893	11.47	down	AATTATCTATCGCCTGAGAGCACAGCGGGAGGGACAAAGATCAGGATATAA AATTATCTATCGCCTGAGAGCACAGTGGGAGGGACAAAGATCAGGATATAA
rs114272671	ZKSC1	C/T	0.001412	0.000129	10.92	up	AATTATCTATCGCCTGAGAGCACAGCGGGAGGGACAAAGATCAGGATATAA AATTATCTATCGCCTGAGAGCACAGTGGGAGGGACAAAGATCAGGATATAA
rs114272671	WT1	C/T	0.00036	3.6e-05	9.98	up	AATTATCTATCGCCTGAGAGCACAGCGGGAGGGACAAAGATCAGGATATAA AATTATCTATCGCCTGAGAGCACAGTGGGAGGGACAAAGATCAGGATATAA
rs114272671	NR1D1	C/T	0.002796	0.000327	8.56	up	AATTATCTATCGCCTGAGAGCACAGCGGGAGGGACAAAGATCAGGATATAA AATTATCTATCGCCTGAGAGCACAGTGGGAGGGACAAAGATCAGGATATAA
rs114272671	IKZF1	C/T	0.000908	0.000114	7.95	up	AATTATCTATCGCCTGAGAGCACAGCGGGAGGGACAAAGATCAGGATATAA AATTATCTATCGCCTGAGAGCACAGTGGGAGGGACAAAGATCAGGATATAA
rs114272671	SP2	C/T	0.000182	2.6e-05	7.05	up	AATTATCTATCGCCTGAGAGCACAGCGGGAGGGACAAAGATCAGGATATAA AATTATCTATCGCCTGAGAGCACAGTGGGAGGGACAAAGATCAGGATATAA
rs114272671	KLF14	C/T	0.002301	0.000397	5.79	up	AATTATCTATCGCCTGAGAGCACAGCGGGAGGGACAAAGATCAGGATATAA AATTATCTATCGCCTGAGAGCACAGTGGGAGGGACAAAGATCAGGATATAA
rs114272671	E2F8	C/T	0.000867	0.000165	5.25	up	AATTATCTATCGCCTGAGAGCACAGCGGGAGGGACAAAGATCAGGATATAA AATTATCTATCGCCTGAGAGCACAGTGGGAGGGACAAAGATCAGGATATAA
rs114272671	KLF8	C/T	0.001848	0.000371	4.98	up	AATTATCTATCGCCTGAGAGCACAGCGGGAGGGACAAAGATCAGGATATAA AATTATCTATCGCCTGAGAGCACAGTGGGAGGGACAAAGATCAGGATATAA
rs114272671	KLF5	C/T	0.001162	0.000244	4.77	up	AATTATCTATCGCCTGAGAGCACAGCGGGAGGGACAAAGATCAGGATATAA AATTATCTATCGCCTGAGAGCACAGTGGGAGGGACAAAGATCAGGATATAA
rs114272671	SP4	C/T	0.000191	4e-05	4.76	up	AATTATCTATCGCCTGAGAGCACAGCGGGAGGGACAAAGATCAGGATATAA AATTATCTATCGCCTGAGAGCACAGTGGGAGGGACAAAGATCAGGATATAA
rs114272671	ZIC4	C/T	9e-06	4e-05	4.54	down	AATTATCTATCGCCTGAGAGCACAGCGGGAGGGACAAAGATCAGGATATAA AATTATCTATCGCCTGAGAGCACAGTGGGAGGGACAAAGATCAGGATATAA
rs114272671	SP4	C/T	0.000397	9.6e-05	4.12	up	AATTATCTATCGCCTGAGAGCACAGCGGGAGGGACAAAGATCAGGATATAA AATTATCTATCGCCTGAGAGCACAGTGGGAGGGACAAAGATCAGGATATAA
rs12207703	ZFHX3	T/G	9e-06	0.000296	34.02	down	AATCTTGCATCAGACCCATATAGTATTATTAACTTCACTTGACAGGTGAGG AATCTTGCATCAGACCCATATAGTAGTATTAACTTCACTTGACAGGTGAGG
rs12207703	HNF1B	T/G	4.2e-05	0.001412	33.66	down	AATCTTGCATCAGACCCATATAGTATTATTAACTTCACTTGACAGGTGAGG AATCTTGCATCAGACCCATATAGTAGTATTAACTTCACTTGACAGGTGAGG
rs12207703	HXD9	T/G	0.000107	0.002898	27.2	down	AATCTTGCATCAGACCCATATAGTATTATTAACTTCACTTGACAGGTGAGG AATCTTGCATCAGACCCATATAGTAGTATTAACTTCACTTGACAGGTGAGG
rs12207703	ZN333	T/G	0.000208	0.004336	20.86	down	AATCTTGCATCAGACCCATATAGTATTATTAACTTCACTTGACAGGTGAGG AATCTTGCATCAGACCCATATAGTAGTATTAACTTCACTTGACAGGTGAGG
rs12207703	CPEB1	T/G	0.00036	0.005537	15.37	down	AATCTTGCATCAGACCCATATAGTATTATTAACTTCACTTGACAGGTGAGG AATCTTGCATCAGACCCATATAGTAGTATTAACTTCACTTGACAGGTGAGG
rs12207703	TEAD3	T/G	0.005536	0.000378	14.65	up	AATCTTGCATCAGACCCATATAGTATTATTAACTTCACTTGACAGGTGAGG AATCTTGCATCAGACCCATATAGTAGTATTAACTTCACTTGACAGGTGAGG
rs12207703	LHX3	T/G	0.000211	0.003082	14.64	down	AATCTTGCATCAGACCCATATAGTATTATTAACTTCACTTGACAGGTGAGG AATCTTGCATCAGACCCATATAGTAGTATTAACTTCACTTGACAGGTGAGG
rs12207703	CRX	T/G	0.004131	0.000397	10.4	up	AATCTTGCATCAGACCCATATAGTATTATTAACTTCACTTGACAGGTGAGG AATCTTGCATCAGACCCATATAGTAGTATTAACTTCACTTGACAGGTGAGG
rs12207703	ALX3	T/G	0.000232	0.002301	9.91	down	AATCTTGCATCAGACCCATATAGTATTATTAACTTCACTTGACAGGTGAGG AATCTTGCATCAGACCCATATAGTAGTATTAACTTCACTTGACAGGTGAGG
rs12207703	VSX2	T/G	0.000343	0.003237	9.43	down	AATCTTGCATCAGACCCATATAGTATTATTAACTTCACTTGACAGGTGAGG AATCTTGCATCAGACCCATATAGTAGTATTAACTTCACTTGACAGGTGAGG
rs12207703	SOX5	T/G	0.000465	0.004332	9.32	down	AATCTTGCATCAGACCCATATAGTATTATTAACTTCACTTGACAGGTGAGG AATCTTGCATCAGACCCATATAGTAGTATTAACTTCACTTGACAGGTGAGG
rs12207703	ONEC2	T/G	3.1e-05	0.000282	8.99	down	AATCTTGCATCAGACCCATATAGTATTATTAACTTCACTTGACAGGTGAGG AATCTTGCATCAGACCCATATAGTAGTATTAACTTCACTTGACAGGTGAGG
rs12207703	ZN250	T/G	0.000483	0.003935	8.15	down	AATCTTGCATCAGACCCATATAGTATTATTAACTTCACTTGACAGGTGAGG AATCTTGCATCAGACCCATATAGTAGTATTAACTTCACTTGACAGGTGAGG
rs12207703	LHX4	T/G	0.000123	0.000956	7.77	down	AATCTTGCATCAGACCCATATAGTATTATTAACTTCACTTGACAGGTGAGG AATCTTGCATCAGACCCATATAGTAGTATTAACTTCACTTGACAGGTGAGG
rs12207703	HMGA1	T/G	0.000334	0.001525	4.56	down	AATCTTGCATCAGACCCATATAGTATTATTAACTTCACTTGACAGGTGAGG AATCTTGCATCAGACCCATATAGTAGTATTAACTTCACTTGACAGGTGAGG
rs12207703	DMBX1	T/G	0.000112	0.000507	4.54	down	AATCTTGCATCAGACCCATATAGTATTATTAACTTCACTTGACAGGTGAGG AATCTTGCATCAGACCCATATAGTAGTATTAACTTCACTTGACAGGTGAGG
rs72808738	PRDM6	T/G	0.000378	0.008588	22.71	down	ATTTCTTATTTCAAATATTGTGTTTTTCAGTTCTAGACTTTTCACTTGATT ATTTCTTATTTCAAATATTGTGTTTGTCAGTTCTAGACTTTTCACTTGATT
rs72808738	IRF1	T/G	0.000129	0.002797	21.63	down	ATTTCTTATTTCAAATATTGTGTTTTTCAGTTCTAGACTTTTCACTTGATT ATTTCTTATTTCAAATATTGTGTTTGTCAGTTCTAGACTTTTCACTTGATT
rs72808738	FEZF1	T/G	0.000256	0.005021	19.62	down	ATTTCTTATTTCAAATATTGTGTTTTTCAGTTCTAGACTTTTCACTTGATT ATTTCTTATTTCAAATATTGTGTTTGTCAGTTCTAGACTTTTCACTTGATT
rs72808738	STAT2	T/G	0.000221	0.004338	19.61	down	ATTTCTTATTTCAAATATTGTGTTTTTCAGTTCTAGACTTTTCACTTGATT ATTTCTTATTTCAAATATTGTGTTTGTCAGTTCTAGACTTTTCACTTGATT
rs72808738	ZFP82	T/G	5e-06	9.6e-05	18.68	down	ATTTCTTATTTCAAATATTGTGTTTTTCAGTTCTAGACTTTTCACTTGATT ATTTCTTATTTCAAATATTGTGTTTGTCAGTTCTAGACTTTTCACTTGATT
rs72808738	ZN350	T/G	0.000327	0.006104	18.68	down	ATTTCTTATTTCAAATATTGTGTTTTTCAGTTCTAGACTTTTCACTTGATT ATTTCTTATTTCAAATATTGTGTTTGTCAGTTCTAGACTTTTCACTTGATT
rs72808738	LEF1	T/G	0.000417	0.005812	13.95	down	ATTTCTTATTTCAAATATTGTGTTTTTCAGTTCTAGACTTTTCACTTGATT ATTTCTTATTTCAAATATTGTGTTTGTCAGTTCTAGACTTTTCACTTGATT
rs72808738	ZN394	T/G	0.000296	0.003935	13.28	down	ATTTCTTATTTCAAATATTGTGTTTTTCAGTTCTAGACTTTTCACTTGATT ATTTCTTATTTCAAATATTGTGTTTGTCAGTTCTAGACTTTTCACTTGATT
rs72808738	MEIS2	T/G	0.005814	0.000438	13.28	up	ATTTCTTATTTCAAATATTGTGTTTTTCAGTTCTAGACTTTTCACTTGATT ATTTCTTATTTCAAATATTGTGTTTGTCAGTTCTAGACTTTTCACTTGATT
rs72808738	STAT1	T/G	0.000483	0.005537	11.47	down	ATTTCTTATTTCAAATATTGTGTTTTTCAGTTCTAGACTTTTCACTTGATT ATTTCTTATTTCAAATATTGTGTTTGTCAGTTCTAGACTTTTCACTTGATT
rs72808738	FUBP1	T/G	4e-05	0.000417	10.4	down	ATTTCTTATTTCAAATATTGTGTTTTTCAGTTCTAGACTTTTCACTTGATT ATTTCTTATTTCAAATATTGTGTTTGTCAGTTCTAGACTTTTCACTTGATT
rs72808738	IRF8	T/G	7.2e-05	0.000749	10.4	down	ATTTCTTATTTCAAATATTGTGTTTTTCAGTTCTAGACTTTTCACTTGATT ATTTCTTATTTCAAATATTGTGTTTGTCAGTTCTAGACTTTTCACTTGATT
rs72808738	SRY	T/G	0.000437	0.004338	9.93	down	ATTTCTTATTTCAAATATTGTGTTTTTCAGTTCTAGACTTTTCACTTGATT ATTTCTTATTTCAAATATTGTGTTTGTCAGTTCTAGACTTTTCACTTGATT
rs72808738	MEIS1	T/G	0.003564	0.000395	9.03	up	ATTTCTTATTTCAAATATTGTGTTTTTCAGTTCTAGACTTTTCACTTGATT ATTTCTTATTTCAAATATTGTGTTTGTCAGTTCTAGACTTTTCACTTGATT
rs72808738	IRF4	T/G	3.6e-05	0.000327	8.99	down	ATTTCTTATTTCAAATATTGTGTTTTTCAGTTCTAGACTTTTCACTTGATT ATTTCTTATTTCAAATATTGTGTTTGTCAGTTCTAGACTTTTCACTTGATT
rs72808738	SOX2	T/G	0.00046	0.003935	8.56	down	ATTTCTTATTTCAAATATTGTGTTTTTCAGTTCTAGACTTTTCACTTGATT ATTTCTTATTTCAAATATTGTGTTTGTCAGTTCTAGACTTTTCACTTGATT
rs72808738	HXB2	T/G	0.002537	0.000397	6.39	up	ATTTCTTATTTCAAATATTGTGTTTTTCAGTTCTAGACTTTTCACTTGATT ATTTCTTATTTCAAATATTGTGTTTGTCAGTTCTAGACTTTTCACTTGATT
rs72808738	ZN586	T/G	0.000117	0.000679	5.79	down	ATTTCTTATTTCAAATATTGTGTTTTTCAGTTCTAGACTTTTCACTTGATT ATTTCTTATTTCAAATATTGTGTTTGTCAGTTCTAGACTTTTCACTTGATT
rs72808738	FOXO1	T/G	0.000438	0.001892	4.32	down	ATTTCTTATTTCAAATATTGTGTTTTTCAGTTCTAGACTTTTCACTTGATT ATTTCTTATTTCAAATATTGTGTTTGTCAGTTCTAGACTTTTCACTTGATT
rs72808738	BATF	T/G	0.000296	7.2e-05	4.12	up	ATTTCTTATTTCAAATATTGTGTTTTTCAGTTCTAGACTTTTCACTTGATT ATTTCTTATTTCAAATATTGTGTTTGTCAGTTCTAGACTTTTCACTTGATT
rs76710445	PEBB	G/A	0.001716	4.4e-05	39.03	up	CTTGCCTAGAGTTCCATGACATAAAGCCAGAGAGCGGTTTGAGAGATCTAG CTTGCCTAGAGTTCCATGACATAAAACCAGAGAGCGGTTTGAGAGATCTAG
rs76710445	HXD10	G/A	0.003081	0.000123	25.05	up	CTTGCCTAGAGTTCCATGACATAAAGCCAGAGAGCGGTTTGAGAGATCTAG CTTGCCTAGAGTTCCATGACATAAAACCAGAGAGCGGTTTGAGAGATCTAG
rs76710445	HXA13	G/A	0.003081	0.000129	23.87	up	CTTGCCTAGAGTTCCATGACATAAAGCCAGAGAGCGGTTTGAGAGATCTAG CTTGCCTAGAGTTCCATGACATAAAACCAGAGAGCGGTTTGAGAGATCTAG
rs76710445	GFI1B	G/A	0.00502	0.000244	20.61	up	CTTGCCTAGAGTTCCATGACATAAAGCCAGAGAGCGGTTTGAGAGATCTAG CTTGCCTAGAGTTCCATGACATAAAACCAGAGAGCGGTTTGAGAGATCTAG
rs76710445	NFIB	G/A	0.000458	0.007785	17.01	down	CTTGCCTAGAGTTCCATGACATAAAGCCAGAGAGCGGTTTGAGAGATCTAG CTTGCCTAGAGTTCCATGACATAAAACCAGAGAGCGGTTTGAGAGATCTAG
rs76710445	HXD12	G/A	0.002936	0.000173	16.98	up	CTTGCCTAGAGTTCCATGACATAAAGCCAGAGAGCGGTTTGAGAGATCTAG CTTGCCTAGAGTTCCATGACATAAAACCAGAGAGCGGTTTGAGAGATCTAG
rs76710445	NR2E1	G/A	0.000327	0.003934	12.04	down	CTTGCCTAGAGTTCCATGACATAAAGCCAGAGAGCGGTTTGAGAGATCTAG CTTGCCTAGAGTTCCATGACATAAAACCAGAGAGCGGTTTGAGAGATCTAG
rs76710445	NFIA	G/A	6.2e-05	0.000559	8.98	down	CTTGCCTAGAGTTCCATGACATAAAGCCAGAGAGCGGTTTGAGAGATCTAG CTTGCCTAGAGTTCCATGACATAAAACCAGAGAGCGGTTTGAGAGATCTAG
rs76710445	NFIC	G/A	5.1e-05	0.00046	8.98	down	CTTGCCTAGAGTTCCATGACATAAAGCCAGAGAGCGGTTTGAGAGATCTAG CTTGCCTAGAGTTCCATGACATAAAACCAGAGAGCGGTTTGAGAGATCTAG
rs76710445	HXC13	G/A	0.003399	0.000437	7.77	up	CTTGCCTAGAGTTCCATGACATAAAGCCAGAGAGCGGTTTGAGAGATCTAG CTTGCCTAGAGTTCCATGACATAAAACCAGAGAGCGGTTTGAGAGATCTAG
rs76710445	HXC11	G/A	0.001634	0.000221	7.4	up	CTTGCCTAGAGTTCCATGACATAAAGCCAGAGAGCGGTTTGAGAGATCTAG CTTGCCTAGAGTTCCATGACATAAAACCAGAGAGCGGTTTGAGAGATCTAG
rs76710445	HXD11	G/A	0.000786	0.000111	7.05	up	CTTGCCTAGAGTTCCATGACATAAAGCCAGAGAGCGGTTTGAGAGATCTAG CTTGCCTAGAGTTCCATGACATAAAACCAGAGAGCGGTTTGAGAGATCTAG
rs76710445	HXC12	G/A	0.001004	0.00015	6.71	up	CTTGCCTAGAGTTCCATGACATAAAGCCAGAGAGCGGTTTGAGAGATCTAG CTTGCCTAGAGTTCCATGACATAAAACCAGAGAGCGGTTTGAGAGATCTAG
rs76710445	RUNX3	G/A	0.002663	0.00046	5.79	up	CTTGCCTAGAGTTCCATGACATAAAGCCAGAGAGCGGTTTGAGAGATCTAG CTTGCCTAGAGTTCCATGACATAAAACCAGAGAGCGGTTTGAGAGATCTAG
rs76710445	RUNX1	G/A	0.001281	0.000256	5.01	up	CTTGCCTAGAGTTCCATGACATAAAGCCAGAGAGCGGTTTGAGAGATCTAG CTTGCCTAGAGTTCCATGACATAAAACCAGAGAGCGGTTTGAGAGATCTAG
rs76710445	HXB13	G/A	0.000786	0.000173	4.54	up	CTTGCCTAGAGTTCCATGACATAAAGCCAGAGAGCGGTTTGAGAGATCTAG CTTGCCTAGAGTTCCATGACATAAAACCAGAGAGCGGTTTGAGAGATCTAG
rs79316639	PDX1	A/G	0.000416	0.007791	18.74	down	GTAAAACCGAGGTCACGCCCACTTCAGTCATCCACGCACCACTCCTTTGAT GTAAAACCGAGGTCACGCCCACTTCGGTCATCCACGCACCACTCCTTTGAT
rs79316639	RARG	A/G	0.000417	0.006103	14.64	down	GTAAAACCGAGGTCACGCCCACTTCAGTCATCCACGCACCACTCCTTTGAT GTAAAACCGAGGTCACGCCCACTTCGGTCATCCACGCACCACTCCTTTGAT
rs79316639	PAX8	A/G	1.4e-05	0.000173	12.06	down	GTAAAACCGAGGTCACGCCCACTTCAGTCATCCACGCACCACTCCTTTGAT GTAAAACCGAGGTCACGCCCACTTCGGTCATCCACGCACCACTCCTTTGAT
rs79316639	HXA1	A/G	0.000479	0.005511	11.52	down	GTAAAACCGAGGTCACGCCCACTTCAGTCATCCACGCACCACTCCTTTGAT GTAAAACCGAGGTCACGCCCACTTCGGTCATCCACGCACCACTCCTTTGAT
rs79316639	NF2L1	A/G	0.00015	0.001525	10.2	down	GTAAAACCGAGGTCACGCCCACTTCAGTCATCCACGCACCACTCCTTTGAT GTAAAACCGAGGTCACGCCCACTTCGGTCATCCACGCACCACTCCTTTGAT
rs79316639	RARA	A/G	1.5e-05	0.000112	7.39	down	GTAAAACCGAGGTCACGCCCACTTCAGTCATCCACGCACCACTCCTTTGAT GTAAAACCGAGGTCACGCCCACTTCGGTCATCCACGCACCACTCCTTTGAT
rs79316639	NKX25	A/G	9.9e-05	0.000549	5.55	down	GTAAAACCGAGGTCACGCCCACTTCAGTCATCCACGCACCACTCCTTTGAT GTAAAACCGAGGTCACGCCCACTTCGGTCATCCACGCACCACTCCTTTGAT
rs79316639	NKX23	A/G	6.5e-05	0.000311	4.77	down	GTAAAACCGAGGTCACGCCCACTTCAGTCATCCACGCACCACTCCTTTGAT GTAAAACCGAGGTCACGCCCACTTCGGTCATCCACGCACCACTCCTTTGAT
rs13288372	TGIF1	G/C	0.01617	0.000457	35.4	up	CAGGAGATGGTACCGAGGGGGCTCTGAGGTACTGCAGGGAGAACACAGCTG CAGGAGATGGTACCGAGGGGGCTCTCAGGTACTGCAGGGAGAACACAGCTG
rs13288372	NKX21	G/C	0.007066	0.00031	22.77	up	CAGGAGATGGTACCGAGGGGGCTCTGAGGTACTGCAGGGAGAACACAGCTG CAGGAGATGGTACCGAGGGGGCTCTCAGGTACTGCAGGGAGAACACAGCTG
rs13288372	BHE41	G/C	0.003935	0.000327	12.04	up	CAGGAGATGGTACCGAGGGGGCTCTGAGGTACTGCAGGGAGAACACAGCTG CAGGAGATGGTACCGAGGGGGCTCTCAGGTACTGCAGGGAGAACACAGCTG
rs13288372	ZN554	G/C	0.000416	0.004553	10.96	down	CAGGAGATGGTACCGAGGGGGCTCTGAGGTACTGCAGGGAGAACACAGCTG CAGGAGATGGTACCGAGGGGGCTCTCAGGTACTGCAGGGAGAACACAGCTG
rs13288372	HAND1	G/C	0.000221	0.001635	7.39	down	CAGGAGATGGTACCGAGGGGGCTCTGAGGTACTGCAGGGAGAACACAGCTG CAGGAGATGGTACCGAGGGGGCTCTCAGGTACTGCAGGGAGAACACAGCTG
rs13288372	ZNF76	G/C	0.001802	0.000282	6.39	up	CAGGAGATGGTACCGAGGGGGCTCTGAGGTACTGCAGGGAGAACACAGCTG CAGGAGATGGTACCGAGGGGGCTCTCAGGTACTGCAGGGAGAACACAGCTG
rs13288372	ZN320	G/C	0.000269	0.001635	6.08	down	CAGGAGATGGTACCGAGGGGGCTCTGAGGTACTGCAGGGAGAACACAGCTG CAGGAGATGGTACCGAGGGGGCTCTCAGGTACTGCAGGGAGAACACAGCTG
