# Supplementary material for: Genome‐Wide Association Analyses of HPV16 and HPV18 Seropositivity Identify Susceptibility Loci for Cervical Cancer
Source: J Med Virol. 2025 Jan 31;97(2):e70195. doi: 10.1002/jmv.70195 (PMC11786146; doi:10.1002/jmv.70195)
Supplement: Supplementary file 15 — Supporting information. [file JMV-97-e70195-s004.xlsx]

## Sheet: ForgeDB results
Supplementary Table 13: Detailed FORGEdb results per top SNP.
rs ID	RefSeq closest gene data	CADD v1.6 annotations		GTEx cis-eQTLs	eQTLGen blood cis-eQTLs	ABC contacts	FORGE2-TF motifs	CATO score		Zoonomia conservation information: Human PhyloP score V2	FORGE2 blueprint DNase I hotspots (blueprint)	FORGE2 ENCODE DNase I hotspots (encode)	FORGE2 unconsolidated roadmap DNase I hotspots (erc)	FORGE2 consolidated roadmap chromatin states (erc2-chromatin15state-all)	FORGE2 consolidated roadmap DNase I hotspots (erc2-DHS)	FORGE2 consolidated roadmap H3 histone marks (erc2-H3-all)
		Raw CADD Score	PHRED Score	whole blood	blood	uterus		CATO score	TF Motif		HeLa Cells	HeLa Cells	HeLa Cells	HeLa Cells	HeLa Cells	HeLa Cells
rs9272293	.	.	.	HLA-DQB1, HLA-DRB1, HLA-DRB9, HLA-DQA1, HLA-DRB5, HLA-DQB1-AS1, HLA-DRB6, HLA-DQB2, HLA-DQA2, C4A	.	.	.	0.0409	MA0139.1-CTCF	.	.	.	.	.	.	.
rs17867660	PTTG1IP2	-0.403718	0.177	GTPBP10	GTPBP10	.	.	.	.	-1.14	.	.	.	Quies	.	.
rs6084436	SIGLEC1	-0.162122	0.926	.	C20orf27, DDRGK1	ITPA, ADRA1D, C20orf194, ATRN, ADAM33, SMOX, RNF24, HSPA12B, C20orf27, PANK2, SPEF1, CENPB, CDC25B, LINC01730, AP5S1, MAVS, DDRGK1, LZTS3, UBOX5, SLC23A2, FASTKD5, MRPS26, GNRH2	ETV2_FOXI1_ETS_Fox_63, Foxj3.mouse_forkhead_1	0.0273	ETV3_ETS_1	-0.225	.	.	.	Quies	.	.
rs11658042	UNC45B	-0.27925	0.421	SLFN5	SLFN5, RP11-47L3.1, SLFN12L, RP11-799D4.4, RP11-1094M14.5, SLFN13, SLFN11	.	.	0.0183	IRF3_IRF_1	-1.547	.	.	.	Quies	.	.
rs742625	SNX5	0.05558	3.517	.	.	.	.	.	.	0.006	.	.	.	Quies	.	.
rs115851441	MIR4277	0.283875	7.003	.	MRPL36	.	V_SP3_Q3, V_NRSF_01, ETV2_RFX5_ETS_RFX_505, V_CACCCBINDINGFACTOR_Q6, V_HEN1_01, V_HEN1_02	0.0251	MA0139.1-CTCF	-0.399	.	DNase I Hotspot	.	ReprPC	.	.
rs114272671	KCTD16	-0.079933	1.604	.	.	.	Zic1_secondary, Zic2_secondary, Zic3_secondary, ZIC3_C2H2_1, ZIC4_C2H2_1, Zic3.mouse_C2H2_1, ZIC1_C2H2_1, V_WT1_Q6	0.0442	ZNF740_C2H2_2	-1.143	.	.	.	ReprPCWk	.	.
rs12207703	PHACTR1	0.135538	4.844	.	TBC1D7	.	.	.	.	0.258	.	.	.	ReprPCWk	.	.
rs72808738	MIR5197	0.147127	5.029	.	.	.	.	.	.	1.336	.	.	.	Quies	.	.
rs76710445	EXOC4	-0.205872	0.691	LRGUK	LRGUK	.	.	0.0332	MA0119.1-TLX1::NFIC	0.865	.	.	.	Quies	.	.
rs79316639	LINC01249	0.036934	3.208	.	.	.	MA0112.1-ESR1, RARG_nuclearreceptor_5, Rara.mouse_nuclearreceptor_2, KLF13_C2H2_1, Sp4_primary	0.0654	Sp4_primary	-2.284	.	.	.	Quies	.	.
rs13288372	NCS1	-0.554921	0.059	.	C9orf78	.	Plagl1_primary, MA0163.1-PLAG1	0.0138	Plagl1_primary	-2.291	.	.	.	TxWk	.	.

## Sheet: RefSeq closest gene data
RSID	SNP Chromosome	SNP Start Position	SNP End Position	Gene Chromosome	Gene Start Position	Gene End Position	Gene Symbol
rs9272293	Variant does not overlap any regions from this dataset.
rs17867660	chr7	90075625	90075626	chr7	90099099	90123694	PTTG1IP2
rs6084436	chr20	3667080	3667081	chr20	3669156	3687775	SIGLEC1
rs11658042	chr17	33502877	33502878	chr17	33475281	33513578	UNC45B
rs742625	chr20	17863553	17863554	chr20	17922999	17934713	SNX5
rs115851441	chr5	1724901	1724902	chr5	1708982	1708983	MIR4277
rs114272671	chr5	143677347	143677348	chr5	143586276	143853677	KCTD16
rs12207703	chr6	13067461	13067462	chr6	12718975	13253281	PHACTR1
rs72808738	chr5	143069697	143069698	chr5	143059535	143059536	MIR5197
rs76710445	chr7	133705825	133705826	chr7	132937856	133749281	EXOC4
rs79316639	chr2	4946433	4946434	chr2	4703811	4703812	LINC01249
rs13288372	chr9	132955485	132955486	chr9	132934941	132988766	NCS1

## Sheet: CADD v1.6 annotations
RSID	SNP Chromosome	SNP Position	Reference Allele	Alternative Allele	Raw CADD Score	Phred Score
rs9272293	Variant does not overlap any regions from this dataset.
rs17867660	chr7	90075626	G	A	-0.403718	0.177
rs6084436	chr20	3667081	C	T	-0.162122	0.926
rs11658042	chr17	33502878	C	T	-0.27925	0.421
rs742625	chr20	17863554	C	A	0.05558	3.517
rs115851441	chr5	1724902	G	C	0.283875	7.003
rs114272671	chr5	143677348	C	T	-0.079933	1.604
rs12207703	chr6	13067462	T	G	0.135538	4.844
rs72808738	chr5	143069698	T	G	0.147127	5.029
rs76710445	chr7	133705826	G	A	-0.205872	0.691
rs79316639	chr2	4946434	A	G	0.036934	3.208
rs13288372	chr9	132955486	G	C	-0.554921	0.059

## Sheet: GTEx cis-eQTLs
RSID	Gene Symbol	Ensembl Gene ID	Ensembl Gene ID 2	TSS Distance	Reference Allele	Alternative Allele	Num. Alternative Alleles Per Site	MA Samples	MA Count	MAF	Slope	Slope SE	P-value Nominal	P-value Nominal Threshold	Min P-value Nominal	P-value Beta	Biosample	Variant Chromosome (hg38)	Variant Position (hg38)	Variant ID (b37)	Variant ID (b38)
rs9272293	HLA-DQB1	ENSG00000179344	ENSG00000179344.16	-32418	A	G	1	460	571	0.426119	-0.634421	0.0249192	1.65197e-97	0.000219538	1.38053e-187	5.74055e-161	Whole_Blood.v8.signif_variant_gene_pairs.txt	chr6	32635965	chr6_32603742_A_G_b37	chr6_32635965_A_G_b38
rs9272293	HLA-DRB1	ENSG00000196126	ENSG00000196126.11	46117	A	G	1	460	571	0.426119	-0.0981499	0.0179873	7.10645e-08	0.000222789	2.25661e-36	1.15166e-28	Whole_Blood.v8.signif_variant_gene_pairs.txt	chr6	32635965	chr6_32603742_A_G_b37	chr6_32635965_A_G_b38
rs9272293	HLA-DRB9	ENSG00000196301	ENSG00000196301.3	162465	A	G	1	460	571	0.426119	0.449504	0.0398507	6.78312e-27	0.000200428	6.35809e-50	9.52007e-41	Whole_Blood.v8.signif_variant_gene_pairs.txt	chr6	32635965	chr6_32603742_A_G_b37	chr6_32635965_A_G_b38
rs9272293	HLA-DQA1	ENSG00000196735	ENSG00000196735.11	7786	A	G	1	460	571	0.426119	-0.331265	0.0184846	7.65908e-58	0.000235171	2.2593e-67	3.49632e-56	Whole_Blood.v8.signif_variant_gene_pairs.txt	chr6	32635965	chr6_32603742_A_G_b37	chr6_32635965_A_G_b38
rs9272293	HLA-DRB5	ENSG00000198502	ENSG00000198502.5	105678	A	G	1	460	571	0.426119	-0.235685	0.0347938	2.9992e-11	0.000220024	3.87186e-130	2.35332e-111	Whole_Blood.v8.signif_variant_gene_pairs.txt	chr6	32635965	chr6_32603742_A_G_b37	chr6_32635965_A_G_b38
rs9272293	HLA-DQB1-AS1	ENSG00000223534	ENSG00000223534.1	-24390	A	G	1	460	571	0.426119	-0.288917	0.0285973	2.87465e-22	0.000241312	2.15489e-62	3.74219e-51	Whole_Blood.v8.signif_variant_gene_pairs.txt	chr6	32635965	chr6_32603742_A_G_b37	chr6_32635965_A_G_b38
rs9272293	HLA-DRB6	ENSG00000229391	ENSG00000229391.7	75943	A	G	1	460	571	0.426119	0.573707	0.037802	2.88041e-44	0.00022842	5.71573e-90	1.19886e-74	Whole_Blood.v8.signif_variant_gene_pairs.txt	chr6	32635965	chr6_32603742_A_G_b37	chr6_32635965_A_G_b38
rs9272293	HLA-DQB2	ENSG00000232629	ENSG00000232629.8	-127569	A	G	1	460	571	0.426119	0.786009	0.0328783	3.07181e-89	0.000204881	1.22921e-170	3.76194e-147	Whole_Blood.v8.signif_variant_gene_pairs.txt	chr6	32635965	chr6_32603742_A_G_b37	chr6_32635965_A_G_b38
rs9272293	HLA-DQA2	ENSG00000237541	ENSG00000237541.3	-105377	A	G	1	460	571	0.426119	0.762568	0.0415447	4.6589e-60	0.000173958	9.85702e-138	2.04163e-119	Whole_Blood.v8.signif_variant_gene_pairs.txt	chr6	32635965	chr6_32603742_A_G_b37	chr6_32635965_A_G_b38
rs9272293	C4A	ENSG00000244731	ENSG00000244731.7	653941	A	G	1	460	571	0.426119	-0.236477	0.0478371	9.97665e-07	0.000276044	3.50442e-40	1.28667e-30	Whole_Blood.v8.signif_variant_gene_pairs.txt	chr6	32635965	chr6_32603742_A_G_b37	chr6_32635965_A_G_b38
rs17867660	GTPBP10	ENSG00000105793	ENSG00000105793.15	111089	G	A	1	432	549	0.409701	0.130153	0.0232427	3.27097e-08	0.000214449	2.79608e-15	5.52087e-11	Whole_Blood.v8.signif_variant_gene_pairs.txt	chr7	90446312	chr7_90075626_G_A_b37	chr7_90446312_G_A_b38
rs6084436	Variant does not overlap any regions from this dataset.
rs11658042	SLFN5	ENSG00000166750	ENSG00000166750.9	-67177	C	T	1	143	152	0.113433	0.226444	0.0331267	2.01166e-11	0.000120983	3.31878e-52	1.01823e-45	Whole_Blood.v8.signif_variant_gene_pairs.txt	chr17	35175859	chr17_33502878_C_T_b37	chr17_35175859_C_T_b38
rs742625	Variant does not overlap any regions from this dataset.
rs115851441	Variant does not overlap any regions from this dataset.
rs114272671	Variant does not overlap any regions from this dataset.
rs12207703	Variant does not overlap any regions from this dataset.
rs72808738	Variant does not overlap any regions from this dataset.
rs76710445	no data for whole blood
rs79316639	Variant does not overlap any regions from this dataset.
rs13288372	Variant does not overlap any regions from this dataset.

## Sheet: eQTLGen blood cis-eQTLs
RSID	SNP Chromosome	SNP Position	Ensembl Gene ID	Gene Symbol	Gene Chromosome	Gene Position	P-value	Assessed Allele	Other Allele	Z-score	Number of Cohorts	Number of Samples	Tissue	FDR	Bonferroni P-value
rs9272293	Variant does not overlap any regions from this dataset.
rs17867660	chr7	90075626	ENSG00000105793	GTPBP10	chr7	89992653	1.7249e-44	A	G	13.9929	36	31458	Blood	0	2.1965e-36
rs6084436	chr20	3667081	ENSG00000101220	C20orf27	chr20	3741594	8.0262e-16	T	C	-8.0537	35	31238	Blood	0	1.0221e-07
rs6084436	chr20	3667081	ENSG00000198171	DDRGK1	chr20	3178163	4.0534e-09	T	C	5.8821	35	31238	Blood	3.24465e-05	0.516167
rs11658042	chr17	33502878	ENSG00000166750	SLFN5	chr17	33585364	1.1076e-170	T	C	27.849	33	30865	Blood	0	1.4104e-162
rs11658042	chr17	33502878	ENSG00000267364	RP11-47L3.1	chr17	33646220	7.6189e-27	T	C	-10.7268	13	5491	Blood	0	9.702e-19
rs11658042	chr17	33502878	ENSG00000205045	SLFN12L	chr17	33828074	1.2633e-09	T	C	-6.0718	15	9177	Blood	1.31259e-05	0.160871
rs11658042	chr17	33502878	ENSG00000266947	RP11-799D4.4	chr17	33564225	4.1726e-09	T	C	5.8773	13	5491	Blood	3.24359e-05	0.531346
rs11658042	chr17	33502878	ENSG00000267074	RP11-1094M14.5	chr17	33831999	1.1169e-07	T	C	-5.3066	13	5491	Blood	0.000358288	1
rs11658042	chr17	33502878	ENSG00000154760	SLFN13	chr17	33768985	3.2455e-07	T	C	-5.1084	31	25576	Blood	0.0010059	1
rs11658042	chr17	33502878	ENSG00000172716	SLFN11	chr17	33689022	7.0711e-07	T	C	-4.9592	32	30825	Blood	0.0020809	1
rs742625	Variant does not overlap any regions from this dataset.
rs115851441	chr5	1724902	ENSG00000171421	MRPL36	chr5	1799990	5.8707e-09	C	G	5.8204	14	6418	Blood	4.52723e-05	0.747585
rs114272671	Variant does not overlap any regions from this dataset.
rs12207703	chr6	13067462	ENSG00000145979	TBC1D7	chr6	13301928	1.3e-09	G	T	6.0674	33	25444	Blood	1.31234e-05	0.165544
rs72808738	Variant does not overlap any regions from this dataset.
rs76710445	chr7	133705826	ENSG00000155530	LRGUK	chr7	133880697	1.1706e-11	A	G	-6.7838	12	7443	Blood	0	0.00149066
rs79316639	Variant does not overlap any regions from this dataset.
rs13288372	chr9	132955486	ENSG00000136819	C9orf78	chr9	132593855	2.1476e-10	C	G	-6.3502	34	24817	Blood	0	0.0273479

## Sheet: ABC contacts
RSID	SNP Chromosome	SNP Start Position	SNP End Position	Bait Chromosome	Bait Start Position	Bait End Position	Name	Class	Activity Base	Target Gene	Target Gene TSS	Target Gene Expression	Target Gene Promoter Activity Quantile	Target Gene Is Expressed?	Distance	Is Self Promoter?	Powerlaw Contact	Powerlaw Contact Reference	Hi-C Contact	Hi-C Contact PL Scaled	Hi-C Contact PL Scaled Adj.	Hi-C Pseudocount	ABC Score Numerator	ABC Score	Powerlaw Score Numerator	Powerlaw Score	Cell Type	Base Overlap
rs9272293	Variant does not overlap any regions from this dataset.
rs17867660	Variant does not overlap any regions from this dataset.
rs6084436	chr20	3667080	3667081	chr20	3667051	3669065	genic|chr20:3666901-3669215	genic	18.6187	ITPA	3190005	NA	0.559883	TRUE	478053	FALSE	0.002319	0.002336	0.000931	0.000937	0.002153	0.001216	0.040089	0.019541	0.043494	0.013035	uterus-ENCODE	1
rs6084436	chr20	3667080	3667081	chr20	3667051	3669065	genic|chr20:3666901-3669215	genic	18.6187	ADRA1D	4229659	NA	0.456697	TRUE	561601	FALSE	0.002014	0.002031	0.000613	0.000618	0.001833	0.001216	0.034134	0.020207	0.037807	0.015695	uterus-ENCODE	1
rs6084436	chr20	3667080	3667081	chr20	3667051	3669065	genic|chr20:3666901-3669215	genic	18.6187	C20orf194	3388309	NA	0.7821	TRUE	279749	FALSE	0.003706	0.003723	0.001434	0.001441	0.002657	0.001216	0.049465	0.02066	0.069324	0.015365	uterus-ENCODE	1
rs6084436	chr20	3667080	3667081	chr20	3667051	3669065	genic|chr20:3666901-3669215	genic	18.6187	ATRN	3451664	NA	0.607463	TRUE	216394	FALSE	0.00464	0.004655	0.001847	0.001853	0.003069	0.001216	0.057135	0.031156	0.086678	0.031757	uterus-ENCODE	1
rs6084436	chr20	3667080	3667081	chr20	3667051	3669065	genic|chr20:3666901-3669215	genic	18.6187	ADAM33	3663337	NA	0.60453	TRUE	4721	FALSE	0.125372	0.123436	0.046417	0.0457	0.046916	0.001216	0.873514	0.209864	2.29822	0.266316	uterus-ENCODE	1
rs6084436	chr20	3667080	3667081	chr20	3667051	3669065	genic|chr20:3666901-3669215	genic	18.6187	SMOX	4129425	NA	0.535278	TRUE	461367	FALSE	0.002392	0.002409	0.00087	0.000876	0.002092	0.001216	0.03895	0.020965	0.044859	0.015821	uterus-ENCODE	1
rs6084436	chr20	3667080	3667081	chr20	3667051	3669065	genic|chr20:3666901-3669215	genic	18.6187	RNF24	3996238	NA	0.639156	TRUE	328180	FALSE	0.003223	0.00324	0.001002	0.001007	0.002223	0.001216	0.041392	0.017985	0.060333	0.016335	uterus-ENCODE	1
rs6084436	chr20	3667080	3667081	chr20	3667051	3669065	genic|chr20:3666901-3669215	genic	18.6187	HSPA12B	3713316	NA	0.534158	TRUE	45258	FALSE	0.018245	0.018162	0.007182	0.00715	0.008366	0.001216	0.155757	0.051642	0.338149	0.055651	uterus-ENCODE	1
rs6084436	chr20	3667080	3667081	chr20	3667051	3669065	genic|chr20:3666901-3669215	genic	18.6187	C20orf27	3748452	NA	0.867566	TRUE	80394	FALSE	0.011036	0.011017	0.004207	0.0042	0.005416	0.001216	0.10084	0.030803	0.205127	0.03045	uterus-ENCODE	1
rs6084436	chr20	3667080	3667081	chr20	3667051	3669065	genic|chr20:3666901-3669215	genic	18.6187	PANK2	3869580	NA	0.925493	TRUE	201522	FALSE	0.004938	0.004953	0.00214	0.002146	0.003362	0.001216	0.062595	0.021089	0.092217	0.015475	uterus-ENCODE	1
rs6084436	chr20	3667080	3667081	chr20	3667051	3669065	genic|chr20:3666901-3669215	genic	18.6187	SPEF1	3762102	NA	0.586443	TRUE	94044	FALSE	0.009621	0.009612	0.004034	0.00403	0.005246	0.001216	0.09767	0.028802	0.178966	0.024922	uterus-ENCODE	1
rs6084436	chr20	3667080	3667081	chr20	3667051	3669065	genic|chr20:3666901-3669215	genic	18.6187	CENPB	3767337	NA	0.605528	TRUE	99279	FALSE	0.009175	0.00917	0.003095	0.003093	0.004308	0.001216	0.080218	0.022157	0.170727	0.023168	uterus-ENCODE	1
rs6084436	chr20	3667080	3667081	chr20	3667051	3669065	genic|chr20:3666901-3669215	genic	18.6187	CDC25B	3776385	NA	0.924474	TRUE	108327	FALSE	0.008501	0.0085	0.002852	0.002852	0.004068	0.001216	0.075732	0.017725	0.158251	0.019012	uterus-ENCODE	1
rs6084436	chr20	3667080	3667081	chr20	3667051	3669065	genic|chr20:3666901-3669215	genic	18.6187	LINC01730	3789140	NA	0.760103	TRUE	121082	FALSE	0.007712	0.007715	0.002561	0.002562	0.003777	0.001216	0.07033	0.015043	0.143645	0.014102	uterus-ENCODE	1
rs6084436	chr20	3667080	3667081	chr20	3667051	3669065	genic|chr20:3666901-3669215	genic	18.6187	AP5S1	3801170	NA	0.991119	TRUE	133112	FALSE	0.007099	0.007105	0.003051	0.003053	0.004269	0.001216	0.079485	0.020111	0.132282	0.013915	uterus-ENCODE	1
rs6084436	chr20	3667080	3667081	chr20	3667051	3669065	genic|chr20:3666901-3669215	genic	18.6187	MAVS	3827445	NA	0.827685	TRUE	159387	FALSE	0.006064	0.006074	0.003524	0.00353	0.004746	0.001216	0.088367	0.026444	0.113093	0.019196	uterus-ENCODE	1
rs6084436	chr20	3667080	3667081	chr20	3667051	3669065	genic|chr20:3666901-3669215	genic	18.6187	DDRGK1	3185343	NA	0.622332	TRUE	482715	FALSE	0.0023	0.002316	0.001374	0.001384	0.002599	0.001216	0.048398	0.023142	0.043128	0.012801	uterus-ENCODE	1
rs6084436	chr20	3667080	3667081	chr20	3667051	3669065	genic|chr20:3666901-3669215	genic	18.6187	LZTS3	3154238	NA	0.662091	TRUE	513820	FALSE	0.002177	0.002194	0.000866	0.000873	0.002089	0.001216	0.038887	0.016931	0.040848	0.01152	uterus-ENCODE	1
rs6084436	chr20	3667080	3667081	chr20	3667051	3669065	genic|chr20:3666901-3669215	genic	18.6187	UBOX5	3140556	NA	0.627098	TRUE	527502	FALSE	0.002128	0.002144	0.000909	0.000917	0.002132	0.001216	0.039702	0.018963	0.039924	0.013489	uterus-ENCODE	1
rs6084436	chr20	3667080	3667081	chr20	3667051	3669065	genic|chr20:3666901-3669215	genic	18.6187	SLC23A2	4982145	NA	0.440565	TRUE	1314087	FALSE	0.000957	0.000969	0.000404	0.000409	0.001366	0.000957	0.025436	0.015503	0.018045	0.007793	uterus-ENCODE	1
rs6084436	chr20	3667080	3667081	chr20	3667051	3669065	genic|chr20:3666901-3669215	genic	18.6187	FASTKD5	3140532	NA	0.632271	TRUE	527526	FALSE	0.002128	0.002144	0.000909	0.000917	0.002132	0.001216	0.039702	0.018963	0.039923	0.013493	uterus-ENCODE	1
rs6084436	chr20	3667080	3667081	chr20	3667051	3669065	genic|chr20:3666901-3669215	genic	18.6187	MRPS26	3026674	NA	0.70075	TRUE	641384	FALSE	0.001793	0.001809	0.000655	0.00066	0.001876	0.001216	0.034935	0.017171	0.03368	0.011538	uterus-ENCODE	1
rs6084436	chr20	3667080	3667081	chr20	3667051	3669065	genic|chr20:3666901-3669215	genic	18.6187	GNRH2	3024267	NA	0.477391	TRUE	643791	FALSE	0.001787	0.001803	0.000631	0.000637	0.001852	0.001216	0.034491	0.017298	0.033571	0.01156	uterus-ENCODE	1
rs11658042	Variant does not overlap any regions from this dataset.
rs742625	Variant does not overlap any regions from this dataset.
rs115851441	Variant does not overlap any regions from this dataset.
rs114272671	Variant does not overlap any regions from this dataset.
rs12207703	Variant does not overlap any regions from this dataset.
rs72808738	Variant does not overlap any regions from this dataset.
rs76710445	Variant does not overlap any regions from this dataset.
rs79316639	Variant does not overlap any regions from this dataset.
rs13288372	no data for uterus

## Sheet: FORGE2-TF motifs
RSID	SNP Chromosome	SNP Start Position	SNP End Position	TF Motif Chromosome	TF Motif Start Position	TF Motif End Position	TF Motif Name	P-value	Strand	Genomic Sequence
rs9272293	Variant does not overlap any regions from this dataset.
rs17867660	Variant does not overlap any regions from this dataset.
rs6084436	chr20	3667080	3667081	chr20	3667072	3667089	ETV2_FOXI1_ETS_Fox_63	8.37695e-06	+	ACTGGAAGCGGACACAA
rs6084436	chr20	3667080	3667081	chr20	3667079	3667090	Foxj3.mouse_forkhead_1	8.96647e-06	+	GCGGACACAAC
rs11658042	Variant does not overlap any regions from this dataset.
rs742625	Variant does not overlap any regions from this dataset.
rs115851441	chr5	1724901	1724902	chr5	1724889	1724903	V_SP3_Q3	2.33768e-06	-	CCCGGCAGCAGGGT
rs115851441	chr5	1724901	1724902	chr5	1724889	1724910	V_NRSF_01	8.33951e-06	+	CCCGGCAGCAGGGTGAGCAAC
rs115851441	chr5	1724901	1724902	chr5	1724889	1724911	ETV2_RFX5_ETS_RFX_505	4.52372e-06	+	CCCGGCAGCAGGGTGAGCAACA
rs115851441	chr5	1724901	1724902	chr5	1724891	1724907	V_CACCCBINDINGFACTOR_Q6	8.62739e-07	+	CGGCAGCAGGGTGAGC
rs115851441	chr5	1724901	1724902	chr5	1724901	1724923	V_HEN1_01	1.50672e-06	-	GTGAGCAACACCTGAGCCCAGT
rs115851441	chr5	1724901	1724902	chr5	1724901	1724923	V_HEN1_02	2.99353e-06	-	GTGAGCAACACCTGAGCCCAGT
rs114272671	chr5	143677347	143677348	chr5	143677339	143677354	Zic1_secondary	2.35036e-06	+	GAGCACAGCGGGAGG
rs114272671	chr5	143677347	143677348	chr5	143677339	143677354	Zic2_secondary	2.83805e-06	+	GAGCACAGCGGGAGG
rs114272671	chr5	143677347	143677348	chr5	143677339	143677354	Zic3_secondary	1.93734e-07	+	GAGCACAGCGGGAGG
rs114272671	chr5	143677347	143677348	chr5	143677341	143677356	ZIC3_C2H2_1	2.88608e-07	-	GCACAGCGGGAGGGA
rs114272671	chr5	143677347	143677348	chr5	143677341	143677356	ZIC4_C2H2_1	8.98817e-07	-	GCACAGCGGGAGGGA
rs114272671	chr5	143677347	143677348	chr5	143677341	143677356	Zic3.mouse_C2H2_1	3.26092e-07	-	GCACAGCGGGAGGGA
rs114272671	chr5	143677347	143677348	chr5	143677342	143677356	ZIC1_C2H2_1	8.86915e-07	-	CACAGCGGGAGGGA
rs114272671	chr5	143677347	143677348	chr5	143677346	143677355	V_WT1_Q6	2.80522e-06	-	GCGGGAGGG
rs12207703	Variant does not overlap any regions from this dataset.
rs72808738	Variant does not overlap any regions from this dataset.
rs76710445	Variant does not overlap any regions from this dataset.
rs79316639	chr2	4946433	4946434	chr2	4946416	4946434	MA0112.1-ESR1	2.33717e-06	-	GAGGTCACGCCCACTTCA
rs79316639	chr2	4946433	4946434	chr2	4946416	4946434	RARG_nuclearreceptor_5	5.91023e-06	+	GAGGTCACGCCCACTTCA
rs79316639	chr2	4946433	4946434	chr2	4946417	4946434	Rara.mouse_nuclearreceptor_2	9.61112e-06	+	AGGTCACGCCCACTTCA
rs79316639	chr2	4946433	4946434	chr2	4946417	4946435	KLF13_C2H2_1	3.13916e-07	+	AGGTCACGCCCACTTCAG
rs79316639	chr2	4946433	4946434	chr2	4946418	4946435	Sp4_primary	5.81232e-07	+	GGTCACGCCCACTTCAG
rs13288372	chr9	132955485	132955486	chr9	132955472	132955488	Plagl1_primary	9.16756e-06	+	CCGAGGGGGCTCTGAG
rs13288372	chr9	132955485	132955486	chr9	132955477	132955491	MA0163.1-PLAG1	9.17619e-06	+	GGGGCTCTGAGGTA

## Sheet: CATO score
RSID	SNP Chromosome	SNP Start Position	SNP End Position	CATO score	Strand	TF Motif	Score 1	Score 2	Allele 1	Allele 2	Biosample
rs9272293	chr6	32603741	32603742	0.0409	+	MA0139.1-CTCF	9	12	A	G	CD19;CD20;CD3_CordBlood;GM06990;GM12865;GM12878;Mesendoderm;Skin_Keratinocytes;fKidney;hESCT0;hTH17;vHMEC
rs17867660	Variant does not overlap any regions from this dataset.
rs6084436	chr20	3667080	3667081	0.0273	+	ETV3_ETS_1	9	6	C	T	NHDF_Neo;NHEK;Ovary;Psoas_Muscle;fHeart;fIntestine_Sm;fKidney;fLung;fMuscle;fSpleen;fStomach;fThymus
rs11658042	rs11658042	chr17	33502877	33502878	0.0183	-	IRF3_IRF_1	14	1	C	T	CD4;CD8;HAc;HBVSMC;LHCN_M2_D4;fAdrenal;fHeart;fIntestine_Sm;fPlacenta;fThymus;hTH1;iTH1
rs742625	Variant does not overlap any regions from this dataset.
rs115851441	chr5	1724901	1724902	0.0251	+	MA0139.1-CTCF	12	10	G	C	CD3;CD34;CD4;CD56;CD8;GM06990;HPAEC;Mesendoderm;Trophoblast;fAdrenal;fIntestine_Lg;fIntestine_Sm;fKidney;fStomach;hTH1;hTH17;hTR;iPS_19_11;iTH1
rs114272671	chr5	143677347	143677348	0.0442	-	ZNF740_C2H2_2	9	25	C	T	H1_P18;HESC;NT2_D1;hESCT0;iPS_19_11;iPS_19_7;iPS_4_7;iPS_6_9
rs12207703	Variant does not overlap any regions from this dataset.
rs72808738	Variant does not overlap any regions from this dataset.
rs76710445	chr7	133705825	133705826	0.0332	+	MA0119.1-TLX1::NFIC	10	2	G	A	fAdrenal;fBrain
rs79316639	chr2	4946433	4946434	0.0654	+	Sp4_primary	16	7	A	G	HAc;HAh;HAsp;HBMEC;HBVSMC;HCPEpiC;HEEpiC;HESC;HIPEpiC;HMEC;HNPCEpiC;HPF;HRCE;HRE;HRGEC;HRPEpiC;HUVEC;MSC;Mesendoderm;NHA;NHEK;NHLF;PANC1;PrEC;SAEC;SkMC;Skin_Keratinocytes;Trophoblast;fKidney;fPlacenta;fStomach;hESCT0;iPS_19_11;iPS_6_9;vHMEC
rs13288372	chr9	132955485	132955486	0.0138	+	Plagl1_primary	14	2	G	C	CACO2;CD20;H1_P18;H7_hESC_T5;H7_hESC_T9;HAh;HSMM;HSMM_D;HepG2;LHCN_M2_D4;Mesendoderm;NB4;NHA;NHLF;NT2_D1;Ovary;SKMC;SKNSH;SkMC;Skin_Keratinocytes;fAdrenal;fBrain;fHeart;fIntestine_Lg;fIntestine_Sm;fKidney;fLung;fMuscle;fPlacenta;fSkin;fSkin_fibro;fSpinal_cord;fStomach;fThymus;hESCT0;iPS_19_11;iPS_19_7;iPS_4_7;iPS_6_9

## Sheet: Zoonomia conservation informati
RSID	SNP Chromosome	SNP Start Position	SNP End Position	PhyloP Chromosome	PhyloP Start Position	PhyloP End Position	Zoonomia PhyloP Score
rs9272293	Variant does not overlap any regions from this dataset.
rs17867660	chr7	90446311	90446312	chr7	90446311	90446312	-1.14
rs6084436	chr20	3686433	3686434	chr20	3686433	3686434	-0.225
rs11658042	chr17	35175858	35175859	chr17	35175858	35175859	-1.547
rs742625	chr20	17882909	17882910	chr20	17882909	17882910	0.006
rs115851441	chr5	1724786	1724787	chr5	1724786	1724787	-0.399
rs114272671	chr5	144297784	144297785	chr5	144297784	144297785	-1.143
rs12207703	chr6	13067229	13067230	chr6	13067229	13067230	0.258
rs72808738	chr5	143690132	143690133	chr5	143690132	143690133	1.336
rs76710445	chr7	134021072	134021073	chr7	134021072	134021073	0.865
rs79316639	chr2	4898843	4898844	chr2	4898843	4898844	-2.284
rs13288372	chr9	130193206	130193207	chr9	130193206	130193207	-2.291

## Sheet: FORGE2 blueprint DNase I hotspo
RSID	Cell	Tissue	Datatype
rs9272293	Variant does not overlap any regions from this dataset.
rs17867660	Variant does not overlap any regions from this dataset.
rs6084436	Variant does not overlap any regions from this dataset.
rs11658042	Variant does not overlap any regions from this dataset.
rs742625	Variant does not overlap any regions from this dataset.
rs115851441	Variant does not overlap any regions from this dataset.
rs114272671	Variant does not overlap any regions from this dataset.
rs12207703	Variant does not overlap any regions from this dataset.
rs72808738	Variant does not overlap any regions from this dataset.
rs76710445	Variant does not overlap any regions from this dataset.
rs79316639	Variant does not overlap any regions from this dataset.
rs13288372	no data for HeLa cells	.	.	.

[truncated: 5 more sheets: FORGE2 ENCODE DNase I hotspots , FORGE2 unconsolidated roadmap D, FORGE2 consolidated roadmap chr, FORGE2 consolidated roadmap DNa, FORGE2 consolidated roadmap H3 ]
